# Supplementary material for: Antibacterial efficacy of a chitosan-based hydrogel loaded with epsilon poly-L-lysine and poly(I:C) extracellular vesicles for the control of polymicrobial extremity wound infections in a porcine polytrauma model
Source: Mil Med Res. 2026 Mar 23;13(1):100011. doi: 10.1016/j.mmr.2026.100011 (PMC13054572; doi:10.1016/j.mmr.2026.100011)
Supplement: Supplementary file 2 — Supplementary materialAdditional file 2. Proteins detected in poly(I:C) EV samples with high confidence [file mmc2.xlsx]

## Sheet: proteinGroups
Protein IDs	Majority protein IDs	Peptide counts (all)	Peptide counts (razor+unique)	Peptide counts (unique)	Protein names	Gene names	Fasta headers	Number of proteins	Peptides	Razor + unique peptides	Unique peptides	Peptides Q13	Peptides Q16	Peptides Q17	Razor + unique peptides Q13	Razor + unique peptides Q16	Razor + unique peptides Q17	Unique peptides Q13	Unique peptides Q16	Unique peptides Q17	Sequence coverage [%]	Unique + razor sequence coverage [%]	Unique sequence coverage [%]	Mol. weight [kDa]	Sequence length	Sequence lengths	Q-value	Score	Identification type Q13	Identification type Q16	Identification type Q17	Sequence coverage Q13 [%]	Sequence coverage Q16 [%]	Sequence coverage Q17 [%]	Intensity	Intensity Q13	Intensity Q16	Intensity Q17	iBAQ peptides	iBAQ	iBAQ Q13	iBAQ Q16	iBAQ Q17	LFQ intensity Q13	LFQ intensity Q16	LFQ intensity Q17	MS/MS count Q13	MS/MS count Q16	MS/MS count Q17
P00558;P09041;P07205	P00558	12;4;2	12;4;2	12;4;2	Phosphoglycerate kinase 1	PGK1	sp|P00558|PGK1_HUMAN Phosphoglycerate kinase 1 OS=Homo sapiens OX=9606 GN=PGK1 PE=1 SV=3	4	12	12	12	12	10	6	12	10	6	12	10	6	36	36	36	44.614	417	417;417;417;417	0	53.436	By MS/MS	By MS/MS	By MS/MS	36	29.7	19.2	707150000	282910000	280190000	144050000	27	26191000	10478000	10377000	5335200	291040000	200730000	193570000	10	6	4
P60842;Q14240;P0CQ71;P0CQ70	P60842;Q14240	6;3;1;1	6;3;1;1	6;3;1;1	Eukaryotic initiation factor 4A-I;Eukaryotic initiation factor 4A-II;Eukaryotic initiation factor 4A-II, N-terminally processed	EIF4A1;EIF4A2	sp|P60842|IF4A1_HUMAN Eukaryotic initiation factor 4A-I OS=Homo sapiens OX=9606 GN=EIF4A1 PE=1 SV=1;sp|Q14240|IF4A2_HUMAN Eukaryotic initiation factor 4A	5	6	6	6	6	6	6	6	6	6	6	6	6	19.7	19.7	19.7	46.183	406	406;406;407;401;401	0	27.446	By MS/MS	By MS/MS	By MS/MS	19.7	19.7	19.7	255660000	100620000	92771000	62269000	23	11116000	4374900	4033500	2707300	98976000	78835000	73462000	5	4	3
Q96KK5;C0HKE1;C0HKE4;C0HKE5;C0HKE6;Q8CGP7;Q99878;P20671;Q6FI13;Q8CGP6;P0C0S8;Q6GSS7;C0HKE3;Q8BFU2;C0HKE7;Q8CGP5;P04908;Q93077;Q16777;C0HKE8;Q64523;Q7L7L0;Q9BTM1;C0HKE2;P27661;P0CO00;P0CO01;P16104;Q71UI9;Q96QV6;P0C0S5;Q1E5N1;P0CN98;P0CN99;Q1DTG2;Q8IUE6;P04909;C0HJQ3	Q96KK5;C0HKE1;C0HKE4;C0HKE5;C0HKE6;Q8CGP7;Q99878;P20671;Q6FI13;Q8CGP6;P0C0S8;Q6GSS7;C0HKE3;Q8BFU2;C0HKE7;Q8CGP5;P04908;Q93077;Q16777;C0HKE8;Q64523;Q7L7L0;Q9BTM1;C0HKE2;P27661;P0CO00;P0CO01;P16104;Q71UI9;Q96QV6;P0C0S5	3;3;3;3;3;3;3;3;3;3;3;3;3;3;3;3;3;3;3;3;3;3;3;3;2;2;2;2;2;2;2;1;1;1;1;1;1;1	3;3;3;3;3;3;3;3;3;3;3;3;3;3;3;3;3;3;3;3;3;3;3;3;2;2;2;2;2;2;2;1;1;1;1;1;1;1	3;3;3;3;3;3;3;3;3;3;3;3;3;3;3;3;3;3;3;3;3;3;3;3;2;2;2;2;2;2;2;1;1;1;1;1;1;1	Histone H2A type 1-H;Histone H2A type 1-K;Histone H2A type 1-J;Histone H2A type 1-D;Histone H2A type 2-A;Histone H2A type 1;Histone H2A type 3;Histone H2A type 1-F;Histone H2A type 1-B/E;Histone H2A type 1-C;Histone H2A type 2-C;Histone H2A.J;Histone H2AX;Histone H2A.V;Histone H2A type 1-A;Histone H2A.Z	HIST1H2AH;Hist1h2ak;HIST1H2AJ;HIST1H2AD;HIST2H2AA3;Hist1h2ah;HIST1H2AG;Hist2h2aa1;Hist3h2a;Hist1h2af;HIST1H2AB;HIST1H2AC;HIST2H2AC;Hist2h2ac;HIST3H2A;H2AFJ;H2afx;H2AFX;H2AFV;HIST1H2AA;H2AFZ	sp|Q96KK5|H2A1H_HUMAN Histone H2A type 1-H OS=Homo sapiens OX=9606 GN=HIST1H2AH PE=1 SV=3;sp|C0HKE1|H2A1B_MOUSE Histone H2A type 1-B OS=Mus musculus OX=10090 GN=Hist1h2ab PE=1 SV=1;sp|C0HKE4|H2A1E_MOUSE Histone H2A type 1-E OS=Mus musculus OX=10090 GN=Hist	38	3	3	3	3	3	3	3	3	3	3	3	3	27.3	27.3	27.3	13.906	128	128;130;130;130;130;130;128;130;130;128;130;130;130;130;130;130;130;130;129;130;129;130;129;130;143;138;138;143;128;131;128;133;131;131;138;130;132;76	0	13.109	By MS/MS	By MS/MS	By MS/MS	27.3	27.3	27.3	513190000	132040000	155900000	225250000	5	102640000	26408000	31180000	45051000	127190000	134070000	267980000	3	2	5
P02533;CON__P02533;Q04695;CON__Q04695;CON__Q6IFX2;A5A6M0;CON__A2A4G1;CON__Q9QWL7;P19012;CON__P19012;P08727;CON__P08727;CON__P19001;CON__Q61782;CON__Q9D312;P35900;CON__P35900	P02533;CON__P02533	15;15;7;7;6;6;6;6;5;5;4;4;4;1;1;1;1	11;11;4;4;5;3;2;3;2;2;1;1;1;1;1;1;1	7;7;1;1;3;0;0;1;0;0;0;0;0;0;0;0;0	Keratin, type I cytoskeletal 14	KRT14	sp|P02533|K1C14_HUMAN Keratin, type I cytoskeletal 14 OS=Homo sapiens OX=9606 GN=KRT14 PE=1 SV=4;	17	15	11	7	11	13	15	7	9	11	5	5	7	34.7	29.4	21.4	51.561	472	472;472;432;432;452;432;456;433;456;456;400;400;403;93;431;424;424	0	28.505	By MS/MS	By MS/MS	By MS/MS	22.5	26.3	34.7	610330000	84593000	155000000	370730000	29	21046000	2917000	5344900	12784000	100250000	128530000	426000000	0	4	13
E7ETH6	E7ETH6	1	1	1	Zinc finger protein 587B	ZNF587B	sp|E7ETH6|Z587B_HUMAN Zinc finger protein 587B OS=Homo sapiens OX=9606 GN=ZNF587B PE=1 SV=1	1	1	1	1	1	1	1	1	1	1	1	1	1	2	2	2	45.541	402	402	1	-2	By MS/MS	By MS/MS	By MS/MS	2	2	2	222170000	50316000	66085000	105770000	24	9257100	2096500	2753500	4407100	0	0	126310000	1	1	0
O00299	O00299	6	6	6	Chloride intracellular channel protein 1	CLIC1	sp|O00299|CLIC1_HUMAN Chloride intracellular channel protein 1 OS=Homo sapiens OX=9606 GN=CLIC1 PE=1 SV=4	1	6	6	6	4	3	5	4	3	5	4	3	5	39.8	39.8	39.8	26.922	241	241	0	27.681	By MS/MS	By MS/MS	By MS/MS	19.5	16.2	36.5	504220000	207030000	127030000	170160000	15	33615000	13802000	8468800	11344000	183390000	122490000	208820000	4	2	5
O00391	O00391	18	18	18	Sulfhydryl oxidase 1	QSOX1	sp|O00391|QSOX1_HUMAN Sulfhydryl oxidase 1 OS=Homo sapiens OX=9606 GN=QSOX1 PE=1 SV=3	1	18	18	18	17	18	17	17	18	17	17	18	17	28.2	28.2	28.2	82.577	747	747	0	108.27	By MS/MS	By MS/MS	By MS/MS	26.6	28.2	26.4	3326400000	1172000000	1339600000	814910000	45	73921000	26044000	29768000	18109000	1209600000	1066100000	971040000	19	23	15
O00410	O00410	4	4	4	Importin-5	IPO5	sp|O00410|IPO5_HUMAN Importin-5 OS=Homo sapiens OX=9606 GN=IPO5 PE=1 SV=4	1	4	4	4	4	4	4	4	4	4	4	4	4	6.1	6.1	6.1	123.63	1097	1097	0	10.226	By MS/MS	By MS/MS	By MS/MS	6.1	6.1	6.1	147420000	47005000	56084000	44335000	56	2632600	839380	1001500	791690	48967000	43250000	53853000	2	5	2
O00462	O00462	2	2	2	Beta-mannosidase	MANBA	sp|O00462|MANBA_HUMAN Beta-mannosidase OS=Homo sapiens OX=9606 GN=MANBA PE=2 SV=3	1	2	2	2	1	2	2	1	2	2	1	2	2	2.6	2.6	2.6	100.89	879	879	0.0056391	2.3003	By MS/MS	By MS/MS	By MS/MS	1.1	2.6	2.6	45352000	3674000	19077000	22601000	40	1133800	91851	476920	565020	0	0	26990000	0	0	1
O00468	O00468	4	4	4	Agrin;Agrin N-terminal 110 kDa subunit;Agrin C-terminal 110 kDa subunit;Agrin C-terminal 90 kDa fragment;Agrin C-terminal 22 kDa fragment	AGRN	sp|O00468|AGRIN_HUMAN Agrin OS=Homo sapiens OX=9606 GN=AGRN PE=1 SV=5	1	4	4	4	0	2	4	0	2	4	0	2	4	2.7	2.7	2.7	217.23	2067	2067	0	8.9549		By MS/MS	By MS/MS	0	1.5	2.7	38892000	0	13415000	25477000	90	432130	0	149060	283070	0	16963000	24493000	0	1	4
O00469	O00469	1	1	1	Procollagen-lysine,2-oxoglutarate 5-dioxygenase 2	PLOD2	sp|O00469|PLOD2_HUMAN Procollagen-lysine,2-oxoglutarate 5-dioxygenase 2 OS=Homo sapiens OX=9606 GN=PLOD2 PE=1 SV=2	1	1	1	1	1	1	1	1	1	1	1	1	1	1.5	1.5	1.5	84.685	737	737	0.0038911	2.5946	By matching	By MS/MS	By MS/MS	1.5	1.5	1.5	16693000	5191600	5844700	5656900	40	417330	129790	146120	141420	0	0	6755500	0	0	1
O00629;O00505	O00629;O00505	1;1	1;1	1;1	Importin subunit alpha-4;Importin subunit alpha-3	Kpna3;KPNA4;KPNA3	sp|O00629|IMA3_HUMAN Importin subunit alpha-3 OS=Homo sapiens OX=9606 GN=KPNA4 PE=1 SV=1;sp|O00505|IMA4_HUMAN Importin subunit alpha-4 OS=Homo sapiens OX=9606 GN=KPNA	3	1	1	1	1	1	1	1	1	1	1	1	1	2.7	2.7	2.7	57.772	521	521;521;521	0	3.5356	By MS/MS	By MS/MS	By matching	2.7	2.7	2.7	44203000	15402000	18344000	10457000	17	2600200	905990	1079100	615100	0	0	12487000	1	1	0
O00560	O00560	8	8	8	Syntenin-1	SDCBP	sp|O00560|SDCB1_HUMAN Syntenin-1 OS=Homo sapiens OX=9606 GN=SDCBP PE=1 SV=1	1	8	8	8	6	7	7	6	7	7	6	7	7	43	43	43	32.444	298	298	0	44.133	By MS/MS	By MS/MS	By MS/MS	28.9	31.5	36.6	432900000	90873000	170410000	171610000	11	39355000	8261200	15492000	15601000	105910000	143830000	186210000	2	7	6
O00764	O00764	1	1	1	Pyridoxal kinase	PDXK	sp|O00764|PDXK_HUMAN Pyridoxal kinase OS=Homo sapiens OX=9606 GN=PDXK PE=1 SV=1	1	1	1	1	1	1	1	1	1	1	1	1	1	6.7	6.7	6.7	35.102	312	312	0.0053571	2.1282	By MS/MS	By MS/MS	By MS/MS	6.7	6.7	6.7	9207500	3490000	2908000	2809500	14	657680	249290	207720	200680	0	0	3355000	1	1	1
O14498;Q6GU68	O14498	3;1	3;1	3;1	Immunoglobulin superfamily containing leucine-rich repeat protein	ISLR	sp|O14498|ISLR_HUMAN Immunoglobulin superfamily containing leucine-rich repeat protein OS=Homo sapiens OX=9606 GN=ISLR PE=2 SV=1	2	3	3	3	3	3	3	3	3	3	3	3	3	8.2	8.2	8.2	45.997	428	428;428	0	8.6036	By MS/MS	By MS/MS	By MS/MS	8.2	8.2	8.2	215780000	94223000	90467000	31089000	14	15413000	6730200	6461900	2220600	91287000	71592000	42864000	3	4	0
O14672	O14672	1	1	1	Disintegrin and metalloproteinase domain-containing protein 10	ADAM10	sp|O14672|ADA10_HUMAN Disintegrin and metalloproteinase domain-containing protein 10 OS=Homo sapiens OX=9606 GN=ADAM10 PE=1 SV=1	1	1	1	1	1	1	0	1	1	0	1	1	0	2	2	2	84.141	748	748	0	3.176	By MS/MS	By matching		2	2	0	26759000	12065000	14694000	0	41	652660	294270	358380	0	0	12083000	0	1	0	0
O14773	O14773	1	1	1	Tripeptidyl-peptidase 1	TPP1	sp|O14773|TPP1_HUMAN Tripeptidyl-peptidase 1 OS=Homo sapiens OX=9606 GN=TPP1 PE=1 SV=2	1	1	1	1	0	1	1	0	1	1	0	1	1	4.8	4.8	4.8	61.247	563	563	0.0039448	2.7084		By MS/MS	By MS/MS	0	4.8	4.8	8787300	0	5711700	3075500	24	366140	0	237990	128150	0	0	3672800	0	1	1
O14786	O14786	15	15	15	Neuropilin-1	NRP1	sp|O14786|NRP1_HUMAN Neuropilin-1 OS=Homo sapiens OX=9606 GN=NRP1 PE=1 SV=3	1	15	15	15	13	15	14	13	15	14	13	15	14	23.3	23.3	23.3	103.13	923	923	0	70.949	By MS/MS	By MS/MS	By MS/MS	20.9	23.3	22.4	1680800000	496960000	600010000	583860000	41	40996000	12121000	14634000	14240000	483630000	516370000	687620000	11	13	13
O14818;Q8TAA3	O14818;Q8TAA3	9;5	9;5	9;5	Proteasome subunit alpha type-7;Proteasome subunit alpha type-7-like	PSMA7;PSMA8	sp|O14818|PSA7_HUMAN Proteasome subunit alpha type-7 OS=Homo sapiens OX=9606 GN=PSMA7 PE=1 SV=1;sp|Q8TAA3|PSMA8_HUMAN Proteasome subunit alpha-type 8 OS=Homo sapiens OX=9606 GN=PSMA8 PE=2 SV=3	2	9	9	9	7	9	8	7	9	8	7	9	8	44.8	44.8	44.8	27.887	248	248;256	0	74.727	By MS/MS	By MS/MS	By MS/MS	38.7	44.8	44.8	758230000	167220000	387850000	203170000	14	54159000	11944000	27703000	14512000	217220000	284560000	227010000	4	11	7
O15031	O15031	1	1	1	Plexin-B2	PLXNB2	sp|O15031|PLXB2_HUMAN Plexin-B2 OS=Homo sapiens OX=9606 GN=PLXNB2 PE=1 SV=3	1	1	1	1	1	1	0	1	1	0	1	1	0	1	1	1	205.12	1838	1838	0.0070175	2.0533	By MS/MS	By MS/MS		1	1	0	5255100	1603400	3651700	0	90	58390	17816	40574	0	0	3002900	0	1	1	0
O15143	O15143	1	1	1	Actin-related protein 2/3 complex subunit 1B	ARPC1B	sp|O15143|ARC1B_HUMAN Actin-related protein 2/3 complex subunit 1B OS=Homo sapiens OX=9606 GN=ARPC1B PE=1 SV=3	1	1	1	1	1	1	0	1	1	0	1	1	0	2.7	2.7	2.7	40.949	372	372	0.0054054	2.1626	By MS/MS	By MS/MS		2.7	2.7	0	15472000	8071800	7399700	0	18	859530	448440	411090	0	0	6085100	0	1	1	0
O15144	O15144	5	5	5	Actin-related protein 2/3 complex subunit 2	ARPC2	sp|O15144|ARPC2_HUMAN Actin-related protein 2/3 complex subunit 2 OS=Homo sapiens OX=9606 GN=ARPC2 PE=1 SV=1	1	5	5	5	5	4	4	5	4	4	5	4	4	23	23	23	34.333	300	300	0	9.951	By MS/MS	By MS/MS	By MS/MS	23	20.3	13.7	194790000	69690000	66561000	58538000	20	9739400	3484500	3328000	2926900	64468000	59606000	70257000	5	5	2
O15145	O15145	1	1	1	Actin-related protein 2/3 complex subunit 3	ARPC3	sp|O15145|ARPC3_HUMAN Actin-related protein 2/3 complex subunit 3 OS=Homo sapiens OX=9606 GN=ARPC3 PE=1 SV=3	1	1	1	1	1	1	0	1	1	0	1	1	0	6.2	6.2	6.2	20.546	178	178	0.0054745	2.2145	By matching	By MS/MS		6.2	6.2	0	14606000	7763100	6843000	0	10	1460600	776310	684300	0	0	5627300	0	0	1	0
O15427	O15427	1	1	1	Monocarboxylate transporter 4	SLC16A3	sp|O15427|MOT4_HUMAN Monocarboxylate transporter 4 OS=Homo sapiens OX=9606 GN=SLC16A3 PE=1 SV=1	1	1	1	1	0	1	1	0	1	1	0	1	1	2.8	2.8	2.8	49.469	465	465	0.0055556	2.2388		By MS/MS	By MS/MS	0	2.8	2.8	16477000	0	9222600	7254800	18	915410	0	512370	403040	0	0	8663700	0	1	1
O43505	O43505	1	1	1	Beta-1,4-glucuronyltransferase 1	B4GAT1	sp|O43505|B4GA1_HUMAN Beta-1,4-glucuronyltransferase 1 OS=Homo sapiens OX=9606 GN=B4GAT1 PE=1 SV=1	1	1	1	1	1	1	1	1	1	1	1	1	1	3.9	3.9	3.9	47.119	415	415	0	3.6934	By MS/MS	By MS/MS	By MS/MS	3.9	3.9	3.9	47310000	16031000	19015000	12264000	19	2490000	843720	1000800	645480	0	0	14646000	1	1	1
O43707;Q08043;Q9H254	O43707	50;9;1	30;0;1	29;0;1	Alpha-actinin-4	ACTN4	sp|O43707|ACTN4_HUMAN Alpha-actinin-4 OS=Homo sapiens OX=9606 GN=ACTN4 PE=1 SV=2	3	50	30	29	46	48	41	26	28	25	25	27	24	63.1	43.4	42	104.85	911	911;901;2564	0	323.31	By MS/MS	By MS/MS	By MS/MS	58.9	61.5	56	4127900000	1337700000	1743800000	1046400000	55	75054000	24321000	31706000	19026000	1383600000	1323500000	1305400000	30	38	28
O43854	O43854	10	10	10	EGF-like repeat and discoidin I-like domain-containing protein 3	EDIL3	sp|O43854|EDIL3_HUMAN EGF-like repeat and discoidin I-like domain-containing protein 3 OS=Homo sapiens OX=9606 GN=EDIL3 PE=1 SV=1	1	10	10	10	8	9	9	8	9	9	8	9	9	27.1	27.1	27.1	53.764	480	480	0	26.279	By MS/MS	By MS/MS	By MS/MS	19.6	22.1	24.6	523700000	140450000	226450000	156800000	26	20142000	5402000	8709600	6030800	132480000	171490000	205860000	3	6	4
O60462	O60462	8	8	8	Neuropilin-2	NRP2	sp|O60462|NRP2_HUMAN Neuropilin-2 OS=Homo sapiens OX=9606 GN=NRP2 PE=1 SV=3	1	8	8	8	8	8	6	8	8	6	8	8	6	12.8	12.8	12.8	104.83	931	931	0	24.567	By MS/MS	By MS/MS	By MS/MS	12.8	12.8	8.8	352400000	146010000	124820000	81577000	50	7048100	2920200	2496300	1631500	132380000	97351000	116340000	6	7	5
O60568	O60568	5	5	5	Procollagen-lysine,2-oxoglutarate 5-dioxygenase 3	PLOD3	sp|O60568|PLOD3_HUMAN Procollagen-lysine,2-oxoglutarate 5-dioxygenase 3 OS=Homo sapiens OX=9606 GN=PLOD3 PE=1 SV=1	1	5	5	5	4	5	3	4	5	3	4	5	3	9.5	9.5	9.5	84.784	738	738	0	10.866	By MS/MS	By MS/MS	By MS/MS	7.3	9.5	5.1	99941000	14258000	53824000	31859000	43	2324200	331580	1251700	740910	32635000	30225000	33706000	2	4	2
O60687;B5DF94;Q8R054	O60687;B5DF94;Q8R054	6;3;3	6;3;3	6;3;3	Sushi repeat-containing protein SRPX2	SRPX2;Srpx2	sp|O60687|SRPX2_HUMAN Sushi repeat-containing protein SRPX2 OS=Homo sapiens OX=9606 GN=SRPX2 PE=1 SV=1;sp|B5DF94|SRPX2_RAT Sushi repeat-containing protein SRPX2 OS=Rattus norvegicus OX=10116 GN=Srpx2 PE=1 SV=1;sp|Q8R054|SRPX2_MOUSE Sushi repeat-containing	3	6	6	6	5	4	5	5	4	5	5	4	5	15.1	15.1	15.1	52.971	465	465;466;468	0	23.701	By MS/MS	By MS/MS	By MS/MS	12.5	8.8	14.6	328780000	113090000	85504000	130180000	22	14944000	5140500	3886500	5917400	110220000	83109000	145540000	3	4	5
O60814;Q64478;Q9D2U9;Q99880;Q99879;Q99877;Q93079;Q8N257;Q8CGP2;Q8CGP1;Q8CGP0;Q6ZWY9;Q6PC60;Q64525;Q64524;Q64475;Q5QNW6;Q16778;P62807;P58876;P57053;P33778;P23527;P10854;P10853;P06899;P70696;Q96A08	O60814;Q64478;Q9D2U9;Q99880;Q99879;Q99877;Q93079;Q8N257;Q8CGP2;Q8CGP1;Q8CGP0;Q6ZWY9;Q6PC60;Q64525;Q64524;Q64475;Q5QNW6;Q16778;P62807;P58876;P57053;P33778;P23527;P10854;P10853;P06899;P70696;Q96A08	2;2;2;2;2;2;2;2;2;2;2;2;2;2;2;2;2;2;2;2;2;2;2;2;2;2;1;1	2;2;2;2;2;2;2;2;2;2;2;2;2;2;2;2;2;2;2;2;2;2;2;2;2;2;1;1	2;2;2;2;2;2;2;2;2;2;2;2;2;2;2;2;2;2;2;2;2;2;2;2;2;2;1;1	Histone H2B type 1-K;Histone H2B type 1-H;Histone H2B type 3-A;Histone H2B type 1-L;Histone H2B type 1-M;Histone H2B type 1-N;Histone H2B type 3-B;Histone H2B type 1-P;Histone H2B type 1-C/E/G;Histone H2B 3;Histone H2B type 2-B;Histone H2B type 2-E;Histone H2B type 1-B;Histone H2B type 2-F;Histone H2B type 1-C/E/F/G/I;Histone H2B type 1-D;Histone H2B type F-S;Histone H2B type 1-O;Histone H2B type…	HIST1H2BK;Hist1h2bh;Hist3h2ba;HIST1H2BL;HIST1H2BM;HIST1H2BN;HIST1H2BH;HIST3H2BB;Hist1h2bp;Hist1h2bk;Hist3h2bb;Hist1h2bc;hist2h2l;Hist2h2bb;Hist2h2be;Hist1h2bb;HIST2H2BF;HIST2H2BE;HIST1H2BC;HIST1H2BD;H2BFS;HIST1H2BB;HIST1H2BO;Hist1h2bm;Hist1h2bf;HIST1H2BJ;Hist1h2ba;HIST1H2BA	sp|O60814|H2B1K_HUMAN Histone H2B type 1-K OS=Homo sapiens OX=9606 GN=HIST1H2BK PE=1 SV=3;sp|Q64478|H2B1H_MOUSE Histone H2B type 1-H OS=Mus musculus OX=10090 GN=Hist1h2bh PE=1 SV=3;sp|Q9D2U9|H2B3A_MOUSE Histone H2B type 3-A OS=Mus musculus OX=10090 GN=Hist	28	2	2	2	0	2	1	0	2	1	0	2	1	19	19	19	13.89	126	126;126;126;126;126;126;126;126;126;126;126;126;126;126;126;126;126;126;126;126;126;126;126;126;126;126;127;127	0	4.1202		By MS/MS	By MS/MS	0	19	7.1	58286000	0	27112000	31174000	7	8326500	0	3873100	4453400	0	0	37228000	0	2	0
O60888	O60888	1	1	1	Protein CutA	CUTA	sp|O60888|CUTA_HUMAN Protein CutA OS=Homo sapiens OX=9606 GN=CUTA PE=1 SV=2	1	1	1	1	1	1	0	1	1	0	1	1	0	15.1	15.1	15.1	19.116	179	179	0.0070671	2.0788	By MS/MS	By matching		15.1	15.1	0	4860300	2426600	2433700	0	6	810050	404430	405620	0	0	2001400	0	1	0	0
O75083;Q5RKI0	O75083	8;3	8;3	8;3	WD repeat-containing protein 1	WDR1	sp|O75083|WDR1_HUMAN WD repeat-containing protein 1 OS=Homo sapiens OX=9606 GN=WDR1 PE=1 SV=4	2	8	8	8	8	7	6	8	7	6	8	7	6	22.4	22.4	22.4	66.193	606	606;606	0	37.772	By MS/MS	By MS/MS	By MS/MS	22.4	18.6	15.5	601500000	266780000	225810000	108910000	30	20050000	8892700	7527100	3630200	247850000	182750000	151930000	9	7	5
O75326	O75326	25	25	25	Semaphorin-7A	SEMA7A	sp|O75326|SEM7A_HUMAN Semaphorin-7A OS=Homo sapiens OX=9606 GN=SEMA7A PE=1 SV=1	1	25	25	25	24	23	23	24	23	23	24	23	23	41.6	41.6	41.6	74.823	666	666	0	316.07	By MS/MS	By MS/MS	By MS/MS	41.1	39.6	39.6	6173500000	1924700000	2576200000	1672600000	33	187070000	58323000	78066000	50686000	1935500000	2108000000	1992900000	40	40	31
O75369	O75369	4	2	2	Filamin-B	FLNB	sp|O75369|FLNB_HUMAN Filamin-B OS=Homo sapiens OX=9606 GN=FLNB PE=1 SV=2	1	4	2	2	4	3	2	2	2	0	2	2	0	1.8	1	1	278.16	2602	2602	0	4.4662	By MS/MS	By matching	By matching	1.8	1.5	0.7	25573000	12833000	12740000	0	142	180090	90375	89717	0	12967000	10342000	0	2	0	0
O75635	O75635	4	4	4	Serpin B7	SERPINB7	sp|O75635|SPB7_HUMAN Serpin B7 OS=Homo sapiens OX=9606 GN=SERPINB7 PE=1 SV=1	1	4	4	4	3	4	4	3	4	4	3	4	4	12.1	12.1	12.1	42.904	380	380	0	10.93	By MS/MS	By MS/MS	By MS/MS	8.7	12.1	12.1	107260000	25318000	49978000	31959000	23	4663300	1100800	2173000	1389500	41100000	32948000	30535000	3	3	2
O75874	O75874	14	14	14	Isocitrate dehydrogenase [NADP] cytoplasmic	IDH1	sp|O75874|IDHC_HUMAN Isocitrate dehydrogenase [NADP] cytoplasmic OS=Homo sapiens OX=9606 GN=IDH1 PE=1 SV=2	1	14	14	14	14	14	13	14	14	13	14	14	13	40.8	40.8	40.8	46.659	414	414	0	163.37	By MS/MS	By MS/MS	By MS/MS	40.8	40.8	40.8	1339200000	469130000	558160000	311930000	25	53569000	18765000	22327000	12477000	489130000	448920000	362590000	13	15	12
O75882;Q9WU60	O75882;Q9WU60	3;2	3;2	3;2	Attractin	ATRN;Atrn	sp|O75882|ATRN_HUMAN Attractin OS=Homo sapiens OX=9606 GN=ATRN PE=1 SV=2;sp|Q9WU60|ATRN_MOUSE Attractin OS=Mus musculus OX=10090 GN=Atrn PE=1 SV=3	2	3	3	3	1	3	2	1	3	2	1	3	2	2.4	2.4	2.4	158.54	1429	1429;1428	0	7.5225	By MS/MS	By MS/MS	By MS/MS	0.8	2.4	1.5	41108000	4992700	29221000	6894700	64	642310	78010	456570	107730	0	24030000	0	1	2	1
O76061;O97561	O76061;O97561	2;1	2;1	2;1	Stanniocalcin-2	STC2	sp|O76061|STC2_HUMAN Stanniocalcin-2 OS=Homo sapiens OX=9606 GN=STC2 PE=1 SV=1;sp|O97561|STC2_MACNE Stanniocalcin-2 OS=Macaca nemestrina OX=9545 GN=STC2 PE=2 SV=1	2	2	2	2	2	2	2	2	2	2	2	2	2	7.9	7.9	7.9	33.248	302	302;302	0	4.625	By MS/MS	By MS/MS	By MS/MS	7.9	7.9	7.9	95696000	33935000	33981000	27780000	11	8699600	3085000	3089200	2525400	33870000	24762000	36422000	3	2	2
O94985	O94985	15	15	15	Calsyntenin-1;Soluble Alc-alpha;CTF1-alpha	CLSTN1	sp|O94985|CSTN1_HUMAN Calsyntenin-1 OS=Homo sapiens OX=9606 GN=CLSTN1 PE=1 SV=1	1	15	15	15	14	14	14	14	14	14	14	14	14	24.2	24.2	24.2	109.79	981	981	0	232.43	By MS/MS	By MS/MS	By MS/MS	23	23.2	21.1	2001600000	542590000	717290000	741680000	37	54096000	14665000	19386000	20045000	520150000	564860000	933160000	11	13	19
O95336	O95336	2	2	2	6-phosphogluconolactonase	PGLS	sp|O95336|6PGL_HUMAN 6-phosphogluconolactonase OS=Homo sapiens OX=9606 GN=PGLS PE=1 SV=2	1	2	2	2	2	1	1	2	1	1	2	1	1	10.9	10.9	10.9	27.547	258	258	0	3.6667	By MS/MS	By matching	By matching	10.9	6.2	6.2	39402000	21403000	8686800	9312600	13	3030900	1646300	668220	716350	21403000	0	0	2	0	0
O95373	O95373	4	4	4	Importin-7	Ipo7;IPO7	sp|O95373|IPO7_HUMAN Importin-7 OS=Homo sapiens OX=9606 GN=IPO7 PE=1 SV=1	2	4	4	4	3	3	4	3	3	4	3	3	4	6	6	6	119.49	1038	1038;1038	0	8.4157	By MS/MS	By MS/MS	By MS/MS	3.9	3.9	6	41595000	12220000	11523000	17852000	42	990350	290940	274360	425040	14045000	10711000	18258000	3	1	2
O95445	O95445	1	1	1	Apolipoprotein M	APOM	sp|O95445|APOM_HUMAN Apolipoprotein M OS=Homo sapiens OX=9606 GN=APOM PE=1 SV=2	1	1	1	1	1	1	1	1	1	1	1	1	1	3.7	3.7	3.7	21.253	188	188	0.0069808	2.0312	By MS/MS	By MS/MS	By MS/MS	3.7	3.7	3.7	90705000	32372000	28783000	29550000	9	10078000	3596900	3198100	3283300	0	0	35289000	1	1	1
O95497	O95497	2	1	1	Pantetheinase	VNN1	sp|O95497|VNN1_HUMAN Pantetheinase OS=Homo sapiens OX=9606 GN=VNN1 PE=1 SV=2	1	2	1	1	2	2	2	1	1	1	1	1	1	5.1	3.7	3.7	57.011	513	513	0	10.275	By MS/MS	By MS/MS	By MS/MS	5.1	5.1	5.1	184000000	45419000	94319000	44262000	21	8761900	2162800	4491400	2107700	43336000	79025000	53479000	2	2	2
O95967	O95967	3	3	3	EGF-containing fibulin-like extracellular matrix protein 2	EFEMP2	sp|O95967|FBLN4_HUMAN EGF-containing fibulin-like extracellular matrix protein 2 OS=Homo sapiens OX=9606 GN=EFEMP2 PE=1 SV=3	1	3	3	3	3	2	1	3	2	1	3	2	1	10.2	10.2	10.2	49.405	443	443	0	5.4635	By MS/MS	By MS/MS	By MS/MS	10.2	7.7	5.6	55125000	35859000	12220000	7046400	22	2505700	1629900	555460	320290	35859000	0	0	3	1	1
P00338;Q5R1W9;P06151;Q6ZMR3;P07864	P00338;Q5R1W9	19;16;5;1;1	19;16;5;1;1	18;15;4;0;0	L-lactate dehydrogenase A chain	LDHA	sp|P00338|LDHA_HUMAN L-lactate dehydrogenase A chain OS=Homo sapiens OX=9606 GN=LDHA PE=1 SV=2;sp|Q5R1W9|LDHA_PANTR L-lactate dehydrogenase A chain OS=Pan troglodytes OX=9598 GN=LDHA PE=2 SV=3	5	19	19	18	19	18	18	19	18	18	18	17	17	68.4	68.4	64.8	36.688	332	332;332;332;332;332	0	172.14	By MS/MS	By MS/MS	By MS/MS	68.4	68.4	64.2	5486400000	1620100000	2456400000	1409900000	18	304800000	90007000	136470000	78327000	1688600000	1747900000	1887300000	26	28	22
P00390	P00390	1	1	1	Glutathione reductase, mitochondrial	GSR	sp|P00390|GSHR_HUMAN Glutathione reductase, mitochondrial OS=Homo sapiens OX=9606 GN=GSR PE=1 SV=2	1	1	1	1	1	1	0	1	1	0	1	1	0	2.3	2.3	2.3	56.256	522	522	0.0057582	2.5069	By MS/MS	By MS/MS		2.3	2.3	0	34295000	18310000	15985000	0	23	1491100	796110	695000	0	0	13145000	0	1	1	0
P00491;P23492	P00491	3;1	3;1	3;1	Purine nucleoside phosphorylase	PNP	sp|P00491|PNPH_HUMAN Purine nucleoside phosphorylase OS=Homo sapiens OX=9606 GN=PNP PE=1 SV=2	2	3	3	3	3	3	3	3	3	3	3	3	3	14.5	14.5	14.5	32.118	289	289;289	0	9.9434	By MS/MS	By MS/MS	By MS/MS	14.5	14.5	14.5	97045000	36618000	31573000	28854000	18	5391400	2034300	1754100	1603000	36295000	26197000	34547000	1	2	2
P00505	P00505	3	3	3	Aspartate aminotransferase, mitochondrial	GOT2	sp|P00505|AATM_HUMAN Aspartate aminotransferase, mitochondrial OS=Homo sapiens OX=9606 GN=GOT2 PE=1 SV=3	1	3	3	3	2	3	0	2	3	0	2	3	0	10.7	10.7	10.7	47.517	430	430	0	5.554	By matching	By MS/MS		7.2	10.7	0	68420000	21423000	46997000	0	26	2631500	823970	1807600	0	28108000	31963000	0	0	3	0
P00736;Q8CG16;Q9NZP8	P00736	18;3;1	18;3;1	18;3;1	Complement C1r subcomponent;Complement C1r subcomponent heavy chain;Complement C1r subcomponent light chain	C1R	sp|P00736|C1R_HUMAN Complement C1r subcomponent OS=Homo sapiens OX=9606 GN=C1R PE=1 SV=2	3	18	18	18	14	18	13	14	18	13	14	18	13	34.8	34.8	34.8	80.118	705	705;707;487	0	146.34	By MS/MS	By MS/MS	By MS/MS	25.8	34.8	24.4	1278900000	307350000	671700000	299890000	37	34566000	8306800	18154000	8105100	315170000	526550000	376130000	11	17	11
P00738;P00739	P00738	16;7	16;7	16;7	Haptoglobin;Haptoglobin alpha chain;Haptoglobin beta chain	HP	sp|P00738|HPT_HUMAN Haptoglobin OS=Homo sapiens OX=9606 GN=HP PE=1 SV=1	2	16	16	16	15	15	15	15	15	15	15	15	15	44.1	44.1	44.1	45.205	406	406;348	0	67.973	By MS/MS	By MS/MS	By MS/MS	44.1	44.1	44.1	5554400000	1129500000	2628500000	1796300000	22	252470000	51342000	119480000	81652000	1236700000	2114900000	2084700000	15	17	15
P01008	P01008	7	1	1	Antithrombin-III	SERPINC1	sp|P01008|ANT3_HUMAN Antithrombin-III OS=Homo sapiens OX=9606 GN=SERPINC1 PE=1 SV=1	1	7	1	1	7	7	5	1	1	0	1	1	0	16.6	4.5	4.5	52.602	464	464	1	-2	By MS/MS	By matching	By matching	16.6	16.6	9.9	6923100	4383900	2539200	0	27	256410	162370	94046	0	4383900	0	0	2	0	0
P01023	P01023	7	1	1	Alpha-2-macroglobulin	A2M	sp|P01023|A2MG_HUMAN Alpha-2-macroglobulin OS=Homo sapiens OX=9606 GN=A2M PE=1 SV=3	1	7	1	1	7	7	7	1	1	1	1	1	1	5	0.8	0.8	163.29	1474	1474	0.0057471	2.4981	By MS/MS	By MS/MS	By MS/MS	5	5	5	35819000	7120000	15205000	13494000	72	497480	98888	211180	187410	0	0	16114000	1	1	1
P01024	P01024	8	1	1	Complement C3;Complement C3 beta chain;C3-beta-c;Complement C3 alpha chain;C3a anaphylatoxin;Acylation stimulating protein;Complement C3b alpha chain;Complement C3c alpha chain fragment 1;Complement C3dg fragment;Complement C3g fragment;Complement C3d fragment;Complement C3f fragment;Complement C3c alpha chain fragment 2	C3	sp|P01024|CO3_HUMAN Complement C3 OS=Homo sapiens OX=9606 GN=C3 PE=1 SV=2	1	8	1	1	7	8	8	1	1	1	1	1	1	4.9	1.4	1.4	187.15	1663	1663	0	9.9265	By MS/MS	By MS/MS	By MS/MS	4.4	4.9	4.9	116170000	28175000	61495000	26497000	97	1197600	290470	633970	273160	26416000	50696000	33277000	2	3	2
P01033	P01033	6	6	6	Metalloproteinase inhibitor 1	TIMP1	sp|P01033|TIMP1_HUMAN Metalloproteinase inhibitor 1 OS=Homo sapiens OX=9606 GN=TIMP1 PE=1 SV=1	1	6	6	6	6	6	4	6	6	4	6	6	4	44.4	44.4	44.4	23.171	207	207	0	64.411	By MS/MS	By MS/MS	By MS/MS	44.4	44.4	30	995930000	555260000	373280000	67389000	11	90539000	50478000	33934000	6126300	523820000	309460000	109420000	6	6	4
P01130	P01130	3	3	3	Low-density lipoprotein receptor	LDLR	sp|P01130|LDLR_HUMAN Low-density lipoprotein receptor OS=Homo sapiens OX=9606 GN=LDLR PE=1 SV=1	1	3	3	3	3	3	2	3	3	2	3	3	2	4.3	4.3	4.3	95.375	860	860	0	7.5334	By MS/MS	By MS/MS	By MS/MS	4.3	4.3	3	161190000	50314000	77120000	33756000	46	3504100	1093800	1676500	733830	56601000	46037000	51407000	3	4	1
P01137;P54831	P01137;P54831	5;3	5;3	5;3	Transforming growth factor beta-1;Latency-associated peptide	TGFB1	sp|P01137|TGFB1_HUMAN Transforming growth factor beta-1 OS=Homo sapiens OX=9606 GN=TGFB1 PE=1 SV=2;sp|P54831|TGFB1_CANLF Transforming growth factor beta-1 OS=Canis lupus familiaris OX=9615 GN=TGFB1 PE=2 SV=1	2	5	5	5	4	5	3	4	5	3	4	5	3	17.9	17.9	17.9	44.341	390	390;390	0	15.078	By MS/MS	By MS/MS	By MS/MS	13.1	17.9	10.5	182150000	65933000	90053000	26161000	22	8279500	2997000	4093300	1189200	52639000	67327000	51265000	4	4	1
P02452;CON__Q862S4	P02452	47;2	47;2	11;0	Collagen alpha-1(I) chain	COL1A1	sp|P02452|CO1A1_HUMAN Collagen alpha-1(I) chain OS=Homo sapiens OX=9606 GN=COL1A1 PE=1 SV=5	2	47	47	11	46	46	45	46	46	45	11	11	10	51.6	51.6	13	138.94	1464	1464;114	0	323.31	By MS/MS	By MS/MS	By MS/MS	51.6	48.6	49.4	34498000000	10539000000	15247000000	8712400000	74	466190000	142420000	206030000	117730000	10811000000	11948000000	10071000000	71	73	54
P02461	P02461	11	11	5	Collagen alpha-1(III) chain	COL3A1	sp|P02461|CO3A1_HUMAN Collagen alpha-1(III) chain OS=Homo sapiens OX=9606 GN=COL3A1 PE=1 SV=4	1	11	11	5	9	9	9	9	9	9	3	4	4	8.7	8.7	4.2	138.56	1466	1466	0	90.298	By MS/MS	By MS/MS	By MS/MS	6.3	7	6.4	792020000	246410000	246790000	298830000	70	11315000	3520100	3525500	4269000	254510000	239920000	310500000	9	11	9
P02649;Q9GJU3;P0DMM1;P18650	P02649;Q9GJU3	5;4;1;1	5;4;1;1	4;3;0;0	Apolipoprotein E	APOE	sp|P02649|APOE_HUMAN Apolipoprotein E OS=Homo sapiens OX=9606 GN=APOE PE=1 SV=1;sp|Q9GJU3|APOE_PANTR Apolipoprotein E OS=Pan troglodytes OX=9598 GN=APOE PE=3 SV=1	4	5	5	4	4	3	3	4	3	3	3	2	2	14.5	14.5	11.7	36.154	317	317;317;316;317	0	9.9895	By MS/MS	By MS/MS	By MS/MS	11.7	9.1	11.7	165200000	69621000	53548000	42033000	22	7509200	3164600	2434000	1910600	65675000	52524000	45653000	3	3	2
P02751	P02751	117	117	50	Fibronectin;Anastellin;Ugl-Y1;Ugl-Y2;Ugl-Y3	FN1	sp|P02751|FINC_HUMAN Fibronectin OS=Homo sapiens OX=9606 GN=FN1 PE=1 SV=4	1	117	117	50	108	114	100	108	114	100	43	48	38	59.9	59.9	31.7	262.62	2386	2386	0	323.31	By MS/MS	By MS/MS	By MS/MS	53.7	59.3	53.7	221730000000	53296000000	108880000000	59547000000	101	2195300000	527690000	1078100000	589580000	53513000000	90372000000	68636000000	242	304	207
P02786	P02786	1	1	1	Transferrin receptor protein 1;Transferrin receptor protein 1, serum form	TFRC	sp|P02786|TFR1_HUMAN Transferrin receptor protein 1 OS=Homo sapiens OX=9606 GN=TFRC PE=1 SV=2	1	1	1	1	1	1	1	1	1	1	1	1	1	1.7	1.7	1.7	84.87	760	760	0.0068966	1.9509	By MS/MS	By MS/MS	By MS/MS	1.7	1.7	1.7	22363000	7905600	7425500	7032300	39	573420	202710	190400	180320	0	0	8398000	1	1	1
P02787;A5A6I6	P02787;A5A6I6	33;30	33;30	33;30	Serotransferrin	TF	sp|P02787|TRFE_HUMAN Serotransferrin OS=Homo sapiens OX=9606 GN=TF PE=1 SV=3;sp|A5A6I6|TRFE_PANTR Serotransferrin OS=Pan troglodytes OX=9598 GN=TF PE=2 SV=1	2	33	33	33	32	33	29	32	33	29	32	33	29	52.3	52.3	52.3	77.063	698	698;698	0	307.17	By MS/MS	By MS/MS	By MS/MS	50.1	52.3	47.6	7549300000	1900500000	3151600000	2497100000	41	184130000	46354000	76868000	60906000	1893700000	2615800000	2961300000	35	47	43
P02788	P02788	3	1	1	Lactotransferrin;Lactoferricin-H;Kaliocin-1;Lactoferroxin-A;Lactoferroxin-B;Lactoferroxin-C	LTF	sp|P02788|TRFL_HUMAN Lactotransferrin OS=Homo sapiens OX=9606 GN=LTF PE=1 SV=6	1	3	1	1	3	3	3	1	1	1	1	1	1	3.7	1.3	1.3	78.181	710	710	0.0055453	2.2356	By MS/MS	By MS/MS	By MS/MS	3.7	3.7	3.7	30060000	20844000	5879500	3336300	47	639570	443490	125100	70984	0	0	3984200	1	1	1
P02790	P02790	14	14	14	Hemopexin	HPX	sp|P02790|HEMO_HUMAN Hemopexin OS=Homo sapiens OX=9606 GN=HPX PE=1 SV=2	1	14	14	14	13	14	12	13	14	12	13	14	12	43.5	43.5	43.5	51.676	462	462	0	96.926	By MS/MS	By MS/MS	By MS/MS	37.4	43.5	37.9	2363900000	629450000	1009100000	725320000	23	102780000	27367000	43874000	31536000	600670000	789000000	933330000	10	16	9
P02792	P02792	3	3	3	Ferritin light chain	FTL	sp|P02792|FRIL_HUMAN Ferritin light chain OS=Homo sapiens OX=9606 GN=FTL PE=1 SV=2	1	3	3	3	2	3	3	2	3	3	2	3	3	18.3	18.3	18.3	20.019	175	175	0	15.689	By matching	By MS/MS	By MS/MS	12.6	18.3	18.3	201570000	43771000	75616000	82184000	8	25196000	5471400	9452000	10273000	0	52624000	107700000	0	0	2
P02794	P02794	5	5	5	Ferritin heavy chain;Ferritin heavy chain, N-terminally processed	FTH1	sp|P02794|FRIH_HUMAN Ferritin heavy chain OS=Homo sapiens OX=9606 GN=FTH1 PE=1 SV=2	1	5	5	5	4	5	5	4	5	5	4	5	5	24	24	24	21.225	183	183	0	12.34	By MS/MS	By MS/MS	By MS/MS	21.3	24	24	196420000	41637000	67678000	87102000	11	17856000	3785100	6152500	7918300	41953000	51713000	107640000	1	3	3
P04075;A5A6I5;P00883;B5DGM7;P05062	P04075;A5A6I5;P00883	24;22;19;3;1	24;22;19;3;1	22;21;17;3;0	Fructose-bisphosphate aldolase A	ALDOA	sp|P04075|ALDOA_HUMAN Fructose-bisphosphate aldolase A OS=Homo sapiens OX=9606 GN=ALDOA PE=1 SV=2;sp|A5A6I5|ALDOA_PANTR Fructose-bisphosphate aldolase A OS=Pan troglodytes OX=9598 GN=ALDOA PE=2 SV=1;sp|P00883|ALDOA_RABIT Fructose-bisphosphate aldolase A OS	5	24	24	22	19	23	19	19	23	19	18	21	17	77.2	77.2	67.6	39.42	364	364;364;364;363;364	0	226.5	By MS/MS	By MS/MS	By MS/MS	60.4	74.7	62.4	6154000000	2084300000	2896200000	1173400000	23	267560000	90622000	125920000	51019000	2045100000	2353000000	1468700000	19	30	16
P04083;A5A6M2;P07150	P04083;A5A6M2;P07150	6;4;3	6;4;3	6;4;3	Annexin A1	ANXA1;Anxa1	sp|P04083|ANXA1_HUMAN Annexin A1 OS=Homo sapiens OX=9606 GN=ANXA1 PE=1 SV=2;sp|A5A6M2|ANXA1_PANTR Annexin A1 OS=Pan troglodytes OX=9598 GN=ANXA1 PE=2 SV=1;sp|P07150|ANXA1_RAT Annexin A1 OS=Rattus norvegicus OX=10116 GN=Anxa1 PE=1 SV=2	3	6	6	6	2	4	5	2	4	5	2	4	5	22	22	22	38.714	346	346;346;346	0	21.509	By matching	By MS/MS	By MS/MS	9.2	11	21.7	156490000	21412000	42630000	92447000	20	7824400	1070600	2131500	4622300	34888000	42929000	89052000	0	3	4
P04216	P04216	3	3	3	Thy-1 membrane glycoprotein	THY1	sp|P04216|THY1_HUMAN Thy-1 membrane glycoprotein OS=Homo sapiens OX=9606 GN=THY1 PE=1 SV=2	1	3	3	3	3	3	3	3	3	3	3	3	3	24.2	24.2	24.2	17.935	161	161	0	14.421	By MS/MS	By MS/MS	By MS/MS	24.2	24.2	24.2	189840000	50187000	70344000	69312000	6	31641000	8364500	11724000	11552000	50416000	57056000	83335000	1	2	3
P04217	P04217	3	2	2	Alpha-1B-glycoprotein	A1BG	sp|P04217|A1BG_HUMAN Alpha-1B-glycoprotein OS=Homo sapiens OX=9606 GN=A1BG PE=1 SV=4	1	3	2	2	3	3	3	2	2	2	2	2	2	6.1	4.6	4.6	54.253	495	495	0.0039062	2.6146	By MS/MS	By MS/MS	By MS/MS	6.1	6.1	6.1	74522000	20691000	26078000	27754000	17	4383700	1217100	1534000	1632600	0	0	33143000	0	1	1
P04264;CON__P04264;A5A6M6;P04104;CON__Q6IFZ6;CON__Q9R0H5;CON__Q6NXH9;CON__Q7Z794;Q7Z794	P04264;CON__P04264;A5A6M6	31;30;29;3;2;1;1;1;1	31;30;29;3;2;1;1;1;1	19;18;17;2;0;0;0;0;0	Keratin, type II cytoskeletal 1	KRT1	sp|P04264|K2C1_HUMAN Keratin, type II cytoskeletal 1 OS=Homo sapiens OX=9606 GN=KRT1 PE=1 SV=6;;sp|A5A6M6|K2C1_PANTR Keratin, type II cytoskeletal 1 OS=Pan troglodytes OX=9598 GN=KRT1 PE=2 SV=1	9	31	31	19	25	29	31	25	29	31	13	18	19	50.8	50.8	37	66.038	644	644;644;637;637;572;524;539;578;578	0	323.31	By MS/MS	By MS/MS	By MS/MS	39.8	47.7	50.8	9804000000	1239600000	2984100000	5580200000	31	316260000	39988000	96262000	180010000	1442000000	2294500000	6553500000	21	36	48
P04406;Q8X1X3;P20287;O14556	P04406	14;1;1;1	14;1;1;1	9;1;0;0	Glyceraldehyde-3-phosphate dehydrogenase	GAPDH	sp|P04406|G3P_HUMAN Glyceraldehyde-3-phosphate dehydrogenase OS=Homo sapiens OX=9606 GN=GAPDH PE=1 SV=3	4	14	14	9	12	14	12	12	14	12	9	9	8	69	69	45.1	36.053	335	335;338;338;408	0	128.44	By MS/MS	By MS/MS	By MS/MS	54.3	69	60	3489400000	944470000	1713000000	831990000	17	205260000	55557000	100760000	48941000	812190000	1445000000	1089500000	15	23	11
P04899;P63096;P08754;P59215;P09471;P08753;Q60397;P11488;P19087;A8MTJ3;P38405;P63092;Q5JWF2;Q6R0H7	P04899;P63096;P08754	6;3;3;2;2;2;1;1;1;1;1;1;1;1	6;3;3;2;2;2;1;1;1;1;1;1;1;1	6;3;3;2;2;2;1;1;1;1;1;1;1;1	Guanine nucleotide-binding protein G(i) subunit alpha-2;Guanine nucleotide-binding protein G(i) subunit alpha-1;Guanine nucleotide-binding protein G(k) subunit alpha	GNAI2;GNAI1;GNAI3	sp|P04899|GNAI2_HUMAN Guanine nucleotide-binding protein G(i) subunit alpha-2 OS=Homo sapiens OX=9606 GN=GNAI2 PE=1 SV=3;sp|P63096|GNAI1_HUMAN Guanine nucleotide-binding protein G(i) subunit alpha-1 OS=Homo sapiens OX=9606 GN=GNAI1 PE=1 SV=2;sp|P08754|GNAI	14	6	6	6	2	5	5	2	5	5	2	5	5	22.8	22.8	22.8	40.45	355	355;354;354;354;354;354;63;350;354;354;381;394;1037;1133	0	12.641	By MS/MS	By MS/MS	By MS/MS	7.3	18	19.2	209920000	33459000	89922000	86542000	17	12348000	1968100	5289500	5090700	45857000	70960000	93938000	2	3	4
P05067;P12023;O93279;O73683	P05067;P12023	15;12;2;1	15;12;2;1	14;11;2;1	Amyloid beta A4 protein;N-APP;Soluble APP-alpha;Soluble APP-beta;C99;Beta-amyloid protein 42;Beta-amyloid protein 40;C83;P3(42);P3(40);C80;Gamma-secretase C-terminal fragment 59;Gamma-secretase C-terminal fragment 57;Gamma-secretase C-terminal fragment 50;C31	APP;App	sp|P05067|A4_HUMAN Amyloid-beta A4 protein OS=Homo sapiens OX=9606 GN=APP PE=1 SV=3;sp|P12023|A4_MOUSE Amyloid-beta A4 protein OS=Mus musculus OX=10090 GN=App PE=1 S	5	15	15	14	14	14	14	14	14	14	13	13	13	22.1	22.1	21	87.071	770	770;770;770;737;780	0	104.24	By MS/MS	By MS/MS	By MS/MS	22.1	19.9	22.1	1902100000	480460000	575700000	845970000	34	55945000	14131000	16932000	24881000	512200000	508080000	943850000	10	12	16
P05121	P05121	24	24	24	Plasminogen activator inhibitor 1	SERPINE1	sp|P05121|PAI1_HUMAN Plasminogen activator inhibitor 1 OS=Homo sapiens OX=9606 GN=SERPINE1 PE=1 SV=1	1	24	24	24	24	21	22	24	21	22	24	21	22	62.2	62.2	62.2	45.059	402	402	0	307.78	By MS/MS	By MS/MS	By MS/MS	62.2	60	62.2	11022000000	3760900000	4364100000	2897500000	20	551120000	188050000	218200000	144870000	3594200000	3595200000	3327800000	49	48	44
P05155	P05155	11	10	10	Plasma protease C1 inhibitor	SERPING1	sp|P05155|IC1_HUMAN Plasma protease C1 inhibitor OS=Homo sapiens OX=9606 GN=SERPING1 PE=1 SV=2	1	11	10	10	9	11	10	8	10	9	8	10	9	25.6	24.2	24.2	55.154	500	500	0	39.163	By MS/MS	By MS/MS	By MS/MS	21.2	25.6	23.6	697980000	131720000	335090000	231180000	23	30347000	5726800	14569000	10051000	163280000	258630000	261430000	3	13	9
P05186	P05186	2	2	2	Alkaline phosphatase, tissue-nonspecific isozyme	ALPL	sp|P05186|PPBT_HUMAN Alkaline phosphatase, tissue-nonspecific isozyme OS=Homo sapiens OX=9606 GN=ALPL PE=1 SV=4	1	2	2	2	1	0	1	1	0	1	1	0	1	9.2	9.2	9.2	57.304	524	524	0	8.6239	By MS/MS		By MS/MS	6.5	0	2.7	9067400	9067400	0	0	27	335830	335830	0	0	9067400	0	0	1	0	1
P05386	P05386	1	1	1	60S acidic ribosomal protein P1	RPLP1	sp|P05386|RLA1_HUMAN 60S acidic ribosomal protein P1 OS=Homo sapiens OX=9606 GN=RPLP1 PE=1 SV=1	1	1	1	1	1	0	1	1	0	1	1	0	1	14	14	14	11.514	114	114	0.0056711	2.3907	By matching		By MS/MS	14	0	14	22501000	8026000	0	14475000	3	7500300	2675300	0	4825000	0	0	17286000	0	0	1
P05388;P14869;Q8NHW5;P19889	P05388;P14869;Q8NHW5	7;6;5;1	7;6;5;1	7;6;5;1	60S acidic ribosomal protein P0;60S acidic ribosomal protein P0-like	RPLP0;Rplp0;RPLP0P6	sp|P05388|RLA0_HUMAN 60S acidic ribosomal protein P0 OS=Homo sapiens OX=9606 GN=RPLP0 PE=1 SV=1;sp|P14869|RLA0_MOUSE 60S acidic ribosomal protein P0 OS=Mus musculus OX=10090 GN=Rplp0 PE=1 SV=3;sp|Q8NHW5|RLA0L_HUMAN 60S acidic ribosomal protein P0-like OS=H	4	7	7	7	7	7	7	7	7	7	7	7	7	27.8	27.8	27.8	34.273	317	317;317;317;317	0	33.351	By MS/MS	By MS/MS	By MS/MS	27.8	27.8	27.8	544230000	164870000	210030000	169330000	13	41864000	12683000	16156000	13025000	158970000	171530000	209310000	5	7	7
P05556;Q9GLP0	P05556;Q9GLP0	6;4	6;4	6;4	Integrin beta-1	ITGB1	sp|P05556|ITB1_HUMAN Integrin beta-1 OS=Homo sapiens OX=9606 GN=ITGB1 PE=1 SV=2;sp|Q9GLP0|ITB1_PIG Integrin beta-1 OS=Sus scrofa OX=9823 GN=ITGB1 PE=2 SV=1	2	6	6	6	5	6	6	5	6	6	5	6	6	10.7	10.7	10.7	88.414	798	798;798	0	21.872	By MS/MS	By MS/MS	By MS/MS	8	10.7	10.7	391780000	89796000	137880000	164110000	34	11523000	2641100	4055200	4826700	106580000	119450000	173130000	3	4	7
P05997	P05997	10	10	10	Collagen alpha-2(V) chain	COL5A2	sp|P05997|CO5A2_HUMAN Collagen alpha-2(V) chain OS=Homo sapiens OX=9606 GN=COL5A2 PE=1 SV=3	1	10	10	10	7	9	8	7	9	8	7	9	8	9.7	9.7	9.7	144.91	1499	1499	0	72.961	By MS/MS	By MS/MS	By MS/MS	7.8	8.7	8	701780000	234190000	347280000	120310000	73	9613400	3208100	4757200	1648100	232950000	250960000	179540000	8	8	3
P06396	P06396	12	3	2	Gelsolin	GSN	sp|P06396|GELS_HUMAN Gelsolin OS=Homo sapiens OX=9606 GN=GSN PE=1 SV=1	1	12	3	2	11	12	10	2	3	1	1	2	1	21.1	8.3	6	85.696	782	782	0	20.51	By MS/MS	By MS/MS	By matching	18.5	21.1	15.3	56704000	18302000	28292000	10110000	34	1667800	538300	832110	297350	22087000	19481000	0	2	2	0
P06703;P14069	P06703;P14069	2;1	2;1	2;1	Protein S100-A6	S100A6;S100a6	sp|P06703|S10A6_HUMAN Protein S100-A6 OS=Homo sapiens OX=9606 GN=S100A6 PE=1 SV=1;sp|P14069|S10A6_MOUSE Protein S100-A6 OS=Mus musculus OX=10090 GN=S100a6 PE=1 SV=3	2	2	2	2	2	2	2	2	2	2	2	2	2	16.7	16.7	16.7	10.18	90	90;89	0	5.3116	By MS/MS	By MS/MS	By MS/MS	16.7	16.7	16.7	508870000	193350000	161210000	154310000	5	101770000	38670000	32242000	30863000	147350000	149270000	213570000	1	2	2
P06733;Q9XSJ4;I0J1J1;P21550;P13929;Q8IJN7;Q27727;Q27877;Q9LEJ0	P06733;Q9XSJ4	25;13;8;3;3;2;2;1;1	25;13;8;3;3;2;2;1;1	12;0;0;0;0;0;0;0;0	Alpha-enolase	ENO1	sp|P06733|ENOA_HUMAN Alpha-enolase OS=Homo sapiens OX=9606 GN=ENO1 PE=1 SV=2;sp|Q9XSJ4|ENOA_BOVIN Alpha-enolase OS=Bos taurus OX=9913 GN=ENO1 PE=1 SV=4	9	25	25	12	24	25	21	24	25	21	12	12	11	70	70	39.9	47.168	434	434;434;432;434;434;446;446;434;445	0	323.31	By MS/MS	By MS/MS	By MS/MS	69.6	70	65.9	6082300000	1960300000	3038400000	1083600000	22	276470000	89105000	138110000	49255000	2231800000	2246900000	1257700000	33	38	15
P06737	P06737	5	2	2	Glycogen phosphorylase, liver form	PYGL	sp|P06737|PYGL_HUMAN Glycogen phosphorylase, liver form OS=Homo sapiens OX=9606 GN=PYGL PE=1 SV=4	1	5	2	2	5	4	3	2	1	1	2	1	1	7.6	3.2	3.2	97.147	847	847	0	4.1269	By MS/MS	By MS/MS	By MS/MS	7.6	6	5.1	29488000	16830000	6265000	6393200	51	578190	330000	122840	125360	16830000	0	0	1	0	1
P06744;P06745	P06744	10;2	10;2	7;0	Glucose-6-phosphate isomerase	GPI	sp|P06744|G6PI_HUMAN Glucose-6-phosphate isomerase OS=Homo sapiens OX=9606 GN=GPI PE=1 SV=4	2	10	10	7	9	10	8	9	10	8	6	7	5	24.2	24.2	18.8	63.146	558	558;558	0	62.51	By MS/MS	By MS/MS	By MS/MS	22.9	24.2	22.9	805270000	268540000	380340000	156400000	26	30972000	10328000	14628000	6015300	264510000	295350000	208210000	12	13	6
P06753	P06753	4	4	4	Tropomyosin alpha-3 chain	TPM3	sp|P06753|TPM3_HUMAN Tropomyosin alpha-3 chain OS=Homo sapiens OX=9606 GN=TPM3 PE=1 SV=2	1	4	4	4	3	3	4	3	3	4	3	3	4	16.1	16.1	16.1	32.95	285	285	0	9.6323	By matching	By MS/MS	By MS/MS	12.3	12.3	16.1	68262000	12957000	18230000	37075000	16	4266400	809810	1139400	2317200	12132000	12748000	47343000	0	1	4
P06865;P29416	P06865	9;4	9;4	9;4	Beta-hexosaminidase subunit alpha	HEXA	sp|P06865|HEXA_HUMAN Beta-hexosaminidase subunit alpha OS=Homo sapiens OX=9606 GN=HEXA PE=1 SV=2	2	9	9	9	7	9	9	7	9	9	7	9	9	17.2	17.2	17.2	60.702	529	529;528	0	22.477	By MS/MS	By MS/MS	By MS/MS	14.4	17.2	17.2	569210000	174910000	224220000	170070000	25	22768000	6996400	8969000	6803000	208740000	178090000	175570000	5	7	5
P07093	P07093	14	14	14	Glia-derived nexin	SERPINE2	sp|P07093|GDN_HUMAN Glia-derived nexin OS=Homo sapiens OX=9606 GN=SERPINE2 PE=1 SV=1	1	14	14	14	12	13	13	12	13	13	12	13	13	46.2	46.2	46.2	44.002	398	398	0	45.361	By MS/MS	By MS/MS	By MS/MS	34.9	42	39.2	1611300000	519740000	685380000	406210000	22	73242000	23625000	31154000	18464000	516440000	544220000	507800000	12	13	9
P07195;A5A6N7	P07195;A5A6N7	16;14	15;13	15;13	L-lactate dehydrogenase B chain	LDHB	sp|P07195|LDHB_HUMAN L-lactate dehydrogenase B chain OS=Homo sapiens OX=9606 GN=LDHB PE=1 SV=2;sp|A5A6N7|LDHB_PANTR L-lactate dehydrogenase B chain OS=Pan troglodytes OX=9598 GN=LDHB PE=2 SV=1	2	16	15	15	15	16	16	14	15	15	14	15	15	52.7	49.1	49.1	36.638	334	334;334	0	143.57	By MS/MS	By MS/MS	By MS/MS	52.1	52.7	52.7	4912000000	1624800000	1957500000	1329700000	17	288940000	95575000	115150000	78219000	1530500000	1619100000	1672900000	18	20	22
P07225	P07225	4	4	4	Vitamin K-dependent protein S	PROS1	sp|P07225|PROS_HUMAN Vitamin K-dependent protein S OS=Homo sapiens OX=9606 GN=PROS1 PE=1 SV=1	1	4	4	4	4	3	3	4	3	3	4	3	3	8.9	8.9	8.9	75.122	676	676	0	17.966	By MS/MS	By MS/MS	By matching	8.9	5.8	5.8	196380000	88645000	68752000	38987000	33	5951000	2686200	2083400	1181400	84443000	59063000	48237000	5	2	0
P07237	P07237	12	12	12	Protein disulfide-isomerase	P4HB	sp|P07237|PDIA1_HUMAN Protein disulfide-isomerase OS=Homo sapiens OX=9606 GN=P4HB PE=1 SV=3	1	12	12	12	10	11	11	10	11	11	10	11	11	27	27	27	57.116	508	508	0	60.729	By MS/MS	By MS/MS	By MS/MS	24.6	26.8	23.6	424540000	104050000	193990000	126500000	35	12130000	2972900	5542500	3614200	101270000	141500000	171870000	2	11	10
P07339	P07339	8	8	8	Cathepsin D;Cathepsin D light chain;Cathepsin D heavy chain	CTSD	sp|P07339|CATD_HUMAN Cathepsin D OS=Homo sapiens OX=9606 GN=CTSD PE=1 SV=1	1	8	8	8	8	8	8	8	8	8	8	8	8	26.7	26.7	26.7	44.552	412	412	0	27.222	By MS/MS	By MS/MS	By MS/MS	26.7	26.7	26.7	493910000	176210000	212110000	105590000	19	25995000	9274400	11164000	5557400	179070000	168340000	129330000	6	7	7
P07355;P04272;A6NMY6;P07356	P07355;P04272;A6NMY6;P07356	16;13;12;10	16;13;12;10	16;13;12;10	Annexin A2;Putative annexin A2-like protein	ANXA2;ANXA2P2;Anxa2	sp|P07355|ANXA2_HUMAN Annexin A2 OS=Homo sapiens OX=9606 GN=ANXA2 PE=1 SV=2;sp|P04272|ANXA2_BOVIN Annexin A2 OS=Bos taurus OX=9913 GN=ANXA2 PE=1 SV=2;sp|A6NMY6|AXA2L_HUMAN Putative annexin A2-like protein OS=Homo sapiens OX=9606 GN=ANXA2P2 PE=5 SV=2;sp|P07	4	16	16	16	13	16	15	13	16	15	13	16	15	51.3	51.3	51.3	38.604	339	339;339;339;339	0	97.848	By MS/MS	By MS/MS	By MS/MS	39.5	51.3	46.6	1603700000	280300000	645610000	677800000	23	69726000	12187000	28070000	29469000	326580000	524770000	769290000	8	18	13
P07384;P97571	P07384	4;1	4;1	4;1	Calpain-1 catalytic subunit	CAPN1	sp|P07384|CAN1_HUMAN Calpain-1 catalytic subunit OS=Homo sapiens OX=9606 GN=CAPN1 PE=1 SV=1	2	4	4	4	4	3	3	4	3	3	4	3	3	10.1	10.1	10.1	81.889	714	714;713	0	11.499	By MS/MS	By MS/MS	By MS/MS	10.1	6.6	7.6	101250000	36085000	43353000	21812000	36	2812500	1002400	1204300	605890	27813000	34584000	35388000	3	3	1
P07437;P68371;P04350;Q9BVA1;Q13885;Q9ERD7;Q13509;Q9BUF5;P24637;Q3ZCM7;A6NNZ2	P07437;P68371;P04350;Q9BVA1;Q13885;Q9ERD7;Q13509	6;6;5;5;5;3;3;2;1;1;1	6;6;5;5;5;3;3;2;1;1;1	6;6;5;5;5;3;3;2;1;1;1	Tubulin beta chain;Tubulin beta-4B chain;Tubulin beta-4A chain;Tubulin beta-2B chain;Tubulin beta-2A chain;Tubulin beta-3 chain	TUBB;TUBB4B;TUBB4A;TUBB2B;TUBB2A;Tubb3;TUBB3	sp|P07437|TBB5_HUMAN Tubulin beta chain OS=Homo sapiens OX=9606 GN=TUBB PE=1 SV=2;sp|P68371|TBB4B_HUMAN Tubulin beta-4B chain OS=Homo sapiens OX=9606 GN=TUBB4B PE=1 SV=1;s	12	6	6	6	6	5	6	6	5	6	6	5	6	20.3	20.3	20.3	49.67	444	444;444;445;444;445;445;450;450;446;442;444;444	0	19.268	By MS/MS	By MS/MS	By MS/MS	20.3	14.6	20.3	379610000	121400000	129750000	128470000	20	18981000	6069800	6487300	6423700	111280000	110410000	159830000	5	6	5
P07585	P07585	17	17	17	Decorin	DCN	sp|P07585|PGS2_HUMAN Decorin OS=Homo sapiens OX=9606 GN=DCN PE=1 SV=1	1	17	17	17	17	17	16	17	17	16	17	17	16	55.4	55.4	55.4	39.746	359	359	0	257.34	By MS/MS	By MS/MS	By MS/MS	55.4	55.4	55.4	10398000000	3942400000	2788000000	3667500000	19	547260000	207490000	146740000	193030000	3586300000	2390700000	4555800000	25	22	24
P07602	P07602	2	2	2	Prosaposin;Saposin-A;Saposin-B-Val;Saposin-B;Saposin-C;Saposin-D	PSAP	sp|P07602|SAP_HUMAN Prosaposin OS=Homo sapiens OX=9606 GN=PSAP PE=1 SV=2	1	2	2	2	2	2	2	2	2	2	2	2	2	2.7	2.7	2.7	58.112	524	524	0	5.586	By MS/MS	By MS/MS	By MS/MS	2.7	2.7	2.7	92926000	30177000	31997000	30751000	31	2997600	973460	1032200	991960	30290000	27815000	35107000	3	2	1
P07686	P07686	4	4	4	Beta-hexosaminidase subunit beta;Beta-hexosaminidase subunit beta chain B;Beta-hexosaminidase subunit beta chain A	HEXB	sp|P07686|HEXB_HUMAN Beta-hexosaminidase subunit beta OS=Homo sapiens OX=9606 GN=HEXB PE=1 SV=3	1	4	4	4	4	4	1	4	4	1	4	4	1	9.7	9.7	9.7	63.111	556	556	0	9.7306	By MS/MS	By MS/MS	By MS/MS	9.7	9.7	2.3	108420000	49662000	51924000	6834900	29	3738600	1712500	1790500	235690	43450000	48911000	0	4	4	1
P07737	P07737	1	1	1	Profilin-1	PFN1	sp|P07737|PROF1_HUMAN Profilin-1 OS=Homo sapiens OX=9606 GN=PFN1 PE=1 SV=2	1	1	1	1	1	1	1	1	1	1	1	1	1	10	10	10	15.054	140	140	0.0069565	2.0104	By MS/MS	By matching	By MS/MS	10	10	10	44209000	10719000	15646000	17843000	9	4912100	1191000	1738400	1982600	0	0	21309000	0	0	0
P07858;P10605	P07858	16;1	16;1	16;1	Cathepsin B;Cathepsin B light chain;Cathepsin B heavy chain	CTSB	sp|P07858|CATB_HUMAN Cathepsin B OS=Homo sapiens OX=9606 GN=CTSB PE=1 SV=3	2	16	16	16	14	14	15	14	14	15	14	14	15	51	51	51	37.821	339	339;339	0	139.61	By MS/MS	By MS/MS	By MS/MS	45.1	48.7	48.7	3046600000	967570000	1163500000	915570000	19	160350000	50925000	61237000	48188000	934130000	980680000	1102900000	22	20	22
P07900;A5A6K9;P07901;P30946;Q90474;Q14568;Q58FG0;Q58FG1	P07900;A5A6K9;P07901;P30946	30;28;26;24;13;6;4;1	30;28;26;24;13;6;4;1	18;18;15;17;8;2;2;0	Heat shock protein HSP 90-alpha	HSP90AA1;Hsp90aa1	sp|P07900|HS90A_HUMAN Heat shock protein HSP 90-alpha OS=Homo sapiens OX=9606 GN=HSP90AA1 PE=1 SV=5;sp|A5A6K9|HS90A_PANTR Heat shock protein HSP 90-alpha OS=Pan troglodytes OX=9598 GN=HSP90AA1 PE=2 SV=1;sp|P07901|HS90A_MOUSE Heat shock protein HSP 90-alpha	8	30	30	18	28	27	26	28	27	26	18	15	15	37.3	37.3	22.3	84.659	732	732;733;733;694;725;343;334;418	0	269.27	By MS/MS	By MS/MS	By MS/MS	37.3	36.2	36.1	5834600000	2001400000	2130400000	1702800000	33	176810000	60649000	64558000	51599000	2108800000	1618300000	2059700000	32	35	28
P07942	P07942	10	10	10	Laminin subunit beta-1	LAMB1	sp|P07942|LAMB1_HUMAN Laminin subunit beta-1 OS=Homo sapiens OX=9606 GN=LAMB1 PE=1 SV=2	1	10	10	10	6	9	8	6	9	8	6	9	8	8	8	8	198.04	1786	1786	0	67.417	By MS/MS	By MS/MS	By MS/MS	4.2	7.1	6.4	620670000	152560000	256380000	211730000	74	8387400	2061700	3464500	2861200	167760000	215840000	232630000	5	11	9
P07954	P07954	6	6	6	Fumarate hydratase, mitochondrial	FH	sp|P07954|FUMH_HUMAN Fumarate hydratase, mitochondrial OS=Homo sapiens OX=9606 GN=FH PE=1 SV=3	1	6	6	6	5	4	2	5	4	2	5	4	2	21	21	21	54.636	510	510	0	22.84	By MS/MS	By MS/MS	By MS/MS	17.1	12.4	4.9	111640000	45402000	51245000	14997000	25	4465800	1816100	2049800	599890	39835000	36160000	29458000	6	5	1
P07996;CON__Q28194;P35441	P07996;CON__Q28194	19;15;9	19;15;9	17;14;7	Thrombospondin-1	THBS1	sp|P07996|TSP1_HUMAN Thrombospondin-1 OS=Homo sapiens OX=9606 GN=THBS1 PE=1 SV=2;	3	19	19	17	19	18	16	19	18	16	17	16	14	19.5	19.5	16.9	129.38	1170	1170;1170;1170	0	128.77	By MS/MS	By MS/MS	By MS/MS	19.5	18.6	17.9	1821300000	648830000	755440000	417030000	62	29376000	10465000	12185000	6726300	632120000	625660000	510300000	17	20	13
P08123	P08123	49	49	24	Collagen alpha-2(I) chain	COL1A2	sp|P08123|CO1A2_HUMAN Collagen alpha-2(I) chain OS=Homo sapiens OX=9606 GN=COL1A2 PE=1 SV=7	1	49	49	24	47	47	41	47	47	41	22	24	20	53.2	53.2	28.2	129.31	1366	1366	0	323.31	By MS/MS	By MS/MS	By MS/MS	53.1	50.8	43.4	23374000000	8903800000	9454600000	5015200000	69	338750000	129040000	137020000	72684000	8533100000	7732600000	5877700000	70	66	43
P08133	P08133	7	7	7	Annexin A6	ANXA6	sp|P08133|ANXA6_HUMAN Annexin A6 OS=Homo sapiens OX=9606 GN=ANXA6 PE=1 SV=3	1	7	7	7	4	7	6	4	7	6	4	7	6	12.8	12.8	12.8	75.872	673	673	0	21.264	By MS/MS	By MS/MS	By MS/MS	7.6	12.8	11.3	221240000	38799000	103000000	79437000	43	5145000	902290	2395300	1847400	47239000	80674000	90450000	2	4	4
P08195	P08195	3	3	3	4F2 cell-surface antigen heavy chain	SLC3A2	sp|P08195|4F2_HUMAN 4F2 cell-surface antigen heavy chain OS=Homo sapiens OX=9606 GN=SLC3A2 PE=1 SV=3	1	3	3	3	2	3	3	2	3	3	2	3	3	7.8	7.8	7.8	67.993	630	630	0	9.1128	By MS/MS	By MS/MS	By MS/MS	4.4	7.8	7.8	108000000	15931000	42821000	49250000	29	3724200	549360	1476600	1698300	24923000	32664000	52372000	1	2	3
P08253	P08253	28	28	28	72 kDa type IV collagenase;PEX	MMP2	sp|P08253|MMP2_HUMAN 72 kDa type IV collagenase OS=Homo sapiens OX=9606 GN=MMP2 PE=1 SV=2	1	28	28	28	27	28	27	27	28	27	27	28	27	60.2	60.2	60.2	73.881	660	660	0	323.31	By MS/MS	By MS/MS	By MS/MS	60.2	60.2	58	9567200000	2584200000	4428100000	2554900000	33	289910000	78308000	134180000	77421000	2846000000	3394100000	2967200000	46	56	42
P08476	P08476	4	4	4	Inhibin beta A chain	INHBA	sp|P08476|INHBA_HUMAN Inhibin beta A chain OS=Homo sapiens OX=9606 GN=INHBA PE=1 SV=2	1	4	4	4	3	4	2	3	4	2	3	4	2	16	16	16	47.442	426	426	0	6.7807	By MS/MS	By MS/MS	By MS/MS	10.6	16	4.5	233730000	115020000	113700000	5005400	26	8989500	4423900	4373000	192520	105930000	59766000	48801000	2	4	2
P08581	P08581	6	6	6	Hepatocyte growth factor receptor	MET	sp|P08581|MET_HUMAN Hepatocyte growth factor receptor OS=Homo sapiens OX=9606 GN=MET PE=1 SV=4	1	6	6	6	4	6	5	4	6	5	4	6	5	5.8	5.8	5.8	155.54	1390	1390	0	21.358	By MS/MS	By MS/MS	By MS/MS	3.9	5.8	5	192140000	46092000	81938000	64108000	67	2867700	687940	1223000	956830	54032000	64103000	71896000	3	7	5
P08603;Q02985	P08603	9;1	9;1	9;1	Complement factor H	CFH	sp|P08603|CFAH_HUMAN Complement factor H OS=Homo sapiens OX=9606 GN=CFH PE=1 SV=4	2	9	9	9	6	9	5	6	9	5	6	9	5	11.1	11.1	11.1	139.09	1231	1231;330	0	23.187	By MS/MS	By MS/MS	By MS/MS	6.7	11.1	5.1	259460000	68025000	143630000	47801000	61	4253400	1115200	2354600	783620	75170000	98181000	69875000	3	6	0
P08670;Q5R1W8;P31001;P17661;Q8HZR5;P41219;Q16352;P07196;P07197;P12036;P16884	P08670;Q5R1W8	22;21;3;3;2;2;1;1;1;1;1	22;21;3;3;2;2;1;1;1;1;1	21;20;2;2;1;1;1;1;1;1;1	Vimentin	VIM	sp|P08670|VIME_HUMAN Vimentin OS=Homo sapiens OX=9606 GN=VIM PE=1 SV=4;sp|Q5R1W8|VIME_PANTR Vimentin OS=Pan troglodytes OX=9598 GN=VIM PE=2 SV=4	11	22	22	21	19	21	21	19	21	21	18	20	20	45.5	45.5	43.6	53.651	466	466;466;469;470;483;470;499;543;916;1026;1072	0	227.5	By MS/MS	By MS/MS	By MS/MS	39.1	45.5	42.1	2446200000	623840000	935890000	886490000	34	71948000	18348000	27526000	26073000	679920000	725240000	1046900000	14	23	22
P08758	P08758	13	13	13	Annexin A5	ANXA5	sp|P08758|ANXA5_HUMAN Annexin A5 OS=Homo sapiens OX=9606 GN=ANXA5 PE=1 SV=2	1	13	13	13	6	12	12	6	12	12	6	12	12	40.6	40.6	40.6	35.936	320	320	0	68.078	By MS/MS	By MS/MS	By MS/MS	23.8	37.2	39.7	482840000	51394000	214180000	217270000	22	21947000	2336100	9735500	9875800	60330000	160640000	266010000	3	9	9
P08865	P08865	1	1	1	40S ribosomal protein SA	Rpsa;RPSA	sp|P08865|RSSA_HUMAN 40S ribosomal protein SA OS=Homo sapiens OX=9606 GN=RPSA PE=1 SV=4	2	1	1	1	1	1	1	1	1	1	1	1	1	4.4	4.4	4.4	32.838	295	295;295	0	3.402	By MS/MS	By MS/MS	By matching	4.4	4.4	4.4	41817000	16715000	14869000	10233000	13	3216700	1285800	1143700	787130	0	0	12220000	1	1	0
P08962	P08962	1	1	1	CD63 antigen	CD63	sp|P08962|CD63_HUMAN CD63 antigen OS=Homo sapiens OX=9606 GN=CD63 PE=1 SV=2	1	1	1	1	1	1	1	1	1	1	1	1	1	4.2	4.2	4.2	25.636	238	238	0	5.5095	By matching	By MS/MS	By MS/MS	4.2	4.2	4.2	131210000	36355000	49913000	44946000	7	18745000	5193600	7130400	6420800	0	0	53674000	0	1	1
P09417	P09417	1	1	1	Dihydropteridine reductase	QDPR	sp|P09417|DHPR_HUMAN Dihydropteridine reductase OS=Homo sapiens OX=9606 GN=QDPR PE=1 SV=2	1	1	1	1	1	1	1	1	1	1	1	1	1	4.1	4.1	4.1	25.789	244	244	0.0054446	2.1996	By MS/MS	By MS/MS	By matching	4.1	4.1	4.1	22769000	13810000	7431300	1527700	14	1626400	986440	530810	109120	0	0	1824400	0	0	0
P09486;P07214	P09486;P07214	12;7	12;7	12;7	SPARC	SPARC;Sparc	sp|P09486|SPRC_HUMAN SPARC OS=Homo sapiens OX=9606 GN=SPARC PE=1 SV=1;sp|P07214|SPRC_MOUSE SPARC OS=Mus musculus OX=10090 GN=Sparc PE=1 SV=1	2	12	12	12	8	12	12	8	12	12	8	12	12	46.9	46.9	46.9	34.632	303	303;302	0	75.78	By MS/MS	By MS/MS	By MS/MS	23.4	46.9	46.9	3212200000	687880000	1271300000	1253000000	13	247090000	52914000	97791000	96386000	626980000	1167000000	1432300000	9	16	19
P09603	P09603	4	4	4	Macrophage colony-stimulating factor 1;Processed macrophage colony-stimulating factor 1	CSF1	sp|P09603|CSF1_HUMAN Macrophage colony-stimulating factor 1 OS=Homo sapiens OX=9606 GN=CSF1 PE=1 SV=2	1	4	4	4	4	4	4	4	4	4	4	4	4	8.3	8.3	8.3	60.179	554	554	0	12.699	By MS/MS	By MS/MS	By MS/MS	8.3	8.3	8.3	175360000	34867000	60509000	79988000	27	6495000	1291400	2241100	2962500	29761000	50168000	100220000	2	2	3
P09619	P09619	1	1	1	Platelet-derived growth factor receptor beta	PDGFRB	sp|P09619|PGFRB_HUMAN Platelet-derived growth factor receptor beta OS=Homo sapiens OX=9606 GN=PDGFRB PE=1 SV=1	1	1	1	1	1	1	1	1	1	1	1	1	1	1.4	1.4	1.4	123.97	1106	1106	0	3.6741	By MS/MS	By MS/MS	By MS/MS	1.4	1.4	1.4	29149000	8825000	8237000	12087000	43	677880	205230	191560	281090	0	0	14434000	1	1	1
P09871	P09871	14	14	14	Complement C1s subcomponent;Complement C1s subcomponent heavy chain;Complement C1s subcomponent light chain	C1S	sp|P09871|C1S_HUMAN Complement C1s subcomponent OS=Homo sapiens OX=9606 GN=C1S PE=1 SV=1	1	14	14	14	10	14	13	10	14	13	10	14	13	29.9	29.9	29.9	76.684	688	688	0	87.366	By MS/MS	By MS/MS	By MS/MS	18.9	29.9	28.2	1572600000	346040000	751800000	474740000	26	60484000	13309000	28915000	18259000	357650000	616140000	557420000	9	18	12
P09960	P09960	7	7	7	Leukotriene A-4 hydrolase	LTA4H	sp|P09960|LKHA4_HUMAN Leukotriene A-4 hydrolase OS=Homo sapiens OX=9606 GN=LTA4H PE=1 SV=2	1	7	7	7	5	7	4	5	7	4	5	7	4	18	18	18	69.284	611	611	0	13.88	By MS/MS	By MS/MS	By MS/MS	12.9	18	11	168120000	62041000	78334000	27748000	35	4803500	1772600	2238100	792810	53963000	49566000	56066000	4	7	0
P09972	P09972	3	1	1	Fructose-bisphosphate aldolase C	ALDOC	sp|P09972|ALDOC_HUMAN Fructose-bisphosphate aldolase C OS=Homo sapiens OX=9606 GN=ALDOC PE=1 SV=2	1	3	1	1	2	3	3	1	1	1	1	1	1	15.9	6.3	6.3	39.455	364	364	0	61.219	By MS/MS	By MS/MS	By MS/MS	8.2	15.9	15.9	106990000	12394000	72245000	22354000	23	4651900	538880	3141100	971930	0	0	26696000	1	2	1
P0C0L4;P0C0L5	P0C0L4;P0C0L5	7;6	1;1	1;1	Complement C4-A;Complement C4 beta chain;Complement C4-A alpha chain;C4a anaphylatoxin;C4b-A;C4d-A;Complement C4 gamma chain;Complement C4-B;Complement C4 beta chain;Complement C4-B alpha chain;C4a anaphylatoxin;C4b-B;C4d-B;Complement C4 gamma chain	C4A;C4B	sp|P0C0L4|CO4A_HUMAN Complement C4-A OS=Homo sapiens OX=9606 GN=C4A PE=1 SV=2;sp|P0C0L5|CO4B_HUMAN Complement C4-B OS=Homo sapiens OX=9606 GN=C4B PE=1 SV=2	2	7	1	1	6	7	6	1	1	1	1	1	1	4.3	1.3	1.3	192.78	1744	1744;1744	0	3.2016	By MS/MS	By MS/MS	By MS/MS	4.2	4.3	3.5	57266000	17526000	26464000	13276000	81	706990	216370	326720	163900	0	0	15854000	1	1	1
Q01105;P0DME0	Q01105;P0DME0	1;1	1;1	1;1	Protein SET;Protein SETSIP	SET;SETSIP	sp|Q01105|SET_HUMAN Protein SET OS=Homo sapiens OX=9606 GN=SET PE=1 SV=3;sp|P0DME0|SETLP_HUMAN Protein SETSIP OS=Homo sapiens OX=9606 GN=SETSIP PE=1 SV=1	2	1	1	1	0	1	1	0	1	1	0	1	1	4.8	4.8	4.8	33.488	290	290;302	0.0055659	2.2694		By MS/MS	By MS/MS	0	4.8	4.8	14995000	0	6790100	8205200	9	1666100	0	754460	911690	0	0	9798700	0	1	1
P0DMV8;P0DMV9;P34931	P0DMV8;P0DMV9;P34931	5;5;4	2;2;1	2;2;1	Heat shock 70 kDa protein 1A;Heat shock 70 kDa protein 1B;Heat shock 70 kDa protein 1-like	HSPA1A;HSPA1B;HSPA1L	sp|P0DMV8|HS71A_HUMAN Heat shock 70 kDa protein 1A OS=Homo sapiens OX=9606 GN=HSPA1A PE=1 SV=1;sp|P0DMV9|HS71B_HUMAN Heat shock 70 kDa protein 1B OS=Homo sapiens OX=9606 GN=HSPA1B PE=1 SV=1;sp|P34931|HS71L_HUMAN Heat shock 70 kDa protein 1-like OS=Homo sap	3	5	2	2	5	3	2	2	1	1	2	1	1	10	4.1	4.1	70.051	641	641;641;641	0	4.9634	By MS/MS	By MS/MS	By MS/MS	10	6.4	3.9	46573000	25290000	11524000	9759100	32	1455400	790310	360120	304970	25290000	0	0	2	1	1
Q5VTE0;P68104;P62630;P10126;Q05639;P62631;P0CN31;P0CN30;P02994	Q5VTE0;P68104;P62630;P10126;Q05639;P62631	5;5;5;5;3;3;2;2;2	5;5;5;5;3;3;2;2;2	3;3;3;3;1;1;0;0;0	Putative elongation factor 1-alpha-like 3;Elongation factor 1-alpha 1;Elongation factor 1-alpha 2	EEF1A1P5;EEF1A1;Eef1a1;EEF1A2;Eef1a2	sp|Q5VTE0|EF1A3_HUMAN Putative elongation factor 1-alpha-like 3 OS=Homo sapiens OX=9606 GN=EEF1A1P5 PE=5 SV=1;sp|P68104|EF1A1_HUMAN Elongation factor 1-alpha 1 OS=Homo sapiens OX=9606 GN=EEF1A1 PE=1 SV=1;sp|P62630|EF1A1_RAT Elongation factor 1-alpha 1 OS=R	9	5	5	3	4	4	5	4	4	5	2	2	3	14.9	14.9	10.4	50.184	462	462;462;462;462;463;463;459;459;458	0	13.31	By MS/MS	By MS/MS	By MS/MS	9.7	9.7	14.9	381320000	121470000	135050000	124800000	21	18158000	5784300	6431100	5942900	139070000	119830000	122670000	5	3	4
P10155;O08848	P10155;O08848	2;1	2;1	2;1	60 kDa SS-A/Ro ribonucleoprotein	TROVE2;Trove2	sp|P10155|RO60_HUMAN 60 kDa SS-A/Ro ribonucleoprotein OS=Homo sapiens OX=9606 GN=TROVE2 PE=1 SV=2;sp|O08848|RO60_MOUSE 60 kDa SS-A/Ro ribonucleoprotein OS=Mus musculus OX=10090 GN=Trove2 PE=1 SV=1	2	2	2	2	2	2	1	2	2	1	2	2	1	7.2	7.2	7.2	60.67	538	538;538	0.0039293	2.6963	By MS/MS	By matching	By MS/MS	7.2	7.2	2	39093000	13346000	15604000	10143000	29	1348000	460210	538060	349750	0	12832000	0	1	0	1
P10253	P10253	1	1	1	Lysosomal alpha-glucosidase;76 kDa lysosomal alpha-glucosidase;70 kDa lysosomal alpha-glucosidase	GAA	sp|P10253|LYAG_HUMAN Lysosomal alpha-glucosidase OS=Homo sapiens OX=9606 GN=GAA PE=1 SV=4	1	1	1	1	1	1	1	1	1	1	1	1	1	1.9	1.9	1.9	105.32	952	952	0.0056497	2.3122	By MS/MS	By MS/MS	By MS/MS	1.9	1.9	1.9	30916000	7357900	11665000	11893000	38	813570	193630	306970	312970	0	0	14203000	1	1	1
P10809	P10809	5	5	5	60 kDa heat shock protein, mitochondrial	HSPD1	sp|P10809|CH60_HUMAN 60 kDa heat shock protein, mitochondrial OS=Homo sapiens OX=9606 GN=HSPD1 PE=1 SV=2	1	5	5	5	4	5	4	4	5	4	4	5	4	11.7	11.7	11.7	61.054	573	573	0	10.805	By MS/MS	By MS/MS	By MS/MS	10.1	11.7	9.1	118050000	36405000	54663000	26980000	32	3689000	1137700	1708200	843120	40269000	44507000	28800000	2	5	1
P10909	P10909	13	13	13	Clusterin;Clusterin beta chain;Clusterin alpha chain	CLU	sp|P10909|CLUS_HUMAN Clusterin OS=Homo sapiens OX=9606 GN=CLU PE=1 SV=1	1	13	13	13	13	13	12	13	13	12	13	13	12	29.8	29.8	29.8	52.494	449	449	0	241.75	By MS/MS	By MS/MS	By MS/MS	29.8	29.8	29	6583200000	1872300000	2951800000	1759100000	19	346480000	98541000	155360000	92584000	1921500000	2185000000	2248200000	16	18	14
P10915	P10915	16	16	16	Hyaluronan and proteoglycan link protein 1	HAPLN1	sp|P10915|HPLN1_HUMAN Hyaluronan and proteoglycan link protein 1 OS=Homo sapiens OX=9606 GN=HAPLN1 PE=2 SV=2	1	16	16	16	16	16	16	16	16	16	16	16	16	59	59	59	40.165	354	354	0	323.31	By MS/MS	By MS/MS	By MS/MS	59	59	59	4509800000	1021900000	2045400000	1442500000	21	214750000	48660000	97400000	68691000	1051500000	1566100000	1708800000	19	28	20
P11021;P20029	P11021;P20029	16;15	16;15	15;14	78 kDa glucose-regulated protein	HSPA5;Hspa5	sp|P11021|BIP_HUMAN Endoplasmic reticulum chaperone BiP OS=Homo sapiens OX=9606 GN=HSPA5 PE=1 SV=2;sp|P20029|BIP_MOUSE Endoplasmic reticulum chaperone BiP OS=Mus musculus OX=10090 GN=Hspa5 PE=1 SV=3	2	16	16	15	15	14	14	15	14	14	14	13	13	30.3	30.3	28.4	72.332	654	654;655	0	69.642	By MS/MS	By MS/MS	By MS/MS	27.5	28.9	28.9	1071600000	341530000	426820000	303220000	30	35719000	11384000	14227000	10107000	354160000	351930000	348530000	10	14	11
P11047;Q1LVF0;Q9Y6N6	P11047	16;4;1	16;4;1	16;4;1	Laminin subunit gamma-1	LAMC1	sp|P11047|LAMC1_HUMAN Laminin subunit gamma-1 OS=Homo sapiens OX=9606 GN=LAMC1 PE=1 SV=3	3	16	16	16	13	15	13	13	15	13	13	15	13	15	15	15	177.6	1609	1609;1593;1575	0	84.924	By MS/MS	By MS/MS	By MS/MS	10.8	13.4	11.6	3852000000	320720000	1716500000	1814700000	74	52054000	4334100	23196000	24524000	1067600000	1500600000	1331200000	13	15	11
P11142;P54652;P27541;Q92260;P40918;Q96W30	P11142	16;6;3;2;1;1	16;6;3;2;1;1	12;3;1;1;1;1	Heat shock cognate 71 kDa protein	Hspa8;HSPA8	sp|P11142|HSP7C_HUMAN Heat shock cognate 71 kDa protein OS=Homo sapiens OX=9606 GN=HSPA8 PE=1 SV=1	7	16	16	12	16	15	15	16	15	15	12	12	12	31.4	31.4	24.8	70.87	646	646;646;639;644;503;643;654	0	150.73	By MS/MS	By MS/MS	By MS/MS	31.4	30	30	2252500000	841150000	829360000	582010000	33	68258000	25489000	25132000	17637000	829680000	695600000	692920000	21	20	17
P11216;P00489;P11217;P09812	P11216;P00489;P11217;P09812	5;4;4;3	5;4;4;3	2;1;1;1	Glycogen phosphorylase, brain form;Glycogen phosphorylase, muscle form	PYGB;PYGM;Pygm	sp|P11216|PYGB_HUMAN Glycogen phosphorylase, brain form OS=Homo sapiens OX=9606 GN=PYGB PE=1 SV=5;sp|P00489|PYGM_RABIT Glycogen phosphorylase, muscle form OS=Oryctolagus cuniculus OX=9986 GN=PYGM PE=1 SV=3;sp|P11217|PYGM_HUMAN Glycogen phosphorylase, muscl	4	5	5	2	5	4	4	5	4	4	2	1	2	7.4	7.4	3	96.695	843	843;843;842;842	0	14.025	By MS/MS	By MS/MS	By MS/MS	7.4	6.3	6.4	137030000	53916000	51738000	31375000	49	2796500	1100300	1055900	640310	44388000	46326000	43218000	2	4	1
P11233;P11234	P11233;P11234	2;1	2;1	2;1	Ras-related protein Ral-A;Ras-related protein Ral-B	RALA;RALB	sp|P11233|RALA_HUMAN Ras-related protein Ral-A OS=Homo sapiens OX=9606 GN=RALA PE=1 SV=1;sp|P11234|RALB_HUMAN Ras-related protein Ral-B OS=Homo sapiens OX=9606 GN=RALB PE=1 SV=1	2	2	2	2	2	2	0	2	2	0	2	2	0	12.6	12.6	12.6	23.567	206	206;206	0	3.2558	By MS/MS	By MS/MS		12.6	12.6	0	43109000	17703000	25406000	0	9	4789900	1967000	2822900	0	17790000	20805000	0	1	2	0
P11279	P11279	1	1	1	Lysosome-associated membrane glycoprotein 1	LAMP1	sp|P11279|LAMP1_HUMAN Lysosome-associated membrane glycoprotein 1 OS=Homo sapiens OX=9606 GN=LAMP1 PE=1 SV=3	1	1	1	1	1	1	1	1	1	1	1	1	1	3.8	3.8	3.8	44.882	417	417	0.0054545	2.2013	By matching	By MS/MS	By matching	3.8	3.8	3.8	6943000	1136100	2728200	3078700	19	365420	59792	143590	162040	0	0	3676600	0	0	0
P11717	P11717	3	3	3	Cation-independent mannose-6-phosphate receptor	IGF2R	sp|P11717|MPRI_HUMAN Cation-independent mannose-6-phosphate receptor OS=Homo sapiens OX=9606 GN=IGF2R PE=1 SV=3	1	3	3	3	3	3	2	3	3	2	3	3	2	1.2	1.2	1.2	274.37	2491	2491	0	5.4778	By MS/MS	By MS/MS	By MS/MS	1.2	1.2	0.8	53708000	16126000	25292000	12290000	127	422900	126980	199150	96774	14178000	20494000	16931000	2	2	1
P17987;P11983	P17987;P11983	5;5	5;5	5;5	T-complex protein 1 subunit alpha	TCP1;Tcp1	sp|P17987|TCPA_HUMAN T-complex protein 1 subunit alpha OS=Homo sapiens OX=9606 GN=TCP1 PE=1 SV=1;sp|P11983|TCPA_MOUSE T-complex protein 1 subunit alpha OS=Mus musculus OX=10090 GN=Tcp1 PE=1 SV=3	2	5	5	5	4	3	2	4	3	2	4	3	2	13.7	13.7	13.7	60.343	556	556;556	0	14.7	By MS/MS	By MS/MS	By MS/MS	10.1	7.7	4.1	54749000	12362000	33264000	9122600	31	1766100	398780	1073000	294280	12362000	0	0	4	1	1
P12107	P12107	6	5	5	Collagen alpha-1(XI) chain	COL11A1	sp|P12107|COBA1_HUMAN Collagen alpha-1(XI) chain OS=Homo sapiens OX=9606 GN=COL11A1 PE=1 SV=4	1	6	5	5	5	6	4	4	5	3	4	5	3	5.5	4.8	4.8	181.06	1806	1806	0	23.788	By MS/MS	By MS/MS	By MS/MS	4.3	5.5	3.8	205320000	62769000	88714000	53833000	92	2231700	682280	964290	585140	67858000	61551000	70602000	3	5	3
P12109	P12109	54	54	54	Collagen alpha-1(VI) chain	COL6A1	sp|P12109|CO6A1_HUMAN Collagen alpha-1(VI) chain OS=Homo sapiens OX=9606 GN=COL6A1 PE=1 SV=3	1	54	54	54	52	52	49	52	52	49	52	52	49	61.2	61.2	61.2	108.53	1028	1028	0	323.31	By MS/MS	By MS/MS	By MS/MS	59.2	59.8	53.3	93462000000	36919000000	35528000000	21015000000	54	1730800000	683680000	657930000	389170000	36349000000	27493000000	24150000000	121	110	91
P12110;Q02788	P12110	26;9	26;9	26;9	Collagen alpha-2(VI) chain	COL6A2	sp|P12110|CO6A2_HUMAN Collagen alpha-2(VI) chain OS=Homo sapiens OX=9606 GN=COL6A2 PE=1 SV=4	2	26	26	26	24	26	24	24	26	24	24	26	24	28.8	28.8	28.8	108.58	1019	1019;1034	0	323.31	By MS/MS	By MS/MS	By MS/MS	28.6	28.8	27.7	13507000000	4314000000	6356900000	2835700000	48	281390000	89875000	132440000	59078000	4289500000	5158300000	3323100000	42	47	28
P12111	P12111	132	132	132	Collagen alpha-3(VI) chain	COL6A3	sp|P12111|CO6A3_HUMAN Collagen alpha-3(VI) chain OS=Homo sapiens OX=9606 GN=COL6A3 PE=1 SV=5	1	132	132	132	124	129	109	124	129	109	124	129	109	52.7	52.7	52.7	343.67	3177	3177	0	323.31	By MS/MS	By MS/MS	By MS/MS	49.4	51.8	46.4	36222000000	9916000000	20106000000	6199800000	172	210590000	57651000	116900000	36046000	10007000000	15940000000	7520900000	132	206	120
P12814;P35609	P12814	52;14	52;14	32;2	Alpha-actinin-1	ACTN1	sp|P12814|ACTN1_HUMAN Alpha-actinin-1 OS=Homo sapiens OX=9606 GN=ACTN1 PE=1 SV=2	2	52	52	32	51	50	42	51	50	42	31	30	26	65.9	65.9	46.2	103.06	892	892;894	0	323.31	By MS/MS	By MS/MS	By MS/MS	65.2	62.8	54.8	10041000000	3365200000	4053900000	2622400000	52	193100000	64715000	77959000	50430000	3453900000	3234900000	3030100000	64	68	54
P12955	P12955	6	6	6	Xaa-Pro dipeptidase	PEPD	sp|P12955|PEPD_HUMAN Xaa-Pro dipeptidase OS=Homo sapiens OX=9606 GN=PEPD PE=1 SV=3	1	6	6	6	6	5	5	6	5	5	6	5	5	16	16	16	54.548	493	493	0	54.479	By MS/MS	By MS/MS	By MS/MS	16	10.3	14.4	318400000	116880000	115870000	85656000	24	13267000	4870000	4827700	3569000	111740000	91457000	111250000	4	5	2
P13489	P13489	3	3	3	Ribonuclease inhibitor	RNH1	sp|P13489|RINI_HUMAN Ribonuclease inhibitor OS=Homo sapiens OX=9606 GN=RNH1 PE=1 SV=2	2	3	3	3	1	3	3	1	3	3	1	3	3	10.4	10.4	10.4	49.929	461	461;461	0	30.719	By MS/MS	By MS/MS	By MS/MS	2.4	10.4	10.4	205880000	64856000	90428000	50591000	26	7918300	2494500	3478000	1945800	0	66480000	68299000	1	3	3
P13611;Q62059	P13611;Q62059	9;5	9;5	9;5	Versican core protein	VCAN;Vcan	sp|P13611|CSPG2_HUMAN Versican core protein OS=Homo sapiens OX=9606 GN=VCAN PE=1 SV=3;sp|Q62059|CSPG2_MOUSE Versican core protein OS=Mus musculus OX=10090 GN=Vcan PE=1 SV=2	2	9	9	9	7	9	8	7	9	8	7	9	8	3	3	3	372.82	3396	3396;3357	0	20.942	By MS/MS	By MS/MS	By MS/MS	2.3	3	2.8	971530000	315090000	378200000	278240000	131	7416200	2405300	2887000	2124000	286020000	287950000	384400000	4	7	5
P13639;P58252;P13060;Q15029	P13639;P58252	18;16;4;1	18;16;4;1	18;16;4;1	Elongation factor 2	EEF2;Eef2	sp|P13639|EF2_HUMAN Elongation factor 2 OS=Homo sapiens OX=9606 GN=EEF2 PE=1 SV=4;sp|P58252|EF2_MOUSE Elongation factor 2 OS=Mus musculus OX=10090 GN=Eef2 PE=1 SV=2	4	18	18	18	17	17	15	17	17	15	17	17	15	29.8	29.8	29.8	95.337	858	858;858;844;972	0	45.021	By MS/MS	By MS/MS	By MS/MS	28.2	28.8	24.8	1075200000	383640000	438140000	253440000	45	23894000	8525300	9736500	5632100	383810000	384690000	278110000	13	13	6
P13797;P13796;Q61233;Q14651	P13797	15;4;3;3	15;4;3;3	15;4;3;3	Plastin-3	PLS3	sp|P13797|PLST_HUMAN Plastin-3 OS=Homo sapiens OX=9606 GN=PLS3 PE=1 SV=4	4	15	15	15	13	15	13	13	15	13	13	15	13	31.4	31.4	31.4	70.81	630	630;627;627;629	0	64.45	By MS/MS	By MS/MS	By MS/MS	24.3	31.4	27.1	882980000	281670000	397490000	203830000	37	23864000	7612600	10743000	5508800	296930000	301850000	253170000	11	13	6
P13798	P13798	4	4	4	Acylamino-acid-releasing enzyme	APEH	sp|P13798|ACPH_HUMAN Acylamino-acid-releasing enzyme OS=Homo sapiens OX=9606 GN=APEH PE=1 SV=4	1	4	4	4	3	2	3	3	2	3	3	2	3	5.7	5.7	5.7	81.224	732	732	0	7.1673	By MS/MS	By MS/MS	By MS/MS	4	2.5	4.2	108450000	26437000	24007000	58007000	29	3739700	911630	827810	2000300	0	0	69272000	2	0	2
P14174	P14174	1	1	1	Macrophage migration inhibitory factor	Mif;MIF	sp|P14174|MIF_HUMAN Macrophage migration inhibitory factor OS=Homo sapiens OX=9606 GN=MIF PE=1 SV=4	2	1	1	1	1	0	0	1	0	0	1	0	0	9.6	9.6	9.6	12.504	115	115;115	0.0038685	2.5811	By MS/MS			9.6	0	0	2234100	2234100	0	0	6	372340	372340	0	0	2234100	0	0	1	0	0
P14324;Q8WMY2	P14324	5;2	5;2	5;2	Farnesyl pyrophosphate synthase	FDPS	sp|P14324|FPPS_HUMAN Farnesyl pyrophosphate synthase OS=Homo sapiens OX=9606 GN=FDPS PE=1 SV=4	2	5	5	5	4	4	4	4	4	4	4	4	4	18.9	18.9	18.9	48.275	419	419;353	0	11.622	By MS/MS	By MS/MS	By MS/MS	11.9	16.7	16.7	710400000	212910000	281670000	215820000	18	39467000	11828000	15648000	11990000	178070000	252970000	271230000	1	5	2
P14543	P14543	27	27	26	Nidogen-1	NID1	sp|P14543|NID1_HUMAN Nidogen-1 OS=Homo sapiens OX=9606 GN=NID1 PE=1 SV=3	1	27	27	26	27	25	24	27	25	24	26	24	23	30.3	30.3	30.3	136.38	1247	1247	0	193.48	By MS/MS	By MS/MS	By MS/MS	30.3	26.8	25.9	2554900000	766060000	1123900000	664940000	53	48205000	14454000	21205000	12546000	789530000	917450000	777360000	28	33	22
P14550	P14550	3	3	3	Alcohol dehydrogenase [NADP(+)]	AKR1A1	sp|P14550|AK1A1_HUMAN Alcohol dehydrogenase [NADP(+)] OS=Homo sapiens OX=9606 GN=AKR1A1 PE=1 SV=3	1	3	3	3	3	2	2	3	2	2	3	2	2	11.4	11.4	11.4	36.573	325	325	0	5.7635	By MS/MS	By MS/MS	By MS/MS	11.4	6.8	6.8	54765000	31247000	18281000	5237400	22	2489300	1420300	830950	238060	27144000	19137000	0	3	0	1
P14618;P52480;Q29536;P30613	P14618;P52480	24;18;1;1	24;18;1;1	24;18;1;1	Pyruvate kinase PKM	PKM;Pkm	sp|P14618|KPYM_HUMAN Pyruvate kinase PKM OS=Homo sapiens OX=9606 GN=PKM PE=1 SV=4;sp|P52480|KPYM_MOUSE Pyruvate kinase PKM OS=Mus musculus OX=10090 GN=Pkm PE=1 SV=4	4	24	24	24	21	24	20	21	24	20	21	24	20	61.6	61.6	61.6	57.936	531	531;531;574;574	0	242.27	By MS/MS	By MS/MS	By MS/MS	55	61.6	52	3990100000	1322200000	1886500000	781410000	33	120910000	40066000	57167000	23679000	1258400000	1526700000	1010000000	28	30	20
P14625;Q58FF3;A7H4M0;A7I226;Q9ZMM2	P14625	18;3;1;1;1	16;3;0;0;0	16;3;0;0;0	Endoplasmin	HSP90B1	sp|P14625|ENPL_HUMAN Endoplasmin OS=Homo sapiens OX=9606 GN=HSP90B1 PE=1 SV=1	5	18	16	16	16	17	17	14	15	15	14	15	15	25.4	23.7	23.7	92.468	803	803;399;608;612;621	0	83.799	By MS/MS	By MS/MS	By MS/MS	21	23.9	23.9	1282700000	444280000	438260000	400190000	40	32068000	11107000	10956000	10005000	450960000	363070000	468550000	8	13	12
P15144;P79171;P79143	P15144	32;2;1	32;2;1	32;2;1	Aminopeptidase N	ANPEP	sp|P15144|AMPN_HUMAN Aminopeptidase N OS=Homo sapiens OX=9606 GN=ANPEP PE=1 SV=4	3	32	32	32	29	29	30	29	29	30	29	29	30	40.5	40.5	40.5	109.54	967	967;967;975	0	216.45	By MS/MS	By MS/MS	By MS/MS	35.7	37.6	38.1	5737700000	1367600000	2094700000	2275400000	45	127500000	30391000	46549000	50565000	1387100000	1638000000	2732300000	30	37	35
P15291	P15291	4	4	4	Beta-1,4-galactosyltransferase 1;Lactose synthase A protein;N-acetyllactosamine synthase;Beta-N-acetylglucosaminylglycopeptide beta-1,4-galactosyltransferase;Beta-N-acetylglucosaminyl-glycolipid beta-1,4-galactosyltransferase;Processed beta-1,4-galactosyltransferase 1	B4GALT1	sp|P15291|B4GT1_HUMAN Beta-1,4-galactosyltransferase 1 OS=Homo sapiens OX=9606 GN=B4GALT1 PE=1 SV=5	1	4	4	4	4	4	4	4	4	4	4	4	4	13.8	13.8	13.8	43.92	398	398	0	9.8609	By MS/MS	By MS/MS	By MS/MS	13.8	13.8	13.8	195100000	74745000	75632000	44721000	17	11476000	4396800	4449000	2630700	71412000	66604000	52331000	6	5	1
P15311;P31977;P26040	P15311;P31977;P26040	8;8;7	2;2;1	2;2;1	Ezrin	EZR;Ezr	sp|P15311|EZRI_HUMAN Ezrin OS=Homo sapiens OX=9606 GN=EZR PE=1 SV=4;sp|P31977|EZRI_RAT Ezrin OS=Rattus norvegicus OX=10116 GN=Ezr PE=1 SV=3;sp|P26040|EZRI_MOUSE Ezrin OS=Mus musculus OX=10090 GN=Ezr PE=1 SV=3	3	8	2	2	8	6	8	2	0	2	2	0	2	15	7	7	69.412	586	586;586;586	0	6.7939	By MS/MS	By matching	By MS/MS	15	8	15	21256000	11541000	0	9715100	32	664260	360670	0	303600	11121000	0	12022000	2	0	2
P15531	P15531	7	7	4	Nucleoside diphosphate kinase A	NME1	sp|P15531|NDKA_HUMAN Nucleoside diphosphate kinase A OS=Homo sapiens OX=9606 GN=NME1 PE=1 SV=1	1	7	7	4	5	7	6	5	7	6	2	4	3	50	50	32.9	17.149	152	152	0	24.363	By MS/MS	By MS/MS	By MS/MS	32.9	50	37.5	457900000	195640000	109290000	152970000	9	50877000	21737000	12143000	16997000	205360000	79811000	183020000	3	4	7
P16035	P16035	8	8	8	Metalloproteinase inhibitor 2	TIMP2	sp|P16035|TIMP2_HUMAN Metalloproteinase inhibitor 2 OS=Homo sapiens OX=9606 GN=TIMP2 PE=1 SV=2	1	8	8	8	7	6	6	7	6	6	7	6	6	25.9	25.9	25.9	24.399	220	220	0	98.352	By MS/MS	By MS/MS	By MS/MS	25.9	24.1	25.5	1034800000	377600000	436660000	220530000	11	94072000	34327000	39696000	20048000	351900000	329680000	318470000	10	7	6
P16070;Q29423	P16070	4;1	4;1	4;1	CD44 antigen	CD44	sp|P16070|CD44_HUMAN CD44 antigen OS=Homo sapiens OX=9606 GN=CD44 PE=1 SV=3	2	4	4	4	3	4	4	3	4	4	3	4	4	6.3	6.3	6.3	81.537	742	742;366	0	9.9154	By MS/MS	By MS/MS	By MS/MS	4.2	6.3	6.3	620930000	155760000	202640000	262530000	27	22997000	5768800	7505300	9723200	158780000	162110000	315030000	3	4	5
P16930	P16930	1	1	1	Fumarylacetoacetase	FAH	sp|P16930|FAAA_HUMAN Fumarylacetoacetase OS=Homo sapiens OX=9606 GN=FAH PE=1 SV=2	1	1	1	1	1	1	1	1	1	1	1	1	1	2.9	2.9	2.9	46.374	419	419	0.0038986	2.6084	By MS/MS	By matching	By MS/MS	2.9	2.9	2.9	50207000	17867000	21456000	10884000	23	2182900	776850	932860	473210	0	0	12997000	1	0	1
P17066;P48741	P17066;P48741	5;3	2;2	1;1	Heat shock 70 kDa protein 6;Putative heat shock 70 kDa protein 7	HSPA6;HSPA7	sp|P17066|HSP76_HUMAN Heat shock 70 kDa protein 6 OS=Homo sapiens OX=9606 GN=HSPA6 PE=1 SV=2;sp|P48741|HSP77_HUMAN Putative heat shock 70 kDa protein 7 OS=Homo sapiens OX=9606 GN=HSPA7 PE=5 SV=2	2	5	2	1	5	4	3	2	2	1	1	1	1	9	4.2	1.7	71.027	643	643;367	0	5.5794	By MS/MS	By MS/MS	By MS/MS	9	7.6	5.1	233860000	87496000	87569000	58791000	37	6320400	2364700	2366700	1589000	83902000	75607000	0	1	2	1
P17655	P17655	8	8	8	Calpain-2 catalytic subunit	CAPN2	sp|P17655|CAN2_HUMAN Calpain-2 catalytic subunit OS=Homo sapiens OX=9606 GN=CAPN2 PE=1 SV=6	1	8	8	8	4	6	5	4	6	5	4	6	5	18.1	18.1	18.1	79.994	700	700	0	20.035	By MS/MS	By MS/MS	By MS/MS	10.6	14.9	9.3	181010000	26730000	84328000	69953000	33	5485200	810000	2555400	2119800	50613000	58024000	70978000	3	4	5
P18065	P18065	1	1	1	Insulin-like growth factor-binding protein 2	IGFBP2	sp|P18065|IBP2_HUMAN Insulin-like growth factor-binding protein 2 OS=Homo sapiens OX=9606 GN=IGFBP2 PE=1 SV=2	1	1	1	1	1	1	1	1	1	1	1	1	1	2.8	2.8	2.8	34.814	325	325	0.0071174	2.0952	By matching	By MS/MS	By MS/MS	2.8	2.8	2.8	65580000	28036000	19165000	18378000	14	4684300	2002600	1369000	1312700	0	0	21947000	0	1	1
P18085	P18085	1	1	1	ADP-ribosylation factor 4	ARF4	sp|P18085|ARF4_HUMAN ADP-ribosylation factor 4 OS=Homo sapiens OX=9606 GN=ARF4 PE=1 SV=3	1	1	1	1	1	0	1	1	0	1	1	0	1	5.6	5.6	5.6	20.511	180	180	0.0054845	2.2155	By matching		By MS/MS	5.6	0	5.6	5457600	2117400	0	3340200	11	496150	192490	0	303660	0	0	3988900	0	0	1
P18206	P18206	20	20	20	Vinculin	VCL	sp|P18206|VINC_HUMAN Vinculin OS=Homo sapiens OX=9606 GN=VCL PE=1 SV=4	1	20	20	20	19	18	15	19	18	15	19	18	15	21.3	21.3	21.3	123.8	1134	1134	0	73.483	By MS/MS	By MS/MS	By MS/MS	20.6	19.5	15.7	1365100000	513730000	532480000	318860000	75	18201000	6849700	7099700	4251500	515470000	412910000	404020000	14	14	6
P18669;Q8MKE8;P15259;Q8N0Y7	P18669	10;2;2;2	10;2;2;2	10;2;2;2	Phosphoglycerate mutase 1	PGAM1	sp|P18669|PGAM1_HUMAN Phosphoglycerate mutase 1 OS=Homo sapiens OX=9606 GN=PGAM1 PE=1 SV=2	4	10	10	10	10	10	9	10	10	9	10	10	9	61.8	61.8	61.8	28.804	254	254;254;253;254	0	137.79	By MS/MS	By MS/MS	By MS/MS	61.8	61.8	55.9	2287500000	681180000	1003300000	603020000	13	175960000	52398000	77180000	46386000	689000000	784060000	753340000	10	17	12
P19021	P19021	1	1	1	Peptidyl-glycine alpha-amidating monooxygenase;Peptidylglycine alpha-hydroxylating monooxygenase;Peptidyl-alpha-hydroxyglycine alpha-amidating lyase	PAM	sp|P19021|AMD_HUMAN Peptidyl-glycine alpha-amidating monooxygenase OS=Homo sapiens OX=9606 GN=PAM PE=1 SV=2	1	1	1	1	1	0	1	1	0	1	1	0	1	1.5	1.5	1.5	108.33	973	973	0.005597	2.2889	By MS/MS		By MS/MS	1.5	0	1.5	27592000	11391000	0	16201000	46	599830	247640	0	352190	0	0	19347000	1	0	1
P19823	P19823	8	1	1	Inter-alpha-trypsin inhibitor heavy chain H2	ITIH2	sp|P19823|ITIH2_HUMAN Inter-alpha-trypsin inhibitor heavy chain H2 OS=Homo sapiens OX=9606 GN=ITIH2 PE=1 SV=2	1	8	1	1	7	7	8	0	0	1	0	0	1	9.3	3	3	106.46	946	946	1	-2	By matching	By matching	By MS/MS	6.3	6.3	9.3	26328000	0	0	26328000	47	560160	0	0	560160	0	0	31440000	0	0	1
P20618	P20618	5	5	5	Proteasome subunit beta type-1	PSMB1	sp|P20618|PSB1_HUMAN Proteasome subunit beta type-1 OS=Homo sapiens OX=9606 GN=PSMB1 PE=1 SV=2	1	5	5	5	5	5	2	5	5	2	5	5	2	30.3	30.3	30.3	26.489	241	241	0	19.904	By MS/MS	By MS/MS	By matching	30.3	30.3	12.4	245670000	104310000	131600000	9753000	14	17548000	7451000	9400300	696640	103500000	109040000	0	5	5	0
P20774	P20774	2	2	2	Mimecan	OGN	sp|P20774|MIME_HUMAN Mimecan OS=Homo sapiens OX=9606 GN=OGN PE=1 SV=1	1	2	2	2	2	2	0	2	2	0	2	2	0	8.7	8.7	8.7	33.922	298	298	0	3.3938	By MS/MS	By MS/MS		8.7	8.7	0	6711400	2070100	4641200	0	17	394790	121770	273010	0	0	3816700	0	1	2	0
P20908;P13942;P25940	P20908	22;1;1	22;1;1	21;0;0	Collagen alpha-1(V) chain	COL5A1	sp|P20908|CO5A1_HUMAN Collagen alpha-1(V) chain OS=Homo sapiens OX=9606 GN=COL5A1 PE=1 SV=3	3	22	22	21	21	19	17	21	19	17	20	18	16	17.2	17.2	16.5	183.56	1838	1838;1736;1745	0	200.86	By MS/MS	By MS/MS	By MS/MS	17.2	14.7	13.7	3300700000	1039000000	1346000000	915750000	86	38380000	12081000	15651000	10648000	960940000	1119700000	1027300000	27	29	22
P21333	P21333	26	26	24	Filamin-A	FLNA	sp|P21333|FLNA_HUMAN Filamin-A OS=Homo sapiens OX=9606 GN=FLNA PE=1 SV=4	1	26	26	24	23	22	17	23	22	17	21	21	15	15.4	15.4	15.1	280.74	2647	2647	0	157.57	By MS/MS	By MS/MS	By MS/MS	12.3	13.3	10	842010000	344990000	352960000	144060000	134	6283700	2574600	2634000	1075100	326850000	271900000	208540000	17	13	7
P21589	P21589	9	9	9	5-nucleotidase	NT5E	sp|P21589|5NTD_HUMAN 5-nucleotidase OS=Homo sapiens OX=9606 GN=NT5E PE=1 SV=1	1	9	9	9	6	6	9	6	6	9	6	6	9	26.1	26.1	26.1	63.367	574	574	0	38.628	By MS/MS	By MS/MS	By MS/MS	17.9	17.9	26.1	424920000	62841000	177570000	184510000	27	15738000	2327500	6576800	6833500	83255000	168200000	177750000	2	5	8
P21810	P21810	19	19	19	Biglycan	BGN	sp|P21810|PGS1_HUMAN Biglycan OS=Homo sapiens OX=9606 GN=BGN PE=1 SV=2	1	19	19	19	19	18	19	19	18	19	19	18	19	57.1	57.1	57.1	41.654	368	368	0	323.31	By MS/MS	By MS/MS	By MS/MS	57.1	54.1	57.1	27207000000	7222600000	8092300000	11892000000	17	1600400000	424860000	476020000	699510000	7122000000	6935300000	13938000000	52	39	55
P22234	P22234	3	3	3	Multifunctional protein ADE2;Phosphoribosylaminoimidazole-succinocarboxamide synthase;Phosphoribosylaminoimidazole carboxylase	PAICS	sp|P22234|PUR6_HUMAN Multifunctional protein ADE2 OS=Homo sapiens OX=9606 GN=PAICS PE=1 SV=3	1	3	3	3	2	2	1	2	2	1	2	2	1	8.5	8.5	8.5	47.079	425	425	0	5.6262	By MS/MS	By MS/MS	By matching	5.9	5.9	3.3	21353000	9560400	8249900	3542200	19	1123800	503180	434210	186430	9560400	0	0	1	1	0
P22314;Q02053	P22314;Q02053	10;5	10;5	10;5	Ubiquitin-like modifier-activating enzyme 1	UBA1;Uba1	sp|P22314|UBA1_HUMAN Ubiquitin-like modifier-activating enzyme 1 OS=Homo sapiens OX=9606 GN=UBA1 PE=1 SV=3;sp|Q02053|UBA1_MOUSE Ubiquitin-like modifier-activating enzyme 1 OS=Mus musculus OX=10090 GN=Uba1 PE=1 SV=1	2	10	10	10	7	8	8	7	8	8	7	8	8	15.2	15.2	15.2	117.85	1058	1058;1058	0	119.12	By MS/MS	By MS/MS	By MS/MS	9.5	12.4	13.1	426010000	169930000	142560000	113520000	54	7889000	3146900	2640000	2102200	164330000	113150000	145240000	10	7	9
P22392;O60361	P22392	5;2	2;1	2;1	Nucleoside diphosphate kinase B	NME2	sp|P22392|NDKB_HUMAN Nucleoside diphosphate kinase B OS=Homo sapiens OX=9606 GN=NME2 PE=1 SV=1	2	5	2	2	5	3	5	2	0	2	2	0	2	33.6	16.4	16.4	17.298	152	152;137	0	4.2599	By MS/MS	By matching	By MS/MS	33.6	17.1	33.6	189060000	107940000	0	81120000	11	17187000	9812700	0	7374500	96458000	0	108350000	4	0	2
P22413;P06802	P22413	7;2	7;2	7;2	Ectonucleotide pyrophosphatase/phosphodiesterase family member 1;Alkaline phosphodiesterase I;Nucleotide pyrophosphatase	ENPP1	sp|P22413|ENPP1_HUMAN Ectonucleotide pyrophosphatase/phosphodiesterase family member 1 OS=Homo sapiens OX=9606 GN=ENPP1 PE=1 SV=2	2	7	7	7	7	7	7	7	7	7	7	7	7	10.9	10.9	10.9	104.92	925	925;906	0	22.27	By MS/MS	By MS/MS	By MS/MS	10.9	10.9	10.9	228740000	63696000	89539000	75509000	42	5446300	1516600	2131900	1797800	61947000	75580000	89974000	4	5	6
P23142	P23142	10	10	5	Fibulin-1	FBLN1	sp|P23142|FBLN1_HUMAN Fibulin-1 OS=Homo sapiens OX=9606 GN=FBLN1 PE=1 SV=4	1	10	10	5	7	10	9	7	10	9	3	5	4	17.2	17.2	11	77.213	703	703	0	48.405	By MS/MS	By MS/MS	By MS/MS	12.5	17.2	13.9	865420000	326320000	347330000	191780000	31	27917000	10526000	11204000	6186300	285930000	279630000	235470000	5	8	5
P23381	P23381	2	2	2	Tryptophan--tRNA ligase, cytoplasmic;T1-TrpRS;T2-TrpRS	WARS	sp|P23381|SYWC_HUMAN Tryptophan--tRNA ligase, cytoplasmic OS=Homo sapiens OX=9606 GN=WARS PE=1 SV=2	1	2	2	2	2	2	2	2	2	2	2	2	2	5.1	5.1	5.1	53.165	471	471	0.0055147	2.2206	By matching	By MS/MS	By matching	5.1	5.1	5.1	42188000	15336000	17607000	9244600	23	1834300	666800	765510	401940	13511000	15312000	12033000	0	2	0
P23396	P23396	2	2	2	40S ribosomal protein S3	RPS3	sp|P23396|RS3_HUMAN 40S ribosomal protein S3 OS=Homo sapiens OX=9606 GN=RPS3 PE=1 SV=2	1	2	2	2	2	2	1	2	2	1	2	2	1	9.1	9.1	9.1	26.688	243	243	0	3.1928	By MS/MS	By MS/MS	By matching	9.1	9.1	3.3	72790000	29644000	34151000	8994600	19	3831100	1560200	1797400	473400	30612000	27116000	0	1	1	0
P23470	P23470	2	2	2	Receptor-type tyrosine-protein phosphatase gamma	PTPRG	sp|P23470|PTPRG_HUMAN Receptor-type tyrosine-protein phosphatase gamma OS=Homo sapiens OX=9606 GN=PTPRG PE=1 SV=4	1	2	2	2	2	2	1	2	2	1	2	2	1	1.9	1.9	1.9	162	1445	1445	0	5.5752	By MS/MS	By MS/MS	By matching	1.9	1.9	1	55635000	19155000	24489000	11991000	64	869290	299290	382640	187360	0	20139000	0	1	0	0
P23526	P23526	4	4	4	Adenosylhomocysteinase	AHCY	sp|P23526|SAHH_HUMAN Adenosylhomocysteinase OS=Homo sapiens OX=9606 GN=AHCY PE=1 SV=4	1	4	4	4	4	4	4	4	4	4	4	4	4	13	13	13	47.716	432	432	0	33.139	By MS/MS	By MS/MS	By MS/MS	13	13	13	168010000	71488000	61075000	35448000	20	8400600	3574400	3053800	1772400	74921000	48767000	40357000	5	4	3
P23528;Q9Y281	P23528;Q9Y281	2;1	2;1	2;1	Cofilin-1;Cofilin-2	CFL1;CFL2	sp|P23528|COF1_HUMAN Cofilin-1 OS=Homo sapiens OX=9606 GN=CFL1 PE=1 SV=3;sp|Q9Y281|COF2_HUMAN Cofilin-2 OS=Homo sapiens OX=9606 GN=CFL2 PE=1 SV=1	2	2	2	2	2	1	2	2	1	2	2	1	2	13.9	13.9	13.9	18.502	166	166;166	0	4.5957	By MS/MS	By matching	By MS/MS	13.9	7.2	13.9	62273000	35831000	10148000	16294000	10	6227300	3583100	1014800	1629400	35831000	0	0	2	0	2
P24821	P24821	19	19	19	Tenascin	TNC	sp|P24821|TENA_HUMAN Tenascin OS=Homo sapiens OX=9606 GN=TNC PE=1 SV=3	1	19	19	19	14	16	14	14	16	14	14	16	14	14.1	14.1	14.1	240.85	2201	2201	0	64.625	By MS/MS	By MS/MS	By MS/MS	9.5	12.3	10	693900000	215460000	322030000	156410000	104	6672100	2071700	3096500	1504000	213680000	253410000	199980000	6	16	3
P25391;P24043	P25391	6;1	6;1	6;1	Laminin subunit alpha-1	LAMA1	sp|P25391|LAMA1_HUMAN Laminin subunit alpha-1 OS=Homo sapiens OX=9606 GN=LAMA1 PE=1 SV=2	2	6	6	6	4	6	6	4	6	6	4	6	6	2.8	2.8	2.8	337.08	3075	3075;3122	0	10.848	By MS/MS	By MS/MS	By MS/MS	2.1	2.8	2.8	159780000	20993000	79941000	58842000	150	1065200	139960	532940	392280	30330000	62296000	44562000	1	7	0
P25786;O42265	P25786;O42265	7;4	7;4	7;4	Proteasome subunit alpha type-1	PSMA1	sp|P25786|PSA1_HUMAN Proteasome subunit alpha type-1 OS=Homo sapiens OX=9606 GN=PSMA1 PE=1 SV=1;sp|O42265|PSA1_CHICK Proteasome subunit alpha type-1 OS=Gallus gallus OX=9031 GN=PSMA1 PE=2 SV=2	2	7	7	7	6	7	7	6	7	7	6	7	7	38	38	38	29.555	263	263;260	0	20.344	By MS/MS	By MS/MS	By MS/MS	28.5	38	38	550640000	152080000	219560000	178990000	17	32390000	8946100	12915000	10529000	145400000	178990000	222000000	5	7	5
P25787	P25787	6	6	6	Proteasome subunit alpha type-2	PSMA2	sp|P25787|PSA2_HUMAN Proteasome subunit alpha type-2 OS=Homo sapiens OX=9606 GN=PSMA2 PE=1 SV=2	1	6	6	6	6	3	3	6	3	3	6	3	3	34.6	34.6	34.6	25.898	234	234	0	26.98	By MS/MS	By MS/MS	By MS/MS	34.6	19.2	19.2	233180000	140180000	71995000	21004000	13	17937000	10783000	5538100	1615700	133350000	65590000	25530000	8	4	0
P25788	P25788	5	5	5	Proteasome subunit alpha type-3	PSMA3	sp|P25788|PSA3_HUMAN Proteasome subunit alpha type-3 OS=Homo sapiens OX=9606 GN=PSMA3 PE=1 SV=2	1	5	5	5	4	5	4	4	5	4	4	5	4	22.4	22.4	22.4	28.433	255	255	0	30.286	By MS/MS	By MS/MS	By MS/MS	18.8	22.4	14.9	398340000	110790000	182390000	105160000	13	30641000	8522100	14030000	8089300	118770000	143760000	123830000	2	4	1
P25789	P25789	3	3	3	Proteasome subunit alpha type-4	PSMA4	sp|P25789|PSA4_HUMAN Proteasome subunit alpha type-4 OS=Homo sapiens OX=9606 GN=PSMA4 PE=1 SV=1	1	3	3	3	2	3	2	2	3	2	2	3	2	16.9	16.9	16.9	29.483	261	261	0	8.7521	By MS/MS	By MS/MS	By MS/MS	13.4	16.9	11.9	151370000	21862000	83635000	45869000	13	11644000	1681700	6433500	3528400	47390000	45615000	52411000	2	4	2
P26006	P26006	4	4	4	Integrin alpha-3;Integrin alpha-3 heavy chain;Integrin alpha-3 light chain	ITGA3	sp|P26006|ITA3_HUMAN Integrin alpha-3 OS=Homo sapiens OX=9606 GN=ITGA3 PE=1 SV=5	1	4	4	4	2	3	3	2	3	3	2	3	3	4.9	4.9	4.9	116.61	1051	1051	0	9.7033	By MS/MS	By MS/MS	By MS/MS	2.6	3.9	3.6	55228000	16403000	16883000	21943000	40	1380700	410080	422060	548560	19117000	15998000	21376000	1	3	2
P26022	P26022	16	16	16	Pentraxin-related protein PTX3	PTX3	sp|P26022|PTX3_HUMAN Pentraxin-related protein PTX3 OS=Homo sapiens OX=9606 GN=PTX3 PE=1 SV=3	1	16	16	16	12	16	14	12	16	14	12	16	14	49.1	49.1	49.1	41.975	381	381	0	139.7	By MS/MS	By MS/MS	By MS/MS	41.7	49.1	44.6	4035300000	1063600000	1794600000	1177000000	19	212380000	55981000	94454000	61948000	1061700000	1322000000	1561400000	15	23	20
P26038;P26041;Q2HJ49;O35763;P26042;P35241	P26038;P26041;Q2HJ49;O35763;P26042	29;27;25;25;24;6	29;27;25;25;24;6	23;21;19;19;18;0	Moesin	MSN;Msn	sp|P26038|MOES_HUMAN Moesin OS=Homo sapiens OX=9606 GN=MSN PE=1 SV=3;sp|P26041|MOES_MOUSE Moesin OS=Mus musculus OX=10090 GN=Msn PE=1 SV=3;sp|Q2HJ49|MOES_BOVIN Moesin OS=Bos taurus OX=9913 GN=MSN PE=2 SV=3;sp|O35763|MOES_RAT Moesin OS=Rattus norvegicus OX=	6	29	29	23	28	29	24	28	29	24	22	23	18	48.2	48.2	40	67.819	577	577;577;577;577;577;583	0	105.69	By MS/MS	By MS/MS	By MS/MS	47.5	48.2	41.8	2248100000	832080000	827810000	588180000	33	68123000	25215000	25085000	17824000	879940000	629430000	705850000	24	26	15
P26641	P26641	7	7	7	Elongation factor 1-gamma	EEF1G	sp|P26641|EF1G_HUMAN Elongation factor 1-gamma OS=Homo sapiens OX=9606 GN=EEF1G PE=1 SV=3	1	7	7	7	7	7	7	7	7	7	7	7	7	21.3	21.3	21.3	50.118	437	437	0	13.161	By MS/MS	By MS/MS	By MS/MS	21.3	21.3	21.3	310190000	114400000	118800000	76988000	24	12924000	4766500	4950100	3207800	110170000	101740000	92116000	5	5	3
P27348	P27348	8	3	3	14-3-3 protein theta	YWHAQ	sp|P27348|1433T_HUMAN 14-3-3 protein theta OS=Homo sapiens OX=9606 GN=YWHAQ PE=1 SV=1	1	8	3	3	7	8	8	2	3	3	2	3	3	32.7	18.4	18.4	27.764	245	245	0	12.62	By MS/MS	By MS/MS	By MS/MS	24.9	32.7	32.7	144560000	28323000	63141000	53093000	14	10325000	2023000	4510000	3792400	35618000	41500000	66533000	1	1	2
P27797;Q06814;P29413	P27797	13;2;1	13;2;1	13;2;1	Calreticulin	CALR	sp|P27797|CALR_HUMAN Calreticulin OS=Homo sapiens OX=9606 GN=CALR PE=1 SV=1	3	13	13	13	12	13	13	12	13	13	12	13	13	41.7	41.7	41.7	48.141	417	417;393;406	0	123.86	By MS/MS	By MS/MS	By MS/MS	41.7	41.7	41.7	1950300000	451320000	847060000	651950000	21	92873000	21491000	40336000	31045000	451520000	687750000	787190000	7	16	14
P28066	P28066	3	3	3	Proteasome subunit alpha type-5	PSMA5	sp|P28066|PSA5_HUMAN Proteasome subunit alpha type-5 OS=Homo sapiens OX=9606 GN=PSMA5 PE=1 SV=3	1	3	3	3	3	3	1	3	3	1	3	3	1	16.2	16.2	16.2	26.411	241	241	0	9.1447	By MS/MS	By MS/MS	By matching	16.2	16.2	5	91257000	36391000	45933000	8932400	11	8296100	3308300	4175800	812040	35656000	38508000	0	3	3	0
P28070	P28070	3	3	3	Proteasome subunit beta type-4	PSMB4	sp|P28070|PSB4_HUMAN Proteasome subunit beta type-4 OS=Homo sapiens OX=9606 GN=PSMB4 PE=1 SV=4	1	3	3	3	3	3	0	3	3	0	3	3	0	20.8	20.8	20.8	29.204	264	264	0	8.2293	By MS/MS	By MS/MS		20.8	20.8	0	60256000	25951000	34305000	0	11	5477900	2359200	3118600	0	23633000	30529000	0	1	2	0
P28072	P28072	1	1	1	Proteasome subunit beta type-6	PSMB6	sp|P28072|PSB6_HUMAN Proteasome subunit beta type-6 OS=Homo sapiens OX=9606 GN=PSMB6 PE=1 SV=4	1	1	1	1	1	1	1	1	1	1	1	1	1	4.6	4.6	4.6	25.357	239	239	0.0055351	2.2317	By MS/MS	By matching	By MS/MS	4.6	4.6	4.6	103150000	44937000	44408000	13807000	11	9377400	4085200	4037100	1255200	0	0	16488000	1	0	1
P28074	P28074	8	8	8	Proteasome subunit beta type-5	PSMB5	sp|P28074|PSB5_HUMAN Proteasome subunit beta type-5 OS=Homo sapiens OX=9606 GN=PSMB5 PE=1 SV=3	1	8	8	8	8	6	8	8	6	8	8	6	8	27.8	27.8	27.8	28.48	263	263	0	25.238	By MS/MS	By MS/MS	By MS/MS	27.8	22.1	27.8	484030000	186670000	133590000	163770000	15	32269000	12445000	8906000	10918000	180970000	122330000	188810000	5	6	6
P28838	P28838	4	4	4	Cytosol aminopeptidase	LAP3	sp|P28838|AMPL_HUMAN Cytosol aminopeptidase OS=Homo sapiens OX=9606 GN=LAP3 PE=1 SV=3	1	4	4	4	2	4	3	2	4	3	2	4	3	11	11	11	56.166	519	519	0	15.39	By MS/MS	By MS/MS	By MS/MS	5.2	11	7.9	192050000	52677000	93381000	45991000	29	6622300	1816400	3220000	1585900	65608000	64851000	53931000	1	1	3
P29401	P29401	13	13	13	Transketolase	TKT	sp|P29401|TKT_HUMAN Transketolase OS=Homo sapiens OX=9606 GN=TKT PE=1 SV=3	1	13	13	13	12	12	8	12	12	8	12	12	8	30.3	30.3	30.3	67.877	623	623	0	42.188	By MS/MS	By MS/MS	By MS/MS	30.2	28.9	22.3	502100000	174120000	249740000	78238000	25	20084000	6964700	9989600	3129500	168900000	190560000	113460000	11	11	4
P29966	P29966	2	2	2	Myristoylated alanine-rich C-kinase substrate	MARCKS	sp|P29966|MARCS_HUMAN Myristoylated alanine-rich C-kinase substrate OS=Homo sapiens OX=9606 GN=MARCKS PE=1 SV=4	1	2	2	2	1	2	1	1	2	1	1	2	1	10.2	10.2	10.2	31.554	332	332	0	37.102	By matching	By MS/MS	By MS/MS	5.7	10.2	5.7	28559000	3682800	12068000	12808000	14	2039900	263060	861990	914880	0	0	15296000	0	2	1
P30050	P30050	2	2	2	60S ribosomal protein L12	RPL12	sp|P30050|RL12_HUMAN 60S ribosomal protein L12 OS=Homo sapiens OX=9606 GN=RPL12 PE=1 SV=1	1	2	2	2	2	2	1	2	2	1	2	2	1	14.5	14.5	14.5	17.818	165	165	0	5.2345	By MS/MS	By MS/MS	By MS/MS	14.5	14.5	5.5	83884000	26809000	37534000	19540000	9	9320400	2978800	4170500	2171100	31858000	25818000	0	1	3	1
P30101;P38657	P30101;P38657	3;2	3;2	3;2	Protein disulfide-isomerase A3	PDIA3	sp|P30101|PDIA3_HUMAN Protein disulfide-isomerase A3 OS=Homo sapiens OX=9606 GN=PDIA3 PE=1 SV=4;sp|P38657|PDIA3_BOVIN Protein disulfide-isomerase A3 OS=Bos taurus OX=9913 GN=PDIA3 PE=2 SV=1	2	3	3	3	3	3	3	3	3	3	3	3	3	6.7	6.7	6.7	56.782	505	505;505	0	6.3295	By MS/MS	By MS/MS	By MS/MS	6.7	6.7	6.7	121550000	47089000	47418000	27044000	29	4191400	1623800	1635100	932540	45557000	39605000	33217000	3	2	0
P30153	P30153	2	2	2	Serine/threonine-protein phosphatase 2A 65 kDa regulatory subunit A alpha isoform	PPP2R1A	sp|P30153|2AAA_HUMAN Serine/threonine-protein phosphatase 2A 65 kDa regulatory subunit A alpha isoform OS=Homo sapiens OX=9606 GN=PPP2R1A PE=1 SV=4	1	2	2	2	2	2	2	2	2	2	2	2	2	4.6	4.6	4.6	65.308	589	589	0	5.0184	By MS/MS	By MS/MS	By MS/MS	4.6	4.6	4.6	21084000	5225600	9355400	6503300	32	658880	163300	292360	203230	5273200	7576400	7835600	2	2	2
P30492;Q95604;P30383;Q29940;P10319;P18464;P18465;P30464;P30484;P30490;P30491;P30495;P30498;P30493;P30685;P30508;Q29960;P30510;P13746;P16188;P05534;P04439;P30488;P30443;P30455;P30486;P30377;P30504;Q95365;Q31610;Q29836;Q29718;P30447;P30378;P30376;P18463;P30480;P30479;P30475;P30466;P30462;P30461;P30460;P03989;P30375;P01889;P30483;P30481;P30485;Q04826;P30382;P13749;P30487	P30492;Q95604;P30383;Q29940;P10319;P18464;P18465;P30464;P30484;P30490;P30491;P30495;P30498;P30493;P30685;P30508;Q29960;P30510	3;2;2;2;2;2;2;2;2;2;2;2;2;2;2;2;2;2;1;1;1;1;1;1;1;1;1;1;1;1;1;1;1;1;1;1;1;1;1;1;1;1;1;1;1;1;1;1;1;1;1;1;1	3;2;2;2;2;2;2;2;2;2;2;2;2;2;2;2;2;2;1;1;1;1;1;1;1;1;1;1;1;1;1;1;1;1;1;1;1;1;1;1;1;1;1;1;1;1;1;1;1;1;1;1;1	1;0;0;1;1;1;1;1;1;1;1;1;1;1;1;0;0;0;0;0;0;0;1;0;0;1;0;0;1;1;1;1;0;0;0;1;1;1;1;1;1;1;1;1;0;1;1;1;1;1;1;0;1	HLA class I histocompatibility antigen, B-54 alpha chain;HLA class I histocompatibility antigen, Cw-17 alpha chain;HLA class I histocompatibility antigen, B-59 alpha chain;HLA class I histocompatibility antigen, B-58 alpha chain;HLA class I histocompatibility antigen, B-51 alpha chain;HLA class I histocompatibility antigen, B-57 alpha chain;HLA class I histocompatibility antigen, B-15 alpha chain…	HLA-B;HLA-C	sp|P30492|1B54_HUMAN HLA class I histocompatibility antigen, B-54 alpha chain OS=Homo sapiens OX=9606 GN=HLA-B PE=1 SV=1;sp|Q95604|1C17_HUMAN HLA class I histocompatibility antigen, Cw-17 alpha chain OS=Homo sapiens OX=9606 GN=HLA-C PE=1 SV=1;sp|P30383|1C0	53	3	3	1	0	2	3	0	2	3	0	1	1	13.3	13.3	5.5	40.38	362	362;372;365;362;362;362;362;362;362;362;362;362;362;362;362;366;366;366;365;365;365;365;362;365;365;362;365;366;362;362;362;362;365;365;365;362;362;362;362;362;362;362;362;362;365;362;362;362;362;362;363;365;362	0	6.9972		By MS/MS	By MS/MS	0	9.4	13.3	72290000	0	33787000	38503000	16	4518100	0	2111700	2406400	0	28335000	45430000	0	1	3
P31153	P31153	1	1	1	S-adenosylmethionine synthase isoform type-2	MAT2A	sp|P31153|METK2_HUMAN S-adenosylmethionine synthase isoform type-2 OS=Homo sapiens OX=9606 GN=MAT2A PE=1 SV=1	1	1	1	1	0	1	0	0	1	0	0	1	0	3.8	3.8	3.8	43.66	395	395	0	6.2173		By MS/MS		0	3.8	0	7259700	0	7259700	0	18	403310	0	403310	0	0	5970000	0	0	0	0
P31946	P31946	10	5	5	14-3-3 protein beta/alpha;14-3-3 protein beta/alpha, N-terminally processed	YWHAB	sp|P31946|1433B_HUMAN 14-3-3 protein beta/alpha OS=Homo sapiens OX=9606 GN=YWHAB PE=1 SV=3	1	10	5	5	10	9	9	5	4	4	5	4	4	37	26.8	26.8	28.082	246	246	0	102.24	By MS/MS	By MS/MS	By MS/MS	37	37	37	346680000	114860000	133620000	98201000	14	24763000	8204500	9544000	7014400	118380000	106550000	117080000	4	6	6
P31947	P31947	4	1	1	14-3-3 protein sigma	SFN	sp|P31947|1433S_HUMAN 14-3-3 protein sigma OS=Homo sapiens OX=9606 GN=SFN PE=1 SV=1	1	4	1	1	4	4	4	1	1	1	1	1	1	13.3	3.2	3.2	27.774	248	248	1	-2	By MS/MS	By matching	By matching	13.3	13.3	13.3	155810000	119950000	20755000	15109000	16	9738200	7496700	1297200	944300	0	0	18043000	1	0	0
P31949	P31949	1	1	1	Protein S100-A11;Protein S100-A11, N-terminally processed	S100A11	sp|P31949|S10AB_HUMAN Protein S100-A11 OS=Homo sapiens OX=9606 GN=S100A11 PE=1 SV=2	1	1	1	1	1	1	1	1	1	1	1	1	1	15.2	15.2	15.2	11.74	105	105	0.003861	2.5613	By matching	By MS/MS	By MS/MS	15.2	15.2	15.2	13332000	2602300	6073900	4656100	5	2666500	520460	1214800	931230	0	0	5560300	0	1	1
P32119	P32119	3	3	3	Peroxiredoxin-2	PRDX2	sp|P32119|PRDX2_HUMAN Peroxiredoxin-2 OS=Homo sapiens OX=9606 GN=PRDX2 PE=1 SV=5	1	3	3	3	3	3	2	3	3	2	3	3	2	13.1	13.1	13.1	21.892	198	198	0	3.9868	By MS/MS	By MS/MS	By MS/MS	13.1	13.1	9.1	52180000	17702000	20392000	14086000	13	4013800	1361700	1568600	1083500	15591000	15188000	20514000	1	0	2
P33908;O02773	P33908	7;2	7;2	7;2	Mannosyl-oligosaccharide 1,2-alpha-mannosidase IA	MAN1A1	sp|P33908|MA1A1_HUMAN Mannosyl-oligosaccharide 1,2-alpha-mannosidase IA OS=Homo sapiens OX=9606 GN=MAN1A1 PE=1 SV=3	2	7	7	7	7	7	6	7	7	6	7	7	6	16.1	16.1	16.1	72.968	653	653;659	0	30.961	By MS/MS	By MS/MS	By MS/MS	16.1	16.1	15	535440000	193510000	206560000	135370000	30	17848000	6450400	6885500	4512200	187370000	170720000	166950000	4	7	2
P34932	P34932	8	8	8	Heat shock 70 kDa protein 4	HSPA4	sp|P34932|HSP74_HUMAN Heat shock 70 kDa protein 4 OS=Homo sapiens OX=9606 GN=HSPA4 PE=1 SV=4	1	8	8	8	7	7	6	7	7	6	7	7	6	14.8	14.8	14.8	94.33	840	840	0	52.943	By MS/MS	By MS/MS	By MS/MS	12.7	11.2	9.6	405760000	137800000	149060000	118900000	50	8115200	2755900	2981200	2378000	136400000	117000000	148970000	6	4	4
P35030	P35030	1	1	1	Trypsin-3	PRSS3	sp|P35030|TRY3_HUMAN Trypsin-3 OS=Homo sapiens OX=9606 GN=PRSS3 PE=1 SV=2	1	1	1	1	1	1	1	1	1	1	1	1	1	4.3	4.3	4.3	32.528	304	304	0	9.9612	By MS/MS	By MS/MS	By MS/MS	4.3	4.3	4.3	86065000	27087000	24752000	34226000	12	7172100	2257200	2062600	2852200	0	0	40873000	1	1	1
P35052	P35052	8	8	8	Glypican-1;Secreted glypican-1	GPC1	sp|P35052|GPC1_HUMAN Glypican-1 OS=Homo sapiens OX=9606 GN=GPC1 PE=1 SV=2	1	8	8	8	8	8	8	8	8	8	8	8	8	20.1	20.1	20.1	61.68	558	558	0	34.348	By MS/MS	By MS/MS	By MS/MS	20.1	20.1	20.1	673080000	116710000	256500000	299870000	28	24038000	4168200	9160600	10710000	114250000	218570000	352930000	2	9	8
P35237	P35237	5	5	5	Serpin B6	SERPINB6	sp|P35237|SPB6_HUMAN Serpin B6 OS=Homo sapiens OX=9606 GN=SERPINB6 PE=1 SV=3	1	5	5	5	3	5	4	3	5	4	3	5	4	13.6	13.6	13.6	42.621	376	376	0	7.8027	By MS/MS	By MS/MS	By MS/MS	8.8	13.6	9	123720000	39599000	45235000	38883000	21	5891300	1885700	2154100	1851600	41346000	33903000	47984000	3	3	3
P35442	P35442	18	16	16	Thrombospondin-2	THBS2	sp|P35442|TSP2_HUMAN Thrombospondin-2 OS=Homo sapiens OX=9606 GN=THBS2 PE=1 SV=2	1	18	16	16	17	18	16	15	16	14	15	16	14	21.1	18.5	18.5	129.99	1172	1172	0	120.64	By MS/MS	By MS/MS	By MS/MS	20	21.1	17.5	2074000000	620600000	1014400000	438960000	45	46088000	13791000	22542000	9754600	620140000	809100000	549750000	10	16	9
P35443	P35443	5	2	2	Thrombospondin-4	THBS4	sp|P35443|TSP4_HUMAN Thrombospondin-4 OS=Homo sapiens OX=9606 GN=THBS4 PE=1 SV=2	1	5	2	2	3	5	5	1	2	2	1	2	2	7.3	3.2	3.2	105.87	961	961	0	4.4258	By MS/MS	By MS/MS	By MS/MS	3.9	7.3	7.3	43191000	12184000	16971000	14037000	40	1079800	304590	424280	350920	0	0	16763000	1	0	1
P35555;Q61555	P35555	7;1	7;1	6;0	Fibrillin-1	FBN1	sp|P35555|FBN1_HUMAN Fibrillin-1 OS=Homo sapiens OX=9606 GN=FBN1 PE=1 SV=3	2	7	7	6	6	7	7	6	7	7	5	6	6	2.9	2.9	2.7	312.24	2871	2871;2907	0	19.368	By MS/MS	By MS/MS	By MS/MS	2.5	2.9	2.9	356130000	123240000	153070000	79825000	150	2374200	821600	1020400	532170	136800000	114930000	92707000	6	6	4
P35579;Q8VDD5;P35580;P35749;Q7Z406	P35579;Q8VDD5	14;9;3;1;1	14;9;3;1;1	14;9;3;1;1	Myosin-9	MYH9;Myh9	sp|P35579|MYH9_HUMAN Myosin-9 OS=Homo sapiens OX=9606 GN=MYH9 PE=1 SV=4;sp|Q8VDD5|MYH9_MOUSE Myosin-9 OS=Mus musculus OX=10090 GN=Myh9 PE=1 SV=4	5	14	14	14	13	14	13	13	14	13	13	14	13	8.6	8.6	8.6	226.53	1960	1960;1960;1976;1972;1995	0	48.307	By MS/MS	By MS/MS	By MS/MS	7.9	8.6	8.5	1087700000	384020000	439940000	263780000	104	10459000	3692500	4230200	2536300	392480000	362000000	306320000	13	15	7
P36955	P36955	18	18	14	Pigment epithelium-derived factor	SERPINF1	sp|P36955|PEDF_HUMAN Pigment epithelium-derived factor OS=Homo sapiens OX=9606 GN=SERPINF1 PE=1 SV=4	1	18	18	14	18	17	16	18	17	16	14	13	12	49.3	49.3	40	46.312	418	418	0	223.78	By MS/MS	By MS/MS	By MS/MS	49.3	47.6	47.6	8419700000	2918800000	3832400000	1668600000	19	443140000	153620000	201700000	87819000	3008200000	3006100000	2026500000	23	25	17
P37837;Q93092	P37837;Q93092	2;1	2;1	2;1	Transaldolase	TALDO1;Taldo1	sp|P37837|TALDO_HUMAN Transaldolase OS=Homo sapiens OX=9606 GN=TALDO1 PE=1 SV=2;sp|Q93092|TALDO_MOUSE Transaldolase OS=Mus musculus OX=10090 GN=Taldo1 PE=1 SV=2	2	2	2	2	2	2	2	2	2	2	2	2	2	6.2	6.2	6.2	37.54	337	337;337	0	3.8541	By MS/MS	By MS/MS	By MS/MS	6.2	6.2	6.2	128960000	46250000	52027000	30684000	17	7585900	2720600	3060400	1804900	44462000	42208000	39007000	2	1	0
P38646	P38646	3	3	3	Stress-70 protein, mitochondrial	HSPA9	sp|P38646|GRP75_HUMAN Stress-70 protein, mitochondrial OS=Homo sapiens OX=9606 GN=HSPA9 PE=1 SV=2	1	3	3	3	2	3	1	2	3	1	2	3	1	5.4	5.4	5.4	73.68	679	679	0	8.5184	By MS/MS	By MS/MS	By matching	3.4	5.4	1.8	54772000	25564000	23278000	5929900	38	1441400	672730	612580	156050	26945000	17761000	0	2	1	0
P40227	P40227	2	2	2	T-complex protein 1 subunit zeta	CCT6A	sp|P40227|TCPZ_HUMAN T-complex protein 1 subunit zeta OS=Homo sapiens OX=9606 GN=CCT6A PE=1 SV=3	1	2	2	2	1	2	1	1	2	1	1	2	1	5.5	5.5	5.5	58.024	531	531	0	3.1623	By MS/MS	By MS/MS	By MS/MS	3.2	5.5	3.2	30893000	3859400	22825000	4208800	26	1188200	148440	877870	161880	0	18770000	0	1	1	1
P40925;P14152	P40925;P14152	8;4	8;4	8;4	Malate dehydrogenase, cytoplasmic	MDH1;Mdh1	sp|P40925|MDHC_HUMAN Malate dehydrogenase, cytoplasmic OS=Homo sapiens OX=9606 GN=MDH1 PE=1 SV=4;sp|P14152|MDHC_MOUSE Malate dehydrogenase, cytoplasmic OS=Mus musculus OX=10090 GN=Mdh1 PE=1 SV=3	2	8	8	8	6	7	5	6	7	5	6	7	5	32.6	32.6	32.6	36.426	334	334;334	0	85.413	By MS/MS	By MS/MS	By MS/MS	24.9	29	21.3	669470000	213510000	277740000	178220000	15	44632000	14234000	18516000	11882000	231030000	207830000	215890000	6	8	5
P40926	P40926	6	6	6	Malate dehydrogenase, mitochondrial	MDH2	sp|P40926|MDHM_HUMAN Malate dehydrogenase, mitochondrial OS=Homo sapiens OX=9606 GN=MDH2 PE=1 SV=3	1	6	6	6	6	4	4	6	4	4	6	4	4	27.2	27.2	27.2	35.503	338	338	0	17.408	By MS/MS	By MS/MS	By MS/MS	27.2	17.5	17.5	326730000	149100000	112160000	65476000	21	15558000	7099800	5340800	3117900	117480000	104390000	97651000	6	3	3
P41222;Q8WNM0;Q8WNM1	P41222;Q8WNM0;Q8WNM1	2;2;1	2;2;1	2;2;1	Prostaglandin-H2 D-isomerase	PTGDS	sp|P41222|PTGDS_HUMAN Prostaglandin-H2 D-isomerase OS=Homo sapiens OX=9606 GN=PTGDS PE=1 SV=1;sp|Q8WNM0|PTGDS_PONPY Prostaglandin-H2 D-isomerase OS=Pongo pygmaeus OX=9600 GN=PTGDS PE=2 SV=1;sp|Q8WNM1|PTGDS_GORGO Prostaglandin-H2 D-isomerase OS=Gorilla gori	3	2	2	2	2	2	0	2	2	0	2	2	0	23.7	23.7	23.7	21.029	190	190;190;190	0	11.65	By MS/MS	By MS/MS		23.7	23.7	0	65573000	29569000	36004000	0	8	8196600	3696100	4500500	0	30188000	28988000	0	2	1	0
P41250;Q9CZD3	P41250;Q9CZD3	8;6	8;6	8;6	Glycine--tRNA ligase	GARS;Gars	sp|P41250|GARS_HUMAN Glycine--tRNA ligase OS=Homo sapiens OX=9606 GN=GARS PE=1 SV=3;sp|Q9CZD3|GARS_MOUSE Glycine--tRNA ligase OS=Mus musculus OX=10090 GN=Gars PE=1 SV=1	2	8	8	8	6	7	6	6	7	6	6	7	6	13.8	13.8	13.8	83.165	739	739;729	0	16.329	By MS/MS	By MS/MS	By MS/MS	11	12.7	11	137520000	45977000	61098000	30448000	40	3438100	1149400	1527400	761190	49688000	39957000	42937000	7	6	3
P42765	P42765	1	1	1	3-ketoacyl-CoA thiolase, mitochondrial	ACAA2	sp|P42765|THIM_HUMAN 3-ketoacyl-CoA thiolase, mitochondrial OS=Homo sapiens OX=9606 GN=ACAA2 PE=1 SV=2	1	1	1	1	1	1	0	1	1	0	1	1	0	6.5	6.5	6.5	41.924	397	397	0.0039139	2.65	By matching	By MS/MS		6.5	6.5	0	9686300	2424200	7262100	0	21	461250	115440	345810	0	0	5972000	0	0	1	0
P43251	P43251	3	3	3	Biotinidase	BTD	sp|P43251|BTD_HUMAN Biotinidase OS=Homo sapiens OX=9606 GN=BTD PE=1 SV=2	1	3	3	3	3	3	3	3	3	3	3	3	3	7.4	7.4	7.4	61.132	543	543	0	4.9436	By MS/MS	By MS/MS	By MS/MS	7.4	7.4	7.4	123660000	37262000	41978000	44423000	23	5376700	1620100	1825200	1931400	33985000	34079000	56769000	1	1	2
P43652	P43652	7	6	6	Afamin	AFM	sp|P43652|AFAM_HUMAN Afamin OS=Homo sapiens OX=9606 GN=AFM PE=1 SV=1	1	7	6	6	4	7	6	3	6	5	3	6	5	14.7	13.5	13.5	69.068	599	599	0	18.783	By MS/MS	By MS/MS	By MS/MS	7.3	14.7	12.4	294530000	40795000	127960000	125780000	37	7960400	1102600	3458300	3399400	52679000	98300000	145250000	1	6	4
P45974	P45974	1	1	1	Ubiquitin carboxyl-terminal hydrolase 5	USP5	sp|P45974|UBP5_HUMAN Ubiquitin carboxyl-terminal hydrolase 5 OS=Homo sapiens OX=9606 GN=USP5 PE=1 SV=2	1	1	1	1	1	1	1	1	1	1	1	1	1	3	3	3	95.785	858	858	0	3.0342	By MS/MS	By MS/MS	By matching	3	3	3	14905000	5425100	5573300	3906200	39	382170	139100	142910	100160	0	0	4664800	1	1	0
P46821	P46821	3	3	3	Microtubule-associated protein 1B;MAP1B heavy chain;MAP1 light chain LC1	MAP1B	sp|P46821|MAP1B_HUMAN Microtubule-associated protein 1B OS=Homo sapiens OX=9606 GN=MAP1B PE=1 SV=2	1	3	3	3	3	1	1	3	1	1	3	1	1	1.9	1.9	1.9	270.63	2468	2468	0	6.1833	By MS/MS	By MS/MS	By MS/MS	1.9	0.4	0.4	26651000	11618000	9154600	5877800	101	263870	115030	90639	58196	11618000	0	0	3	1	1
P46926;Q8TDQ7	P46926	9;4	9;4	9;4	Glucosamine-6-phosphate isomerase 1	GNPDA1	sp|P46926|GNPI1_HUMAN Glucosamine-6-phosphate isomerase 1 OS=Homo sapiens OX=9606 GN=GNPDA1 PE=1 SV=1	2	9	9	9	7	7	9	7	7	9	7	7	9	51.9	51.9	51.9	32.668	289	289;276	0	26.253	By MS/MS	By MS/MS	By MS/MS	41.9	40.1	51.9	329880000	84164000	148120000	97600000	16	20617000	5260200	9257300	6100000	89443000	117450000	115630000	5	6	7
P46940	P46940	9	9	9	Ras GTPase-activating-like protein IQGAP1	IQGAP1	sp|P46940|IQGA1_HUMAN Ras GTPase-activating-like protein IQGAP1 OS=Homo sapiens OX=9606 GN=IQGAP1 PE=1 SV=1	1	9	9	9	9	9	7	9	9	7	9	9	7	9.1	9.1	9.1	189.25	1657	1657	0	32.06	By MS/MS	By MS/MS	By MS/MS	9.1	9.1	6.8	336070000	119400000	114850000	101820000	83	4049100	1438600	1383700	1226800	112220000	100170000	123050000	8	5	5
P48637	P48637	10	10	10	Glutathione synthetase	GSS	sp|P48637|GSHB_HUMAN Glutathione synthetase OS=Homo sapiens OX=9606 GN=GSS PE=1 SV=1	1	10	10	10	9	9	7	9	9	7	9	9	7	30.8	30.8	30.8	52.384	474	474	0	21.775	By MS/MS	By MS/MS	By MS/MS	24.9	29.1	24.1	250910000	84967000	122100000	43846000	27	9293000	3146900	4522100	1623900	77814000	94368000	65552000	6	7	2
P48643	P48643	3	3	3	T-complex protein 1 subunit epsilon	CCT5	sp|P48643|TCPE_HUMAN T-complex protein 1 subunit epsilon OS=Homo sapiens OX=9606 GN=CCT5 PE=1 SV=1	1	3	3	3	2	3	3	2	3	3	2	3	3	10.2	10.2	10.2	59.67	541	541	0	12.856	By MS/MS	By MS/MS	By MS/MS	6.5	10.2	10.2	72224000	15966000	41480000	14779000	33	2188600	483810	1257000	447840	23354000	26722000	0	1	2	2
P02545	P02545	3	3	3	Prelamin-A/C;Lamin-A/C	Lmna;LMNA	sp|P02545|LMNA_HUMAN Prelamin-A/C OS=Homo sapiens OX=9606 GN=LMNA PE=1 SV=1	2	4	4	4	1	4	0	1	4	0	1	4	0	6.3	6.3	6.3	74.237	665	665;664	0	6.6534	By matching	By MS/MS		1.8	6.3	0	40806000	4269000	36537000	0	43	948990	99279	849710	0	0	30046000	0	0	4	0
P49327	P49327	25	25	25	Fatty acid synthase;[Acyl-carrier-protein] S-acetyltransferase;[Acyl-carrier-protein] S-malonyltransferase;3-oxoacyl-[acyl-carrier-protein] synthase;3-oxoacyl-[acyl-carrier-protein] reductase;3-hydroxyacyl-[acyl-carrier-protein] dehydratase;Enoyl-[acyl-carrier-protein] reductase;Oleoyl-[acyl-carrier-protein] hydrolase	FASN	sp|P49327|FAS_HUMAN Fatty acid synthase OS=Homo sapiens OX=9606 GN=FASN PE=1 SV=3	1	25	25	25	20	24	17	20	24	17	20	24	17	15.9	15.9	15.9	273.42	2511	2511	0	78.251	By MS/MS	By MS/MS	By MS/MS	12.6	15.4	11.7	837290000	270290000	383050000	183950000	125	6698300	2162400	3064400	1471600	263050000	281620000	260290000	18	22	8
P49368	P49368	2	2	2	T-complex protein 1 subunit gamma	CCT3	sp|P49368|TCPG_HUMAN T-complex protein 1 subunit gamma OS=Homo sapiens OX=9606 GN=CCT3 PE=1 SV=4	1	2	2	2	2	2	2	2	2	2	2	2	2	4.6	4.6	4.6	60.533	545	545	0	3.4371	By MS/MS	By MS/MS	By MS/MS	4.6	4.6	4.6	43549000000	14231000000	14229000000	15089000000	31	1404800000	459070000	459000000	486730000	13339000000	12594000000	0	2	1	0
P49720	P49720	3	3	3	Proteasome subunit beta type-3	PSMB3	sp|P49720|PSB3_HUMAN Proteasome subunit beta type-3 OS=Homo sapiens OX=9606 GN=PSMB3 PE=1 SV=2	1	3	3	3	3	3	2	3	3	2	3	3	2	21.5	21.5	21.5	22.949	205	205	0	14.544	By MS/MS	By MS/MS	By matching	21.5	21.5	13.7	150400000	55211000	90771000	4420400	9	16711000	6134600	10086000	491160	37761000	76658000	20717000	2	4	0
P49746	P49746	4	4	4	Thrombospondin-3	THBS3	sp|P49746|TSP3_HUMAN Thrombospondin-3 OS=Homo sapiens OX=9606 GN=THBS3 PE=1 SV=1	1	4	4	4	4	3	2	4	3	2	4	3	2	7.3	7.3	7.3	104.2	956	956	0	9.8101	By MS/MS	By MS/MS	By MS/MS	7.3	5.8	4.3	56242000	23756000	21584000	10901000	34	1654200	698710	634830	320620	16801000	18317000	19407000	3	2	2
P49747	P49747	10	10	3	Cartilage oligomeric matrix protein	COMP	sp|P49747|COMP_HUMAN Cartilage oligomeric matrix protein OS=Homo sapiens OX=9606 GN=COMP PE=1 SV=2	1	10	10	3	7	10	6	7	10	6	2	3	1	20.5	20.5	7.9	82.86	757	757	0	61.665	By MS/MS	By MS/MS	By MS/MS	14	20.5	11	1067400000	447460000	479900000	140070000	33	32347000	13559000	14543000	4244600	404050000	338220000	267120000	8	11	5
P50454	P50454	4	4	4	Serpin H1	SERPINH1	sp|P50454|SERPH_HUMAN Serpin H1 OS=Homo sapiens OX=9606 GN=SERPINH1 PE=1 SV=2	1	4	4	4	4	3	3	4	3	3	4	3	3	12.9	12.9	12.9	46.44	418	418	0	12.636	By MS/MS	By MS/MS	By MS/MS	12.9	9.3	9.3	148410000	51943000	69399000	27072000	23	6452800	2258400	3017400	1177000	35506000	70560000	35276000	0	2	0
P50990	P50990	10	10	10	T-complex protein 1 subunit theta	CCT8	sp|P50990|TCPQ_HUMAN T-complex protein 1 subunit theta OS=Homo sapiens OX=9606 GN=CCT8 PE=1 SV=4	1	10	10	10	8	9	7	8	9	7	8	9	7	20.3	20.3	20.3	59.62	548	548	0	24.737	By MS/MS	By MS/MS	By MS/MS	16.4	18.4	15.3	305270000	116360000	128380000	60532000	37	8250400	3144800	3469700	1636000	111840000	105180000	77196000	6	7	2
P50991	P50991	3	3	3	T-complex protein 1 subunit delta	CCT4	sp|P50991|TCPD_HUMAN T-complex protein 1 subunit delta OS=Homo sapiens OX=9606 GN=CCT4 PE=1 SV=4	1	3	3	3	2	3	1	2	3	1	2	3	1	7.8	7.8	7.8	57.924	539	539	0	5.5238	By MS/MS	By MS/MS	By matching	4.8	7.8	2.4	56468000	13956000	36894000	5618700	33	1711200	422900	1118000	170260	16484000	27811000	0	1	3	0
P51149	P51149	1	1	1	Ras-related protein Rab-7a	RAB7A	sp|P51149|RAB7A_HUMAN Ras-related protein Rab-7a OS=Homo sapiens OX=9606 GN=RAB7A PE=1 SV=1	1	1	1	1	0	1	1	0	1	1	0	1	1	6.3	6.3	6.3	23.489	207	207	0.0038462	2.5419		By MS/MS	By matching	0	6.3	6.3	26585000	0	16454000	10131000	14	1898900	0	1175300	723650	0	0	12099000	0	1	0
P51884	P51884	11	11	7	Lumican	LUM	sp|P51884|LUM_HUMAN Lumican OS=Homo sapiens OX=9606 GN=LUM PE=1 SV=2	1	11	11	7	10	11	10	10	11	10	7	7	6	35.2	35.2	26.9	38.429	338	338	0	272.08	By MS/MS	By MS/MS	By MS/MS	35.2	35.2	30.8	3428200000	1274000000	1232000000	922240000	16	214260000	79624000	76999000	57640000	1279700000	1041600000	1067100000	16	17	15
P52209	P52209	9	9	9	6-phosphogluconate dehydrogenase, decarboxylating	PGD	sp|P52209|6PGD_HUMAN 6-phosphogluconate dehydrogenase, decarboxylating OS=Homo sapiens OX=9606 GN=PGD PE=1 SV=3	1	9	9	9	6	8	3	6	8	3	6	8	3	18.6	18.6	18.6	53.139	483	483	0	34.365	By MS/MS	By MS/MS	By MS/MS	13.9	17	9.5	199220000	73598000	108150000	17470000	24	8300700	3066600	4506200	727910	52614000	68181000	62601000	5	5	2
P52565	P52565	1	1	1	Rho GDP-dissociation inhibitor 1	ARHGDIA	sp|P52565|GDIR1_HUMAN Rho GDP-dissociation inhibitor 1 OS=Homo sapiens OX=9606 GN=ARHGDIA PE=1 SV=3	1	1	1	1	1	1	1	1	1	1	1	1	1	7.4	7.4	7.4	23.207	204	204	0	10.299	By MS/MS	By MS/MS	By matching	7.4	7.4	7.4	77370000	21294000	43137000	12940000	7	11053000	3042000	6162400	1848500	0	0	15452000	1	1	0
P52907;P47755	P52907;P47755	2;1	2;1	2;1	F-actin-capping protein subunit alpha-1;F-actin-capping protein subunit alpha-2	CAPZA1;CAPZA2	sp|P52907|CAZA1_HUMAN F-actin-capping protein subunit alpha-1 OS=Homo sapiens OX=9606 GN=CAPZA1 PE=1 SV=3;sp|P47755|CAZA2_HUMAN F-actin-capping protein subunit alpha-2 OS=Homo sapiens OX=9606 GN=CAPZA2 PE=1 SV=3	2	2	2	2	1	2	2	1	2	2	1	2	2	9.8	9.8	9.8	32.922	286	286;286	0	4.3437	By MS/MS	By MS/MS	By MS/MS	3.5	9.8	9.8	97734000	29552000	36675000	31507000	13	7518000	2273200	2821200	2423600	0	29226000	38559000	1	2	2
P53396;Q91V92	P53396;Q91V92	14;12	14;12	14;12	ATP-citrate synthase	ACLY;Acly	sp|P53396|ACLY_HUMAN ATP-citrate synthase OS=Homo sapiens OX=9606 GN=ACLY PE=1 SV=3;sp|Q91V92|ACLY_MOUSE ATP-citrate synthase OS=Mus musculus OX=10090 GN=Acly PE=1 SV=1	2	14	14	14	12	13	9	12	13	9	12	13	9	17.3	17.3	17.3	120.84	1101	1101;1091	0	28.731	By MS/MS	By MS/MS	By MS/MS	14.1	16	11.3	421080000	135070000	201810000	84198000	59	7137000	2289400	3420600	1427100	151470000	133600000	116510000	10	10	2
P53618	P53618	3	3	3	Coatomer subunit beta	COPB1	sp|P53618|COPB_HUMAN Coatomer subunit beta OS=Homo sapiens OX=9606 GN=COPB1 PE=1 SV=3	1	3	3	3	2	3	0	2	3	0	2	3	0	4.5	4.5	4.5	107.14	953	953	0	6.8317	By MS/MS	By MS/MS		3.4	4.5	0	41865000	17060000	24805000	0	48	872190	355410	516780	0	0	20399000	0	1	1	0
P54687	P54687	2	2	2	Branched-chain-amino-acid aminotransferase, cytosolic	BCAT1	sp|P54687|BCAT1_HUMAN Branched-chain-amino-acid aminotransferase, cytosolic OS=Homo sapiens OX=9606 GN=BCAT1 PE=1 SV=3	1	2	2	2	2	2	2	2	2	2	2	2	2	9.1	9.1	9.1	42.966	386	386	0	6.2092	By matching	By MS/MS	By MS/MS	9.1	9.1	9.1	34395000	12038000	6452200	15905000	18	1910900	668780	358450	883620	0	0	18994000	0	2	1
P54802	P54802	2	2	2	Alpha-N-acetylglucosaminidase;Alpha-N-acetylglucosaminidase 82 kDa form;Alpha-N-acetylglucosaminidase 77 kDa form	NAGLU	sp|P54802|ANAG_HUMAN Alpha-N-acetylglucosaminidase OS=Homo sapiens OX=9606 GN=NAGLU PE=1 SV=2	1	2	2	2	2	2	0	2	2	0	2	2	0	5.2	5.2	5.2	82.265	743	743	0.0053476	2.1136	By MS/MS	By matching		5.2	5.2	0	30881000	15804000	15077000	0	32	965030	493870	471160	0	14485000	13717000	0	2	0	0
P55058	P55058	12	12	12	Phospholipid transfer protein	PLTP	sp|P55058|PLTP_HUMAN Phospholipid transfer protein OS=Homo sapiens OX=9606 GN=PLTP PE=1 SV=1	1	12	12	12	11	11	11	11	11	11	11	11	11	34.7	34.7	34.7	54.739	493	493	0	65.028	By MS/MS	By MS/MS	By MS/MS	27.8	34.7	27.8	623840000	167610000	247590000	208640000	21	29707000	7981500	11790000	9935300	168240000	196950000	255180000	12	13	12
P55287	P55287	4	4	4	Cadherin-11	CDH11	sp|P55287|CAD11_HUMAN Cadherin-11 OS=Homo sapiens OX=9606 GN=CDH11 PE=1 SV=2	1	4	4	4	3	4	3	3	4	3	3	4	3	7.2	7.2	7.2	87.964	796	796	0	6.2582	By MS/MS	By MS/MS	By MS/MS	4.3	7.2	4.3	136610000	33440000	74328000	28847000	37	3692300	903790	2008900	779640	37467000	53240000	38305000	1	3	1
P55786;A6NEC2	P55786	16;7	16;7	16;7	Puromycin-sensitive aminopeptidase	NPEPPS	sp|P55786|PSA_HUMAN Puromycin-sensitive aminopeptidase OS=Homo sapiens OX=9606 GN=NPEPPS PE=1 SV=2	2	16	16	16	16	11	10	16	11	10	16	11	10	25.1	25.1	25.1	103.28	919	919;478	0	43.868	By MS/MS	By MS/MS	By MS/MS	25.1	16.1	14.4	577480000	233530000	206640000	137310000	48	12031000	4865300	4304900	2860700	226620000	147450000	193370000	12	12	8
P55884	P55884	1	1	1	Eukaryotic translation initiation factor 3 subunit B	EIF3B	sp|P55884|EIF3B_HUMAN Eukaryotic translation initiation factor 3 subunit B OS=Homo sapiens OX=9606 GN=EIF3B PE=1 SV=3	1	1	1	1	0	1	1	0	1	1	0	1	1	2.9	2.9	2.9	92.48	814	814	0.0039683	2.7532		By MS/MS	By MS/MS	0	2.9	2.9	2875800	0	0	2875800	36	79885	0	0	79885	0	0	3434300	0	1	1
P60033	P60033	2	2	2	CD81 antigen	CD81	sp|P60033|CD81_HUMAN CD81 antigen OS=Homo sapiens OX=9606 GN=CD81 PE=1 SV=1	1	2	2	2	1	2	2	1	2	2	1	2	2	15.3	15.3	15.3	25.809	236	236	0	16.142	By MS/MS	By MS/MS	By MS/MS	6.8	15.3	15.3	37588000	8191100	10793000	18604000	8	4698500	1023900	1349100	2325500	0	0	22217000	1	2	2
P60174;Q2QD07;P17751;Q1MTI4	P60174;Q2QD07;P17751	14;12;9;3	14;12;9;3	14;12;9;3	Triosephosphate isomerase	TPI1;Tpi1	sp|P60174|TPIS_HUMAN Triosephosphate isomerase OS=Homo sapiens OX=9606 GN=TPI1 PE=1 SV=3;sp|Q2QD07|TPIS_GORGO Triosephosphate isomerase OS=Gorilla gorilla gorilla O	5	14	14	14	14	13	5	14	13	5	14	13	5	79.9	79.9	79.9	26.669	249	249;286;249;299;248	0	120.8	By MS/MS	By MS/MS	By matching	79.9	76.3	32.9	1844900000	1001800000	800500000	42663000	17	108530000	58928000	47088000	2509600	987870000	657540000	65603000	16	12	0
P60509	P60509	1	1	1	Endogenous retrovirus group PABLB member 1 Env polyprotein;Surface protein domain;Transmembrane protein domain	ERVPABLB-1	sp|P60509|ERB1_HUMAN Endogenous retrovirus group PABLB member 1 Env polyprotein OS=Homo sapiens OX=9606 GN=ERVPABLB-1 PE=2 SV=1	1	1	1	1	1	1	1	1	1	1	1	1	1	1.8	1.8	1.8	58.52	514	514	0.0069204	1.9815	By MS/MS	By MS/MS	By MS/MS	1.8	1.8	1.8	194930000	51453000	52394000	91078000	25	7797000	2058100	2095800	3643100	0	0	108770000	1	1	1
P60709;Q6S8J3;P86700;Q562R1;P0CG38;P0CG39;Q8ILW9	P60709	25;8;6;6;5;4;2	1;0;0;0;0;0;0	1;0;0;0;0;0;0	Actin, cytoplasmic 1;Actin, cytoplasmic 1, N-terminally processed	Actb;ACTB	sp|P60709|ACTB_HUMAN Actin, cytoplasmic 1 OS=Homo sapiens OX=9606 GN=ACTB PE=1 SV=1	8	25	1	1	25	23	20	1	1	1	1	1	1	71.2	4.5	4.5	41.736	375	375;375;1075;192;376;1075;1038;376	0	85.863	By MS/MS	By MS/MS	By MS/MS	71.2	69.3	68.8	190190000	8390800	102300000	79496000	20	9509300	419540	5114900	3974800	0	82058000	97001000	0	2	2
P60900	P60900	6	6	6	Proteasome subunit alpha type-6	PSMA6	sp|P60900|PSA6_HUMAN Proteasome subunit alpha type-6 OS=Homo sapiens OX=9606 GN=PSMA6 PE=1 SV=1	1	6	6	6	6	6	1	6	6	1	6	6	1	29.7	29.7	29.7	27.399	246	246	0	16.806	By MS/MS	By MS/MS	By matching	29.7	29.7	4.1	583660000	273200000	306540000	3926100	17	34333000	16070000	18032000	230950	280580000	244690000	0	8	5	0
P60953	P60953	1	1	1	Cell division control protein 42 homolog	CDC42	sp|P60953|CDC42_HUMAN Cell division control protein 42 homolog OS=Homo sapiens OX=9606 GN=CDC42 PE=1 SV=2	2	1	1	1	1	1	1	1	1	1	1	1	1	8.9	8.9	8.9	21.258	191	191;191	0	6.8957	By matching	By MS/MS	By MS/MS	8.9	8.9	8.9	14869000	1879900	2492400	10497000	9	1652100	208870	276930	1166300	0	0	12536000	0	1	2
P61158	P61158	4	4	4	Actin-related protein 3	ACTR3	sp|P61158|ARP3_HUMAN Actin-related protein 3 OS=Homo sapiens OX=9606 GN=ACTR3 PE=1 SV=3	1	4	4	4	3	4	1	3	4	1	3	4	1	19.9	19.9	19.9	47.371	418	418	0	17.064	By MS/MS	By MS/MS	By MS/MS	14.6	19.9	5	174060000	23205000	127810000	23042000	21	8288400	1105000	6086100	1097300	45332000	82976000	0	2	4	1
P61160	P61160	3	3	3	Actin-related protein 2-B;Actin-related protein 2	actr2b;ACTR2	sp|P61160|ARP2_HUMAN Actin-related protein 2 OS=Homo sapiens OX=9606 GN=ACTR2 PE=1 SV=1	2	3	3	3	2	3	2	2	3	2	2	3	2	10.4	10.4	10.4	44.701	394	394;394	0	6.5458	By MS/MS	By MS/MS	By matching	5.8	10.4	5.8	122640000	44408000	61806000	16427000	13	9433900	3416000	4754300	1263600	48033000	37920000	28899000	3	2	0
P61163;P42025	P61163	4;1	4;1	4;1	Alpha-centractin	ACTR1A	sp|P61163|ACTZ_HUMAN Alpha-centractin OS=Homo sapiens OX=9606 GN=ACTR1A PE=1 SV=1	2	4	4	4	4	4	4	4	4	4	4	4	4	17.3	17.3	17.3	42.613	376	376;376	0	10.682	By MS/MS	By MS/MS	By MS/MS	17.3	17.3	17.3	104280000	36727000	33491000	34064000	20	5214100	1836400	1674600	1703200	36692000	31398000	36859000	2	4	1
P84085;P84079;P84077;P61204	P84085;P84079;P84077;P61204	1;1;1;1	1;1;1;1	1;1;1;1	ADP-ribosylation factor 5;ADP-ribosylation factor 1;ADP-ribosylation factor 3	ARF5;Arf1;ARF1;ARF3	sp|P84085|ARF5_HUMAN ADP-ribosylation factor 5 OS=Homo sapiens OX=9606 GN=ARF5 PE=1 SV=2;sp|P84079|ARF1_RAT ADP-ribosylation factor 1 OS=Rattus norvegicus OX=10116 GN=Arf1 PE=1 SV=2;sp|P84077|ARF1_HUMAN ADP-ribosylation factor 1 OS=Homo sapiens OX=9606 GN=	4	1	1	1	1	0	1	1	0	1	1	0	1	5.6	5.6	5.6	20.529	180	180;181;181;181	0.0055249	2.2274	By MS/MS		By MS/MS	5.6	0	5.6	23211000	9906300	0	13304000	11	2110000	900570	0	1209500	0	0	15888000	1	0	1
P61769	P61769	1	1	1	Beta-2-microglobulin;Beta-2-microglobulin form pI 5.3	B2M	sp|P61769|B2MG_HUMAN Beta-2-microglobulin OS=Homo sapiens OX=9606 GN=B2M PE=1 SV=1	1	1	1	1	1	1	1	1	1	1	1	1	1	8.4	8.4	8.4	13.714	119	119	0	3.4274	By matching	By MS/MS	By MS/MS	8.4	8.4	8.4	18106000	4046300	6283800	7775800	6	3017700	674390	1047300	1296000	0	0	9285800	0	1	1
P61981	P61981	10	7	7	14-3-3 protein gamma;14-3-3 protein gamma, N-terminally processed	YWHAG	sp|P61981|1433G_HUMAN 14-3-3 protein gamma OS=Homo sapiens OX=9606 GN=YWHAG PE=1 SV=2	1	10	7	7	9	10	10	6	7	7	6	7	7	39.7	29.6	29.6	28.302	247	247	0	50.839	By MS/MS	By MS/MS	By MS/MS	32	39.7	39.7	747770000	212220000	275550000	260000000	16	46736000	13264000	17222000	16250000	302830000	182730000	263750000	4	8	10
P62258	P62258	19	19	16	14-3-3 protein epsilon	YWHAE	sp|P62258|1433E_HUMAN 14-3-3 protein epsilon OS=Homo sapiens OX=9606 GN=YWHAE PE=1 SV=1	1	19	19	16	17	18	16	17	18	16	14	15	13	62.7	62.7	59.6	29.174	255	255	0	322.16	By MS/MS	By MS/MS	By MS/MS	58.8	62.7	62.4	5490100000	1582300000	2048600000	1859200000	17	322950000	93078000	120500000	109370000	1574000000	1671400000	2165900000	22	27	23
P62873;Q9HAV0;P62880;P62879;P29387;Q61011;P52287;P16520	P62873;Q9HAV0;P62880;P62879;P29387	3;2;2;2;2;1;1;1	3;2;2;2;2;1;1;1	3;2;2;2;2;1;1;1	Guanine nucleotide-binding protein G(I)/G(S)/G(T) subunit beta-1;Guanine nucleotide-binding protein subunit beta-4;Guanine nucleotide-binding protein G(I)/G(S)/G(T) subunit beta-2	GNB1;GNB4;Gnb2;GNB2;Gnb4	sp|P62873|GBB1_HUMAN Guanine nucleotide-binding protein G(I)/G(S)/G(T) subunit beta-1 OS=Homo sapiens OX=9606 GN=GNB1 PE=1 SV=3;sp|Q9HAV0|GBB4_HUMAN Guanine nucleotide-binding protein subunit beta-4 OS=Homo sapiens OX=9606 GN=GNB4 PE=1 SV=3;sp|P62880|GBB2_	8	3	3	3	2	3	3	2	3	3	2	3	3	10.3	10.3	10.3	37.377	340	340;340;340;340;340;340;340;340	0	20.6	By MS/MS	By MS/MS	By MS/MS	6.2	10.3	10.3	159860000	24303000	60676000	74886000	13	12297000	1869400	4667400	5760500	30285000	45900000	87443000	1	3	3
P63104	P63104	19	16	14	14-3-3 protein zeta/delta	YWHAZ	sp|P63104|1433Z_HUMAN 14-3-3 protein zeta/delta OS=Homo sapiens OX=9606 GN=YWHAZ PE=1 SV=1	1	19	16	14	16	17	18	13	14	15	11	12	13	71	64.9	61.2	27.745	245	245	0	323.31	By MS/MS	By MS/MS	By MS/MS	53.5	61.6	65.3	4664000000	1381600000	1676800000	1605600000	14	333140000	98685000	119770000	114680000	1382000000	1369200000	1926700000	20	19	20
P63261	P63261	25	25	1	Actin, cytoplasmic 2;Actin, cytoplasmic 2, N-terminally processed	ACTG1	sp|P63261|ACTG_HUMAN Actin, cytoplasmic 2 OS=Homo sapiens OX=9606 GN=ACTG1 PE=1 SV=1	1	25	25	1	25	23	20	25	23	20	1	1	1	71.2	71.2	4.5	41.792	375	375	0	323.31	By MS/MS	By MS/MS	By MS/MS	71.2	69.3	68.8	81802000000	29190000000	29660000000	22952000000	20	4090100000	1459500000	1483000000	1147600000	28183000000	23514000000	26379000000	94	86	74
P67936;CON__Q3SX28;P07951	P67936	3;1;1	3;1;1	3;1;1	Tropomyosin alpha-4 chain	TPM4	sp|P67936|TPM4_HUMAN Tropomyosin alpha-4 chain OS=Homo sapiens OX=9606 GN=TPM4 PE=1 SV=3	3	3	3	3	2	1	3	2	1	3	2	1	3	13.3	13.3	13.3	28.521	248	248;284;284	0	6.3717	By matching	By MS/MS	By MS/MS	8.5	4.4	13.3	81114000	14070000	18532000	48513000	15	5407600	937980	1235400	3234200	15309000	18670000	53264000	0	1	4
P68133;P68032;P63267;P62736	P68133;P68032;P63267;P62736	14;14;12;12	2;2;1;1	2;2;1;1	Actin, alpha skeletal muscle;Actin, alpha cardiac muscle 1;Actin, gamma-enteric smooth muscle;Actin, aortic smooth muscle	ACTA1;ACTC1;ACTG2;ACTA2	sp|P68133|ACTS_HUMAN Actin, alpha skeletal muscle OS=Homo sapiens OX=9606 GN=ACTA1 PE=1 SV=1;sp|P68032|ACTC_HUMAN Actin, alpha cardiac muscle 1 OS=Homo sapiens OX=9606 GN=ACTC1 PE=1 SV=1;sp|P63267|ACTH_HUMAN Actin, gamma-enteric smooth muscle OS=Homo sapie	4	14	2	2	14	13	11	2	2	1	2	2	1	31.6	7.2	7.2	42.051	377	377;377;376;377	0	105.89	By MS/MS	By MS/MS	By MS/MS	31.6	30	30	6549600000	1344400000	2890200000	2314900000	20	327480000	67221000	144510000	115750000	1205900000	2177100000	2900500000	7	11	7
P68871;P61772;P02057;P02042;P62741;P68223;P62742;P02103;P02099;P69892;P69891;P02100	P68871;P61772;P02057;P02042;P62741;P68223	4;3;3;3;2;2;1;1;1;1;1;1	2;1;1;1;0;1;0;0;0;0;0;0	2;1;1;1;0;1;0;0;0;0;0;0	Hemoglobin subunit beta;LVV-hemorphin-7;Spinorphin;Hemoglobin subunit delta	HBB;HBD	sp|P68871|HBB_HUMAN Hemoglobin subunit beta OS=Homo sapiens OX=9606 GN=HBB PE=1 SV=2;sp|P61772|HBD_PANTR Hemoglobin subunit delta OS=Pan troglodytes OX=9598 GN=HBD PE=1 SV	13	4	2	2	4	4	4	2	2	2	2	2	2	29.3	16.3	16.3	15.998	147	147;147;147;147;147;147;147;147;147;147;147;147;147	0	6.3132	By MS/MS	By MS/MS	By MS/MS	29.3	29.3	29.3	409510000	98073000	107840000	203590000	11	37228000	8915700	9804100	18509000	88768000	89587000	251540000	1	2	3
P78371	P78371	5	5	5	T-complex protein 1 subunit beta	CCT2	sp|P78371|TCPB_HUMAN T-complex protein 1 subunit beta OS=Homo sapiens OX=9606 GN=CCT2 PE=1 SV=4	1	5	5	5	5	5	3	5	5	3	5	5	3	15.1	15.1	15.1	57.488	535	535	0	15.292	By MS/MS	By MS/MS	By MS/MS	15.1	15.1	10.1	162440000	52609000	89872000	19961000	32	5076300	1644000	2808500	623780	49375000	63440000	37538000	4	5	3
P78417	P78417	5	5	5	Glutathione S-transferase omega-1	GSTO1	sp|P78417|GSTO1_HUMAN Glutathione S-transferase omega-1 OS=Homo sapiens OX=9606 GN=GSTO1 PE=1 SV=2	1	5	5	5	4	4	5	4	4	5	4	4	5	30.3	30.3	30.3	27.566	241	241	0	39.201	By MS/MS	By MS/MS	By MS/MS	15.4	15.4	30.3	347560000	118310000	109430000	119830000	14	24826000	8450500	7816200	8559200	124020000	95958000	131420000	2	2	5
P78539;Q63769	P78539;Q63769	10;6	10;6	10;6	Sushi repeat-containing protein SRPX	SRPX;Srpx	sp|P78539|SRPX_HUMAN Sushi repeat-containing protein SRPX OS=Homo sapiens OX=9606 GN=SRPX PE=1 SV=1;sp|Q63769|SRPX_RAT Sushi repeat-containing protein SRPX OS=Rattus norvegicus OX=10116 GN=Srpx PE=2 SV=1	2	10	10	10	10	10	10	10	10	10	10	10	10	26.1	26.1	26.1	51.571	464	464;464	0	21.55	By MS/MS	By MS/MS	By MS/MS	26.1	26.1	26.1	1234500000	379040000	404560000	450860000	27	45720000	14038000	14984000	16698000	375140000	323270000	524910000	8	8	9
Q12884;P97321	Q12884;P97321	1;1	1;1	1;1	Prolyl endopeptidase FAP;Antiplasmin-cleaving enzyme FAP, soluble form	FAP;Fap	sp|Q12884|SEPR_HUMAN Prolyl endopeptidase FAP OS=Homo sapiens OX=9606 GN=FAP PE=1 SV=5;sp|P97321|SEPR_MOUSE Prolyl endopeptidase FAP OS=Mus musculus OX=10090 GN=Fap PE=1 SV=1	2	1	1	1	1	1	1	1	1	1	1	1	1	1.6	1.6	1.6	87.711	760	760;761	0.0057252	2.4513	By MS/MS	By MS/MS	By matching	1.6	1.6	1.6	42488000	19404000	12605000	10480000	42	1011600	461990	300120	249520	0	0	12515000	1	1	0
Q16394;P97464	Q16394;P97464	1;1	1;1	1;1	Exostosin-1	EXT1;Ext1	sp|Q16394|EXT1_HUMAN Exostosin-1 OS=Homo sapiens OX=9606 GN=EXT1 PE=1 SV=2;sp|P97464|EXT1_MOUSE Exostosin-1 OS=Mus musculus OX=10090 GN=Ext1 PE=1 SV=1	2	1	1	1	1	1	0	1	1	0	1	1	0	1.3	1.3	1.3	86.254	746	746;746	0.0055866	2.2863	By MS/MS	By MS/MS		1.3	1.3	0	12859000	7097200	5761500	0	37	347530	191820	155720	0	0	4738000	0	1	1	0
P98066	P98066	2	2	2	Tumor necrosis factor-inducible gene 6 protein	TNFAIP6	sp|P98066|TSG6_HUMAN Tumor necrosis factor-inducible gene 6 protein OS=Homo sapiens OX=9606 GN=TNFAIP6 PE=1 SV=2	1	2	2	2	1	2	0	1	2	0	1	2	0	10.5	10.5	10.5	31.203	277	277	0	5.6896	By matching	By MS/MS		5.1	10.5	0	12304000	5252300	7051200	0	16	768970	328270	440700	0	0	5798600	0	0	2	0
P99999;CON__P62894	P99999	3;1	3;1	3;1	Cytochrome c	CYCS	sp|P99999|CYC_HUMAN Cytochrome c OS=Homo sapiens OX=9606 GN=CYCS PE=1 SV=2	2	3	3	3	2	2	3	2	2	3	2	2	3	41	41	41	11.749	105	105;105	0	5.4579	By MS/MS	By MS/MS	By MS/MS	24.8	24.8	41	87685000	23358000	18501000	45826000	6	14614000	3893000	3083500	7637600	26783000	22463000	44051000	1	1	3
Q00610;P53675	Q00610	26;4	26;4	26;4	Clathrin heavy chain 1	CLTC	sp|Q00610|CLH1_HUMAN Clathrin heavy chain 1 OS=Homo sapiens OX=9606 GN=CLTC PE=1 SV=5	2	26	26	26	22	24	19	22	24	19	22	24	19	24.3	24.3	24.3	191.61	1675	1675;1640	0	86.571	By MS/MS	By MS/MS	By MS/MS	20.2	22.4	17	1151300000	397610000	515280000	238370000	90	12792000	4417800	5725400	2648600	403100000	396010000	306900000	16	22	7
Q01082	Q01082	3	3	2	Spectrin beta chain, non-erythrocytic 1	SPTBN1	sp|Q01082|SPTB2_HUMAN Spectrin beta chain, non-erythrocytic 1 OS=Homo sapiens OX=9606 GN=SPTBN1 PE=1 SV=2	1	3	3	2	2	2	2	2	2	2	1	2	1	1.9	1.9	1.4	274.61	2364	2364	0	3.4893	By MS/MS	By MS/MS	By matching	1.1	1.4	1.1	26796000	4965200	15437000	6393700	142	188700	34966	108710	45026	0	0	7635400	1	2	0
Q01459	Q01459	1	1	1	Di-N-acetylchitobiase	CTBS	sp|Q01459|DIAC_HUMAN Di-N-acetylchitobiase OS=Homo sapiens OX=9606 GN=CTBS PE=1 SV=1	1	1	1	1	1	1	1	1	1	1	1	1	1	3.9	3.9	3.9	43.759	385	385	0.0056818	2.3966	By MS/MS	By matching	By matching	3.9	3.9	3.9	12522000	3945200	5186100	3390800	18	695670	219180	288110	188380	0	0	4049300	1	0	0
Q01518	Q01518	2	2	2	Adenylyl cyclase-associated protein 1	CAP1	sp|Q01518|CAP1_HUMAN Adenylyl cyclase-associated protein 1 OS=Homo sapiens OX=9606 GN=CAP1 PE=1 SV=5	1	2	2	2	2	2	2	2	2	2	2	2	2	4.8	4.8	4.8	51.901	475	475	0	3.2795	By matching	By MS/MS	By MS/MS	4.8	4.8	4.8	49886000	17758000	18813000	13315000	28	1781600	634210	671880	475540	17018000	15654000	16458000	0	2	1
Q01995	Q01995	1	1	1	Transgelin	TAGLN	sp|Q01995|TAGL_HUMAN Transgelin OS=Homo sapiens OX=9606 GN=TAGLN PE=1 SV=4	1	1	1	1	1	0	0	1	0	0	1	0	0	6.5	6.5	6.5	22.611	201	201	0.004008	2.8853	By MS/MS			6.5	0	0	3775100	3775100	0	0	16	235940	235940	0	0	3775100	0	0	0	0	0
Q02388	Q02388	2	2	2	Collagen alpha-1(VII) chain	COL7A1	sp|Q02388|CO7A1_HUMAN Collagen alpha-1(VII) chain OS=Homo sapiens OX=9606 GN=COL7A1 PE=1 SV=2	1	2	2	2	1	2	0	1	2	0	1	2	0	1.2	1.2	1.2	295.22	2944	2944	0	3.1184	By MS/MS	By MS/MS		0.6	1.2	0	10447000	3597700	6848800	0	158	66117	22770	43347	0	0	5632100	0	1	2	0
Q02809	Q02809	17	17	17	Procollagen-lysine,2-oxoglutarate 5-dioxygenase 1	PLOD1	sp|Q02809|PLOD1_HUMAN Procollagen-lysine,2-oxoglutarate 5-dioxygenase 1 OS=Homo sapiens OX=9606 GN=PLOD1 PE=1 SV=2	1	17	17	17	14	16	14	14	16	14	14	16	14	32.5	32.5	32.5	83.549	727	727	0	50.607	By MS/MS	By MS/MS	By MS/MS	24.5	30.1	26	915750000	243320000	457670000	214760000	44	20813000	5530000	10402000	4880900	263550000	333060000	266240000	12	15	10
Q03692	Q03692	1	1	1	Collagen alpha-1(X) chain	COL10A1	sp|Q03692|COAA1_HUMAN Collagen alpha-1(X) chain OS=Homo sapiens OX=9606 GN=COL10A1 PE=1 SV=2	1	1	1	1	1	1	1	1	1	1	1	1	1	1.9	1.9	1.9	66.157	680	680	0	3.5952	By matching	By MS/MS	By MS/MS	1.9	1.9	1.9	29156000	15381000	7803500	5971800	41	711130	375150	190330	145650	0	0	7131500	0	1	0
Q04446	Q04446	6	6	6	1,4-alpha-glucan-branching enzyme	GBE1	sp|Q04446|GLGB_HUMAN 1,4-alpha-glucan-branching enzyme OS=Homo sapiens OX=9606 GN=GBE1 PE=1 SV=3	1	6	6	6	5	3	3	5	3	3	5	3	3	11.7	11.7	11.7	80.473	702	702	0	23.034	By MS/MS	By MS/MS	By MS/MS	9.7	6.6	5.7	104350000	46726000	35105000	22517000	35	2981400	1335000	1003000	643330	39525000	31163000	31796000	4	4	1
Q04637	Q04637	2	2	2	Eukaryotic translation initiation factor 4 gamma 1	EIF4G1	sp|Q04637|IF4G1_HUMAN Eukaryotic translation initiation factor 4 gamma 1 OS=Homo sapiens OX=9606 GN=EIF4G1 PE=1 SV=4	1	2	2	2	2	2	1	2	2	1	2	2	1	1.9	1.9	1.9	175.49	1599	1599	0.0039761	2.7767	By MS/MS	By MS/MS	By matching	1.9	1.9	0.6	51301000	27028000	13577000	10696000	68	754420	397470	199660	157290	22895000	15298000	0	1	1	0
Q04760	Q04760	2	2	2	Lactoylglutathione lyase	GLO1	sp|Q04760|LGUL_HUMAN Lactoylglutathione lyase OS=Homo sapiens OX=9606 GN=GLO1 PE=1 SV=4	1	2	2	2	2	1	2	2	1	2	2	1	2	20.1	20.1	20.1	20.777	184	184	0	3.8387	By MS/MS	By MS/MS	By MS/MS	20.1	10.9	20.1	22075000	10131000	1694900	10249000	11	2006800	921040	154080	931710	8729500	0	13641000	2	1	1
Q04917	Q04917	7	4	4	14-3-3 protein eta	YWHAH	sp|Q04917|1433F_HUMAN 14-3-3 protein eta OS=Homo sapiens OX=9606 GN=YWHAH PE=1 SV=4	1	7	4	4	7	6	7	4	3	4	4	3	4	23.6	13.4	13.4	28.218	246	246	0	7.1645	By MS/MS	By MS/MS	By MS/MS	23.6	19.5	23.6	85983000	24986000	28850000	32147000	16	5374000	1561600	1803200	2009200	26103000	26010000	34988000	2	2	4
Q05707;Q80X19	Q05707	23;4	23;4	23;4	Collagen alpha-1(XIV) chain	COL14A1	sp|Q05707|COEA1_HUMAN Collagen alpha-1(XIV) chain OS=Homo sapiens OX=9606 GN=COL14A1 PE=1 SV=3	2	23	23	23	22	22	15	22	22	15	22	22	15	22.3	22.3	22.3	193.51	1796	1796;1797	0	96.987	By MS/MS	By MS/MS	By MS/MS	20.5	21.4	14.4	1611900000	621280000	779860000	210730000	80	20148000	7766000	9748200	2634100	593770000	619090000	301380000	16	26	3
Q06481;P15943	Q06481;P15943	5;3	4;2	4;2	Amyloid-like protein 2	APLP2;Aplp2	sp|Q06481|APLP2_HUMAN Amyloid-like protein 2 OS=Homo sapiens OX=9606 GN=APLP2 PE=1 SV=2;sp|P15943|APLP2_RAT Amyloid-like protein 2 OS=Rattus norvegicus OX=10116 GN=Aplp2 PE=1 SV=2	2	5	4	4	4	3	5	3	2	4	3	2	4	8.8	7.7	7.7	86.955	763	763;765	0	10.781	By MS/MS	By MS/MS	By MS/MS	6.4	5.1	8.8	100930000	34322000	21411000	45196000	35	2883700	980640	611730	1291300	34230000	30559000	41113000	2	1	3
Q06830	Q06830	3	2	2	Peroxiredoxin-1	PRDX1	sp|Q06830|PRDX1_HUMAN Peroxiredoxin-1 OS=Homo sapiens OX=9606 GN=PRDX1 PE=1 SV=1	1	3	2	2	2	3	0	1	2	0	1	2	0	16.1	10.1	10.1	22.11	199	199	0	4.8331	By MS/MS	By MS/MS		11.1	16.1	0	32453000	16501000	15953000	0	15	2163600	1100000	1063500	0	0	13119000	0	0	1	0
Q07954	Q07954	32	32	32	Prolow-density lipoprotein receptor-related protein 1;Low-density lipoprotein receptor-related protein 1 85 kDa subunit;Low-density lipoprotein receptor-related protein 1 515 kDa subunit;Low-density lipoprotein receptor-related protein 1 intracellular domain	LRP1	sp|Q07954|LRP1_HUMAN Prolow-density lipoprotein receptor-related protein 1 OS=Homo sapiens OX=9606 GN=LRP1 PE=1 SV=2	1	32	32	32	29	27	30	29	27	30	29	27	30	9.7	9.7	9.7	504.6	4544	4544	0	141.6	By MS/MS	By MS/MS	By MS/MS	8.9	8	9	1722500000	567510000	620440000	534540000	232	7424500	2446200	2674300	2304000	549960000	567300000	598820000	25	27	29
Q07960	Q07960	2	2	2	Rho GTPase-activating protein 1	ARHGAP1	sp|Q07960|RHG01_HUMAN Rho GTPase-activating protein 1 OS=Homo sapiens OX=9606 GN=ARHGAP1 PE=1 SV=1	1	2	2	2	2	2	0	2	2	0	2	2	0	9.3	9.3	9.3	50.435	439	439	0.004	2.855	By MS/MS	By matching		9.3	9.3	0	24519000	10437000	14082000	0	27	908130	386560	521570	0	9991800	12026000	0	2	0	0
Q08380	Q08380	20	20	20	Galectin-3-binding protein	LGALS3BP	sp|Q08380|LG3BP_HUMAN Galectin-3-binding protein OS=Homo sapiens OX=9606 GN=LGALS3BP PE=1 SV=1	1	20	20	20	20	20	20	20	20	20	20	20	20	38.5	38.5	38.5	65.33	585	585	0	323.31	By MS/MS	By MS/MS	By MS/MS	38.5	38.5	38.5	34053000000	6439900000	13588000000	14025000000	26	1309700000	247690000	522630000	539430000	6307900000	11708000000	16171000000	38	47	45
Q08431	Q08431	11	11	11	Lactadherin;Lactadherin short form;Medin	MFGE8	sp|Q08431|MFGM_HUMAN Lactadherin OS=Homo sapiens OX=9606 GN=MFGE8 PE=1 SV=2	1	11	11	11	9	10	11	9	10	11	9	10	11	30.7	30.7	30.7	43.122	387	387	0	108.01	By MS/MS	By MS/MS	By MS/MS	27.4	27.4	30.7	1081800000	217480000	488690000	375580000	24	45073000	9061700	20362000	15649000	224050000	410410000	433420000	8	14	12
Q08629	Q08629	2	2	2	Testican-1	SPOCK1	sp|Q08629|TICN1_HUMAN Testican-1 OS=Homo sapiens OX=9606 GN=SPOCK1 PE=1 SV=1	1	2	2	2	2	2	2	2	2	2	2	2	2	5.2	5.2	5.2	49.124	439	439	0	4.0934	By MS/MS	By MS/MS	By MS/MS	5.2	5.2	5.2	118980000	34773000	29602000	54610000	21	5665900	1655800	1409600	2600500	29503000	27429000	67399000	0	1	2
Q09028;Q16576;Q24572	Q09028;Q16576;Q24572	1;1;1	1;1;1	1;1;1	Histone-binding protein RBBP4;Histone-binding protein RBBP7;Probable histone-binding protein Caf1	RBBP4;RBBP7;Caf1	sp|Q09028|RBBP4_HUMAN Histone-binding protein RBBP4 OS=Homo sapiens OX=9606 GN=RBBP4 PE=1 SV=3;sp|Q16576|RBBP7_HUMAN Histone-binding protein RBBP7 OS=Homo sapiens OX=9606 GN=RBBP7 PE=1 SV=1;sp|Q24572|CAF1_DROME Probable histone-binding protein Caf1 OS=Dros	3	1	1	1	1	1	1	1	1	1	1	1	1	3.1	3.1	3.1	47.655	425	425;425;430	0.0054348	2.1713	By MS/MS	By matching	By matching	3.1	3.1	3.1	32509000	10280000	13163000	9066500	14	2322100	734270	940220	647610	0	0	10827000	1	0	0
Q10471;Q7Z7M9	Q10471;Q7Z7M9	2;1	2;1	2;1	Polypeptide N-acetylgalactosaminyltransferase 2;Polypeptide N-acetylgalactosaminyltransferase 2 soluble form;Polypeptide N-acetylgalactosaminyltransferase 5	GALNT2;GALNT5	sp|Q10471|GALT2_HUMAN Polypeptide N-acetylgalactosaminyltransferase 2 OS=Homo sapiens OX=9606 GN=GALNT2 PE=1 SV=1;sp|Q7Z7M9|GALT5_HUMAN Polypeptide N-acetylgalactosaminyltransferase 5 OS=Homo sapiens OX=9606 GN=GALNT5 PE=1 SV=1	2	2	2	2	2	2	2	2	2	2	2	2	2	4.2	4.2	4.2	64.732	571	571;940	0	3.9631	By MS/MS	By MS/MS	By MS/MS	4.2	4.2	4.2	51968000	20733000	18456000	12779000	31	1676400	668800	595370	412230	22553000	14601000	14017000	2	1	1
Q12841;Q62632	Q12841;Q62632	9;5	9;5	9;5	Follistatin-related protein 1	FSTL1;Fstl1	sp|Q12841|FSTL1_HUMAN Follistatin-related protein 1 OS=Homo sapiens OX=9606 GN=FSTL1 PE=1 SV=1;sp|Q62632|FSTL1_RAT Follistatin-related protein 1 OS=Rattus norvegicus OX=10116 GN=Fstl1 PE=1 SV=1	2	9	9	9	6	8	7	6	8	7	6	8	7	31.2	31.2	31.2	34.985	308	308;306	0	35.471	By MS/MS	By MS/MS	By MS/MS	21.8	28.9	23.1	616830000	151590000	235220000	230020000	22	28038000	6890500	10692000	10456000	144680000	198660000	276380000	7	8	7
Q12905	Q12905	2	2	2	Interleukin enhancer-binding factor 2	ILF2	sp|Q12905|ILF2_HUMAN Interleukin enhancer-binding factor 2 OS=Homo sapiens OX=9606 GN=ILF2 PE=1 SV=2	1	2	2	2	2	2	1	2	2	1	2	2	1	6.2	6.2	6.2	43.062	390	390	0	3.9839	By MS/MS	By MS/MS	By matching	6.2	6.2	2.6	68703000	28769000	31714000	8219800	19	3616000	1514200	1669200	432620	28826000	26023000	0	2	2	0
Q12907	Q12907	1	1	1	Vesicular integral-membrane protein VIP36	LMAN2	sp|Q12907|LMAN2_HUMAN Vesicular integral-membrane protein VIP36 OS=Homo sapiens OX=9606 GN=LMAN2 PE=1 SV=1	1	1	1	1	1	1	1	1	1	1	1	1	1	5.9	5.9	5.9	40.228	356	356	0.0070922	2.0926	By matching	By MS/MS	By MS/MS	5.9	5.9	5.9	17873000	2211600	7064800	8596400	18	992940	122870	392490	477580	0	0	10266000	0	1	1
Q13162;O08807	Q13162	5;2	5;2	4;2	Peroxiredoxin-4	PRDX4	sp|Q13162|PRDX4_HUMAN Peroxiredoxin-4 OS=Homo sapiens OX=9606 GN=PRDX4 PE=1 SV=1	2	5	5	4	4	5	1	4	5	1	3	4	1	25.8	25.8	21.4	30.54	271	271;274	0	13.849	By MS/MS	By MS/MS	By matching	18.8	25.8	4.8	136600000	51102000	82628000	2868700	16	8537400	3193900	5164300	179290	57198000	61852000	0	2	6	0
Q13200	Q13200	1	1	1	26S proteasome non-ATPase regulatory subunit 2	PSMD2	sp|Q13200|PSMD2_HUMAN 26S proteasome non-ATPase regulatory subunit 2 OS=Homo sapiens OX=9606 GN=PSMD2 PE=1 SV=3	1	1	1	1	1	1	1	1	1	1	1	1	1	1.7	1.7	1.7	100.2	908	908	0.0085763	1.9181	By MS/MS	By MS/MS	By matching	1.7	1.7	1.7	21088000	7272600	9258400	4556700	49	430360	148420	188950	92993	7319500	7566800	0	2	0	0
Q13219	Q13219	2	2	2	Pappalysin-1	PAPPA	sp|Q13219|PAPP1_HUMAN Pappalysin-1 OS=Homo sapiens OX=9606 GN=PAPPA PE=1 SV=3	1	2	2	2	1	1	2	1	1	2	1	1	2	2.4	2.4	2.4	180.97	1627	1627	0	3.069	By MS/MS	By MS/MS	By MS/MS	1	1	2.4	35789000	8236500	10312000	17241000	60	596490	137270	171870	287340	0	0	20589000	1	1	1
Q13308;Q8BKG3	Q13308;Q8BKG3	9;5	9;5	9;5	Inactive tyrosine-protein kinase 7	PTK7;Ptk7	sp|Q13308|PTK7_HUMAN Inactive tyrosine-protein kinase 7 OS=Homo sapiens OX=9606 GN=PTK7 PE=1 SV=2;sp|Q8BKG3|PTK7_MOUSE Inactive tyrosine-protein kinase 7 OS=Mus musculus OX=10090 GN=Ptk7 PE=1 SV=1	2	9	9	9	8	8	6	8	8	6	8	8	6	14	14	14	118.39	1070	1070;1062	0	51.175	By MS/MS	By MS/MS	By MS/MS	11.8	11.4	9.6	887790000	340000000	368670000	179110000	55	16142000	6181900	6703100	3256600	347620000	253010000	256440000	9	7	5
Q13740;Q9BH13;Q61490	Q13740	3;1;1	3;1;1	3;1;1	CD166 antigen	ALCAM	sp|Q13740|CD166_HUMAN CD166 antigen OS=Homo sapiens OX=9606 GN=ALCAM PE=1 SV=2	3	3	3	3	3	3	3	3	3	3	3	3	3	9.8	9.8	9.8	65.102	583	583;583;583	0	7.7966	By MS/MS	By MS/MS	By MS/MS	9.8	9.8	9.8	90635000	27315000	35138000	28182000	30	3021200	910490	1171300	939410	24442000	29218000	36207000	3	2	2
Q13813	Q13813	2	2	2	Spectrin alpha chain, non-erythrocytic 1	SPTAN1	sp|Q13813|SPTN1_HUMAN Spectrin alpha chain, non-erythrocytic 1 OS=Homo sapiens OX=9606 GN=SPTAN1 PE=1 SV=3	1	2	2	2	1	1	1	1	1	1	1	1	1	1.4	1.4	1.4	284.54	2472	2472	0	3.6525	By MS/MS	By MS/MS	By MS/MS	0.6	0.8	0.8	12838000	5996500	3215600	3625900	143	89776	41933	22487	25356	0	0	4330100	1	1	2
Q13822	Q13822	13	13	8	Ectonucleotide pyrophosphatase/phosphodiesterase family member 2	ENPP2	sp|Q13822|ENPP2_HUMAN Ectonucleotide pyrophosphatase/phosphodiesterase family member 2 OS=Homo sapiens OX=9606 GN=ENPP2 PE=1 SV=3	1	13	13	8	12	13	11	12	13	11	8	8	8	18.3	18.3	10.7	98.993	863	863	0	41.276	By MS/MS	By MS/MS	By MS/MS	16.8	18.3	15.3	637350000	201890000	290420000	145050000	42	15175000	4806800	6914700	3453500	204370000	217080000	192470000	13	11	8
Q14112	Q14112	12	11	11	Nidogen-2	NID2	sp|Q14112|NID2_HUMAN Nidogen-2 OS=Homo sapiens OX=9606 GN=NID2 PE=1 SV=3	1	12	11	11	10	11	10	9	10	9	9	10	9	13.4	12.7	12.7	151.25	1375	1375	0	47.877	By MS/MS	By MS/MS	By MS/MS	11.3	12.5	11.3	566040000	179900000	224610000	161530000	62	9129700	2901600	3622700	2605400	145620000	188480000	199250000	4	11	6
Q14185	Q14185	1	1	1	Dedicator of cytokinesis protein 1	DOCK1	sp|Q14185|DOCK1_HUMAN Dedicator of cytokinesis protein 1 OS=Homo sapiens OX=9606 GN=DOCK1 PE=1 SV=2	1	1	1	1	1	1	1	1	1	1	1	1	1	1.1	1.1	1.1	215.34	1865	1865	0.005425	2.1708	By MS/MS	By MS/MS	By MS/MS	1.1	1.1	1.1	3643500000	491420000	1770500000	1381700000	101	36075000	4865600	17529000	13680000	489950000	1013200000	1623600000	1	3	3
Q14195;Q14194	Q14195	3;1	2;0	2;0	Dihydropyrimidinase-related protein 3	DPYSL3	sp|Q14195|DPYL3_HUMAN Dihydropyrimidinase-related protein 3 OS=Homo sapiens OX=9606 GN=DPYSL3 PE=1 SV=1	2	3	2	2	2	3	1	1	2	1	1	2	1	9.5	6.7	6.7	61.963	570	570;572	0	4.8055	By matching	By MS/MS	By matching	4.6	9.5	1.8	48470000	13400000	25652000	9418200	29	1671400	462060	884560	324760	0	21095000	0	0	2	0
Q14203	Q14203	1	1	1	Dynactin subunit 1	DCTN1	sp|Q14203|DCTN1_HUMAN Dynactin subunit 1 OS=Homo sapiens OX=9606 GN=DCTN1 PE=1 SV=3	1	1	1	1	0	1	1	0	1	1	0	1	1	1.3	1.3	1.3	141.69	1278	1278	0.003992	2.8107		By MS/MS	By MS/MS	0	1.3	1.3	3336900	0	3336900	0	62	53821	0	53821	0	0	2744100	0	0	1	1
Q14204	Q14204	2	2	2	Cytoplasmic dynein 1 heavy chain 1	DYNC1H1	sp|Q14204|DYHC1_HUMAN Cytoplasmic dynein 1 heavy chain 1 OS=Homo sapiens OX=9606 GN=DYNC1H1 PE=1 SV=5	1	2	2	2	0	2	1	0	2	1	0	2	1	0.6	0.6	0.6	532.4	4646	4646	0	5.0628		By MS/MS	By matching	0	0.6	0.4	6451900	0	3347800	3104100	257	25105	0	13026	12078	0	0	3706900	0	2	0
Q14315	Q14315	6	4	4	Filamin-C	FLNC	sp|Q14315|FLNC_HUMAN Filamin-C OS=Homo sapiens OX=9606 GN=FLNC PE=1 SV=3	1	6	4	4	4	5	3	2	4	1	2	4	1	3	2.3	2.3	291.02	2725	2725	0	10.871	By MS/MS	By MS/MS	By matching	1.7	2.7	1.2	46653000	19936000	23646000	3071500	151	308960	132030	156590	20341	21300000	18081000	0	1	3	0
Q14393	Q14393	7	7	7	Growth arrest-specific protein 6	GAS6	sp|Q14393|GAS6_HUMAN Growth arrest-specific protein 6 OS=Homo sapiens OX=9606 GN=GAS6 PE=1 SV=2	1	7	7	7	6	7	7	6	7	7	6	7	7	15.8	15.8	15.8	79.676	721	721	0	38.616	By MS/MS	By MS/MS	By MS/MS	14.1	15.8	15.8	601440000	177890000	259170000	164380000	41	14669000	4338700	6321200	4009300	186080000	199500000	201730000	6	6	5
Q14697	Q14697	4	4	4	Neutral alpha-glucosidase AB	GANAB	sp|Q14697|GANAB_HUMAN Neutral alpha-glucosidase AB OS=Homo sapiens OX=9606 GN=GANAB PE=1 SV=3	1	4	4	4	3	3	4	3	3	4	3	3	4	6.4	6.4	6.4	106.87	944	944	0	4.7679	By MS/MS	By matching	By MS/MS	3.5	3.5	6.4	66213000	22289000	21895000	22028000	43	1539800	518360	509190	512280	26209000	19528000	20864000	2	0	2
Q14766	Q14766	3	3	3	Latent-transforming growth factor beta-binding protein 1	LTBP1	sp|Q14766|LTBP1_HUMAN Latent-transforming growth factor beta-binding protein 1 OS=Homo sapiens OX=9606 GN=LTBP1 PE=1 SV=4	1	3	3	3	1	3	3	1	3	3	1	3	3	2.3	2.3	2.3	186.79	1721	1721	0	19.09	By MS/MS	By MS/MS	By MS/MS	1.3	2.3	2.3	89284000	10366000	41337000	37581000	77	1159500	134620	536850	488070	0	32067000	46806000	1	2	2
Q14767	Q14767	12	12	12	Latent-transforming growth factor beta-binding protein 2	LTBP2	sp|Q14767|LTBP2_HUMAN Latent-transforming growth factor beta-binding protein 2 OS=Homo sapiens OX=9606 GN=LTBP2 PE=1 SV=3	1	12	12	12	9	10	10	9	10	10	9	10	10	9.5	9.5	9.5	195.05	1821	1821	0	58.526	By MS/MS	By MS/MS	By MS/MS	7.4	8.3	8	695220000	233600000	269470000	192150000	65	10696000	3593800	4145700	2956200	214030000	241260000	229380000	9	12	9
Q14974;P52297	Q14974;P52297	12;7	12;7	12;7	Importin subunit beta-1;Importin subunit beta	KPNB1;kpnb1	sp|Q14974|IMB1_HUMAN Importin subunit beta-1 OS=Homo sapiens OX=9606 GN=KPNB1 PE=1 SV=2;sp|P52297|IMB_XENLA Importin subunit beta OS=Xenopus laevis OX=8355 GN=kpnb1 PE=1 SV=3	2	12	12	12	12	12	11	12	12	11	12	12	11	16.8	16.8	16.8	97.169	876	876;876	0	38.877	By MS/MS	By MS/MS	By MS/MS	16.8	16.8	15.1	593810000	233820000	183300000	176690000	40	14845000	5845600	4582500	4417100	215820000	159020000	220710000	12	9	11
Q15019	Q15019	1	1	1	Septin-2	SEPT2	sp|Q15019|SEPT2_HUMAN Septin-2 OS=Homo sapiens OX=9606 GN=SEPT2 PE=1 SV=1	1	1	1	1	1	1	1	1	1	1	1	1	1	4.4	4.4	4.4	41.487	361	361	0	3.6934	By MS/MS	By MS/MS	By matching	4.4	4.4	4.4	14427000	4917500	6579400	2930100	21	687000	234170	313300	139530	0	0	3499100	1	1	0
Q15063;CON__Q2KJC7	Q15063;CON__Q2KJC7	44;25	44;25	29;11	Periostin	POSTN	sp|Q15063|POSTN_HUMAN Periostin OS=Homo sapiens OX=9606 GN=POSTN PE=1 SV=2;	2	44	44	29	43	40	38	43	40	38	28	27	26	52.3	52.3	37.8	93.313	836	836;779	0	323.31	By MS/MS	By MS/MS	By MS/MS	51.3	50.6	50	28233000000	9399900000	11244000000	7588300000	39	723910000	241020000	288320000	194570000	9688600000	9110500000	8545900000	81	75	69
Q15084	Q15084	2	2	2	Protein disulfide-isomerase A6	PDIA6	sp|Q15084|PDIA6_HUMAN Protein disulfide-isomerase A6 OS=Homo sapiens OX=9606 GN=PDIA6 PE=1 SV=1	1	2	2	2	1	2	2	1	2	2	1	2	2	8.9	8.9	8.9	48.121	440	440	0	3.9506	By MS/MS	By MS/MS	By MS/MS	3.2	8.9	8.9	27644000	7051200	11700000	8893600	17	1626100	414770	688210	523150	0	10347000	9895000	1	2	1
Q15113;Q61398	Q15113	13;2	13;2	13;2	Procollagen C-endopeptidase enhancer 1	PCOLCE	sp|Q15113|PCOC1_HUMAN Procollagen C-endopeptidase enhancer 1 OS=Homo sapiens OX=9606 GN=PCOLCE PE=1 SV=2	2	13	13	13	10	13	10	10	13	10	10	13	10	43.9	43.9	43.9	47.972	449	449;468	0	113.3	By MS/MS	By MS/MS	By MS/MS	35.6	43.9	33.6	1260800000	224880000	811110000	224810000	20	63040000	11244000	40556000	11240000	259380000	598910000	302070000	8	18	10
Q15149;P58107	Q15149	31;1	31;1	19;0	Plectin	PLEC	sp|Q15149|PLEC_HUMAN Plectin OS=Homo sapiens OX=9606 GN=PLEC PE=1 SV=3	2	31	31	19	30	30	24	30	30	24	18	19	16	7.8	7.8	5	531.78	4684	4684;5088	0	80.416	By MS/MS	By MS/MS	By MS/MS	7.6	7.6	6.2	1575500000	505700000	732080000	337740000	290	5432800	1743800	2524400	1164600	563410000	517340000	430300000	24	26	11
Q15262	Q15262	3	3	3	Receptor-type tyrosine-protein phosphatase kappa	PTPRK	sp|Q15262|PTPRK_HUMAN Receptor-type tyrosine-protein phosphatase kappa OS=Homo sapiens OX=9606 GN=PTPRK PE=1 SV=2	1	3	3	3	2	3	3	2	3	3	2	3	3	3	3	3	162.1	1439	1439	0	5.6746	By matching	By MS/MS	By MS/MS	2.1	3	3	92443000	25729000	38167000	28547000	62	1491000	414980	615600	460430	31764000	28571000	30871000	0	3	2
Q15274	Q15274	4	4	4	Nicotinate-nucleotide pyrophosphorylase [carboxylating]	QPRT	sp|Q15274|NADC_HUMAN Nicotinate-nucleotide pyrophosphorylase [carboxylating] OS=Homo sapiens OX=9606 GN=QPRT PE=1 SV=3	1	4	4	4	3	4	4	3	4	4	3	4	4	24.2	24.2	24.2	30.845	297	297	0	10.728	By MS/MS	By MS/MS	By MS/MS	20.2	24.2	24.2	296940000	48008000	119380000	129550000	13	22842000	3692900	9183100	9965600	78306000	88144000	134440000	2	5	4
Q15582	Q15582	37	37	37	Transforming growth factor-beta-induced protein ig-h3	TGFBI	sp|Q15582|BGH3_HUMAN Transforming growth factor-beta-induced protein ig-h3 OS=Homo sapiens OX=9606 GN=TGFBI PE=1 SV=1	1	37	37	37	36	37	28	36	37	28	36	37	28	66.8	66.8	66.8	74.68	683	683	0	323.31	By MS/MS	By MS/MS	By MS/MS	66.8	66.8	46.6	14024000000	4818600000	6148900000	3056600000	31	452390000	155440000	198350000	98600000	4745300000	4977600000	3789000000	61	55	34
Q15631	Q15631	3	3	3	Translin	TSN	sp|Q15631|TSN_HUMAN Translin OS=Homo sapiens OX=9606 GN=TSN PE=1 SV=1	1	3	3	3	2	3	0	2	3	0	2	3	0	16.2	16.2	16.2	26.183	228	228	0	7.8362	By MS/MS	By MS/MS		11.8	16.2	0	71620000	42052000	29568000	0	13	5509300	3234800	2274500	0	34987000	31381000	0	2	4	0
Q15758	Q15758	2	2	2	Neutral amino acid transporter B(0)	SLC1A5	sp|Q15758|AAAT_HUMAN Neutral amino acid transporter B(0) OS=Homo sapiens OX=9606 GN=SLC1A5 PE=1 SV=2	1	2	2	2	1	2	2	1	2	2	1	2	2	6.1	6.1	6.1	56.598	541	541	0	5.5417	By matching	By MS/MS	By MS/MS	2.4	6.1	6.1	57728000	9534100	21611000	26583000	16	3608000	595880	1350700	1661500	0	19960000	29558000	0	2	3
Q16222	Q16222	1	1	1	UDP-N-acetylhexosamine pyrophosphorylase;UDP-N-acetylgalactosamine pyrophosphorylase;UDP-N-acetylglucosamine pyrophosphorylase	UAP1	sp|Q16222|UAP1_HUMAN UDP-N-acetylhexosamine pyrophosphorylase OS=Homo sapiens OX=9606 GN=UAP1 PE=1 SV=3	1	1	1	1	1	1	0	1	1	0	1	1	0	3.6	3.6	3.6	58.768	522	522	0.0039526	2.7129	By matching	By MS/MS		3.6	3.6	0	4940300	1472200	3468200	0	31	159370	47489	111880	0	0	2852000	0	0	1	0
Q16363	Q16363	16	16	16	Laminin subunit alpha-4	LAMA4	sp|Q16363|LAMA4_HUMAN Laminin subunit alpha-4 OS=Homo sapiens OX=9606 GN=LAMA4 PE=1 SV=4	1	16	16	16	8	14	14	8	14	14	8	14	14	12.6	12.6	12.6	202.52	1823	1823	0	54.641	By MS/MS	By MS/MS	By MS/MS	5.7	11	11.9	521270000	60797000	278820000	181650000	90	5791900	675520	3098000	2018300	112800000	203150000	191070000	6	15	16
Q16401	Q16401	1	1	1	26S proteasome non-ATPase regulatory subunit 5	PSMD5	sp|Q16401|PSMD5_HUMAN 26S proteasome non-ATPase regulatory subunit 5 OS=Homo sapiens OX=9606 GN=PSMD5 PE=1 SV=3	1	1	1	1	1	1	1	1	1	1	1	1	1	1.8	1.8	1.8	56.195	504	504	0	3.873	By MS/MS	By MS/MS	By MS/MS	1.8	1.8	1.8	24533000	10605000	9134900	4792300	28	876160	378760	326250	171150	0	0	5723000	1	1	1
Q16531	Q16531	6	6	6	DNA damage-binding protein 1	DDB1	sp|Q16531|DDB1_HUMAN DNA damage-binding protein 1 OS=Homo sapiens OX=9606 GN=DDB1 PE=1 SV=1	1	6	6	6	4	4	6	4	4	6	4	4	6	8.2	8.2	8.2	126.97	1140	1140	0	12.42	By MS/MS	By MS/MS	By MS/MS	6.4	4.6	8.2	137910000	35260000	36304000	66343000	55	2507400	641090	660070	1206200	35905000	53282000	55154000	3	5	5
Q16555	Q16555	4	4	3	Dihydropyrimidinase-related protein 2	DPYSL2	sp|Q16555|DPYL2_HUMAN Dihydropyrimidinase-related protein 2 OS=Homo sapiens OX=9606 GN=DPYSL2 PE=1 SV=1	1	4	4	3	3	3	1	3	3	1	2	2	1	10	10	7.2	62.293	572	572	0	11.375	By MS/MS	By MS/MS	By MS/MS	6.8	7.2	2.8	82936000	41069000	34213000	7653800	31	2675300	1324800	1103600	246900	0	28135000	0	1	0	1
Q16610	Q16610	10	10	10	Extracellular matrix protein 1	ECM1	sp|Q16610|ECM1_HUMAN Extracellular matrix protein 1 OS=Homo sapiens OX=9606 GN=ECM1 PE=1 SV=2	1	10	10	10	9	9	9	9	9	9	9	9	9	19.4	19.4	19.4	60.673	540	540	0	32.535	By MS/MS	By MS/MS	By MS/MS	19.3	19.4	19.4	1234500000	394790000	460260000	379480000	31	39823000	12735000	14847000	12241000	378990000	390360000	457100000	8	7	7
Q16658;Q61553	Q16658;Q61553	10;7	10;7	10;7	Fascin	FSCN1;Fscn1	sp|Q16658|FSCN1_HUMAN Fascin OS=Homo sapiens OX=9606 GN=FSCN1 PE=1 SV=3;sp|Q61553|FSCN1_MOUSE Fascin OS=Mus musculus OX=10090 GN=Fscn1 PE=1 SV=4	2	10	10	10	9	9	5	9	9	5	9	9	5	31.4	31.4	31.4	54.529	493	493;493	0	21.385	By MS/MS	By MS/MS	By MS/MS	26	29.2	11.8	275620000	121600000	117420000	36591000	28	9843400	4342900	4193700	1306800	114160000	83023000	64678000	6	4	2
Q16706	Q16706	5	5	5	Alpha-mannosidase 2	MAN2A1	sp|Q16706|MA2A1_HUMAN Alpha-mannosidase 2 OS=Homo sapiens OX=9606 GN=MAN2A1 PE=1 SV=2	1	5	5	5	4	5	0	4	5	0	4	5	0	6.9	6.9	6.9	131.14	1144	1144	0	11.71	By MS/MS	By MS/MS		5.2	6.9	0	74816000	31692000	43124000	0	54	1385500	586880	798590	0	24929000	42226000	0	0	3	0
Q16851;Q91ZJ5	Q16851;Q91ZJ5	18;12	18;12	18;12	UTP--glucose-1-phosphate uridylyltransferase	UGP2;Ugp2	sp|Q16851|UGPA_HUMAN UTP--glucose-1-phosphate uridylyltransferase OS=Homo sapiens OX=9606 GN=UGP2 PE=1 SV=5;sp|Q91ZJ5|UGPA_MOUSE UTP--glucose-1-phosphate uridylyltransferase OS=Mus musculus OX=10090 GN=Ugp2 PE=1 SV=3	2	18	18	18	18	18	14	18	18	14	18	18	14	52.2	52.2	52.2	56.94	508	508;508	0	188.88	By MS/MS	By MS/MS	By MS/MS	52.2	52.2	42.3	1789100000	677820000	851510000	259720000	28	63895000	24208000	30411000	9275700	650010000	672580000	356070000	21	23	10
Q16853;O75106	Q16853;O75106	2;1	2;1	2;1	Membrane primary amine oxidase;Retina-specific copper amine oxidase	AOC3;AOC2	sp|Q16853|AOC3_HUMAN Membrane primary amine oxidase OS=Homo sapiens OX=9606 GN=AOC3 PE=1 SV=3;sp|O75106|AOC2_HUMAN Retina-specific copper amine oxidase OS=Homo sapiens OX=9606 GN=AOC2 PE=1 SV=2	2	2	2	2	2	2	2	2	2	2	2	2	2	2.2	2.2	2.2	84.621	763	763;756	0	3.8003	By MS/MS	By MS/MS	By MS/MS	2.2	2.2	2.2	98637000	33954000	31338000	33344000	31	3181800	1095300	1010900	1075600	34156000	26078000	39311000	2	2	2
Q16881;Q9JMH6	Q16881	5;1	5;1	5;1	Thioredoxin reductase 1, cytoplasmic	TXNRD1	sp|Q16881|TRXR1_HUMAN Thioredoxin reductase 1, cytoplasmic OS=Homo sapiens OX=9606 GN=TXNRD1 PE=1 SV=3	2	5	5	5	4	5	3	4	5	3	4	5	3	18	18	18	70.905	649	649;613	0	15.72	By MS/MS	By MS/MS	By MS/MS	12.5	18	8.9	83843000	24070000	48604000	11169000	32	2620100	752200	1518900	349030	22676000	34350000	20352000	0	6	0
Q32P28	Q32P28	2	2	2	Prolyl 3-hydroxylase 1	LEPRE1	sp|Q32P28|P3H1_HUMAN Prolyl 3-hydroxylase 1 OS=Homo sapiens OX=9606 GN=P3H1 PE=1 SV=2	1	2	2	2	2	1	2	2	1	2	2	1	2	3.4	3.4	3.4	83.393	736	736	0.0057034	2.4038	By MS/MS	By MS/MS	By MS/MS	3.4	1.4	3.4	24091000	10667000	2252600	11171000	30	803050	355580	75086	372380	9705300	0	14303000	1	0	1
Q58FF6	Q58FF6	5	1	1	Putative heat shock protein HSP 90-beta 4	HSP90AB4P	sp|Q58FF6|H90B4_HUMAN Putative heat shock protein HSP 90-beta 4 OS=Homo sapiens OX=9606 GN=HSP90AB4P PE=5 SV=1	1	5	1	1	3	4	4	1	0	0	1	0	0	11.3	4	4	58.264	505	505	0.0070547	2.0721	By MS/MS	By matching	By matching	7.7	7.3	7.3	5671100	5671100	0	0	25	226840	226840	0	0	5671100	0	0	1	0	0
Q58FF8	Q58FF8	7	1	1	Putative heat shock protein HSP 90-beta 2	HSP90AB2P	sp|Q58FF8|H90B2_HUMAN Putative heat shock protein HSP 90-beta 2 OS=Homo sapiens OX=9606 GN=HSP90AB2P PE=1 SV=2	1	7	1	1	7	7	7	1	1	1	1	1	1	17.6	3.9	3.9	44.348	381	381	0	13.444	By MS/MS	By MS/MS	By MS/MS	17.6	17.6	17.6	131260000	33557000	51741000	45965000	20	6563100	1677800	2587000	2298200	0	42658000	54782000	1	2	3
Q68BL8	Q68BL8	8	8	8	Olfactomedin-like protein 2B	OLFML2B	sp|Q68BL8|OLM2B_HUMAN Olfactomedin-like protein 2B OS=Homo sapiens OX=9606 GN=OLFML2B PE=2 SV=2	1	8	8	8	8	7	6	8	7	6	8	7	6	17.5	17.5	17.5	83.998	750	750	0	84.002	By MS/MS	By MS/MS	By MS/MS	17.5	15.5	12.7	854250000	261890000	316950000	275410000	28	30509000	9353200	11320000	9836100	247680000	242620000	361130000	9	6	5
Q6EMK4	Q6EMK4	6	6	6	Vasorin	VASN	sp|Q6EMK4|VASN_HUMAN Vasorin OS=Homo sapiens OX=9606 GN=VASN PE=1 SV=1	1	6	6	6	5	5	3	5	5	3	5	5	3	12.5	12.5	12.5	71.712	673	673	0	61.77	By MS/MS	By MS/MS	By MS/MS	10	10.7	6.1	1249300000	516460000	461500000	271370000	22	56788000	23475000	20977000	12335000	491320000	368860000	359860000	5	5	2
Q9C0H2;Q6P5F7	Q9C0H2;Q6P5F7	2;2	2;2	2;2	Protein tweety homolog 3	TTYH3;Ttyh3	sp|Q9C0H2|TTYH3_HUMAN Protein tweety homolog 3 OS=Homo sapiens OX=9606 GN=TTYH3 PE=1 SV=3;sp|Q6P5F7|TTYH3_MOUSE Protein tweety homolog 3 OS=Mus musculus OX=10090 GN=Ttyh3 PE=1 SV=1	2	2	2	2	1	2	1	1	2	1	1	2	1	5.7	5.7	5.7	57.544	523	523;524	0	6.8569	By matching	By MS/MS	By matching	2.7	5.7	2.7	12589000	1691200	7509100	3388100	18	699360	93957	417170	188230	0	6175100	0	0	2	0
Q8TAQ2	Q8TAQ2	1	1	1	SWI/SNF complex subunit SMARCC2	Smarcc2;SMARCC2	sp|Q8TAQ2|SMRC2_HUMAN SWI/SNF complex subunit SMARCC2 OS=Homo sapiens OX=9606 GN=SMARCC2 PE=1 SV=1	2	1	1	1	1	1	1	1	1	1	1	1	1	0.8	0.8	0.8	132.6	1213	1213;1214	1	-2	By MS/MS	By matching	By MS/MS	0.8	0.8	0.8	620610000	407540000	155970000	57105000	52	11935000	7837400	2999300	1098200	0	0	68195000	0	0	0
Q6UVK1	Q6UVK1	7	7	7	Chondroitin sulfate proteoglycan 4	CSPG4	sp|Q6UVK1|CSPG4_HUMAN Chondroitin sulfate proteoglycan 4 OS=Homo sapiens OX=9606 GN=CSPG4 PE=1 SV=2	1	7	7	7	3	6	4	3	6	4	3	6	4	3.8	3.8	3.8	250.53	2322	2322	0	13.235	By MS/MS	By MS/MS	By MS/MS	1.4	3.3	1.9	167890000	44917000	75650000	47326000	84	1998700	534720	900590	563400	60091000	45349000	58204000	2	5	1
Q6UX71	Q6UX71	3	3	3	Plexin domain-containing protein 2	PLXDC2	sp|Q6UX71|PXDC2_HUMAN Plexin domain-containing protein 2 OS=Homo sapiens OX=9606 GN=PLXDC2 PE=1 SV=1	1	3	3	3	3	2	3	3	2	3	3	2	3	7.4	7.4	7.4	59.582	529	529	0	7.7683	By MS/MS	By MS/MS	By MS/MS	7.4	4.2	7.4	83208000	43733000	17514000	21961000	24	3467000	1822200	729740	915030	37453000	23232000	22977000	3	2	2
Q96CX2;Q6WVG3	Q96CX2;Q6WVG3	3;3	3;3	3;3	BTB/POZ domain-containing protein KCTD12	KCTD12;Kctd12	sp|Q96CX2|KCD12_HUMAN BTB/POZ domain-containing protein KCTD12 OS=Homo sapiens OX=9606 GN=KCTD12 PE=1 SV=1;sp|Q6WVG3|KCD12_MOUSE BTB/POZ domain-containing protein KCTD12 OS=Mus musculus OX=10090 GN=Kctd12 PE=1 SV=1	2	3	3	3	3	3	3	3	3	3	3	3	3	14.5	14.5	14.5	35.7	325	325;327	0	6.3083	By MS/MS	By MS/MS	By MS/MS	14.5	14.5	14.5	162260000	38529000	75755000	47978000	15	10817000	2568600	5050300	3198500	0	0	57295000	1	1	1
Q6YHK3	Q6YHK3	33	33	33	CD109 antigen	CD109	sp|Q6YHK3|CD109_HUMAN CD109 antigen OS=Homo sapiens OX=9606 GN=CD109 PE=1 SV=2	1	33	33	33	31	31	31	31	31	31	31	31	31	27.4	27.4	27.4	161.69	1445	1445	0	323.31	By MS/MS	By MS/MS	By MS/MS	25.2	26	26.2	6746000000	2096500000	2753000000	1896500000	66	102210000	31766000	41712000	28735000	2038000000	2249800000	2337400000	40	40	40
Q6ZRP7	Q6ZRP7	3	3	3	Sulfhydryl oxidase 2	QSOX2	sp|Q6ZRP7|QSOX2_HUMAN Sulfhydryl oxidase 2 OS=Homo sapiens OX=9606 GN=QSOX2 PE=1 SV=3	1	3	3	3	2	3	2	2	3	2	2	3	2	6	6	6	77.528	698	698	0	6.329	By MS/MS	By MS/MS	By MS/MS	4.4	6	4.4	19512000	4142500	6927400	8441800	40	487790	103560	173180	211040	4161900	5740700	10018000	2	3	2
Q7Z7G0	Q7Z7G0	14	14	14	Target of Nesh-SH3	ABI3BP	sp|Q7Z7G0|TARSH_HUMAN Target of Nesh-SH3 OS=Homo sapiens OX=9606 GN=ABI3BP PE=1 SV=1	1	14	14	14	13	14	14	13	14	14	13	14	14	19.2	19.2	19.2	118.64	1075	1075	0	194.36	By MS/MS	By MS/MS	By MS/MS	17.6	19.2	19.2	2641700000	620170000	1014900000	1006700000	50	52834000	12403000	20298000	20133000	612780000	873970000	1170100000	13	19	19
Q7Z7M0	Q7Z7M0	1	1	1	Multiple epidermal growth factor-like domains protein 8	MEGF8	sp|Q7Z7M0|MEGF8_HUMAN Multiple epidermal growth factor-like domains protein 8 OS=Homo sapiens OX=9606 GN=MEGF8 PE=1 SV=2	1	1	1	1	1	1	1	1	1	1	1	1	1	0.6	0.6	0.6	303.1	2845	2845	0.0039604	2.7154	By MS/MS	By MS/MS	By matching	0.6	0.6	0.6	11095000	3296700	4807500	2990800	104	106680	31699	46226	28757	0	0	3571600	1	1	0
Q86SR1	Q86SR1	1	1	1	Polypeptide N-acetylgalactosaminyltransferase 10	GALNT10	sp|Q86SR1|GLT10_HUMAN Polypeptide N-acetylgalactosaminyltransferase 10 OS=Homo sapiens OX=9606 GN=GALNT10 PE=1 SV=2	1	1	1	1	1	1	1	1	1	1	1	1	1	1.8	1.8	1.8	68.991	603	603	0.0040323	2.9241	By matching	By MS/MS	By matching	1.8	1.8	1.8	11852000	3653700	4220300	3978000	31	382320	117860	136140	128320	0	0	4750600	0	1	0
Q86VP6	Q86VP6	3	3	3	Cullin-associated NEDD8-dissociated protein 1	CAND1	sp|Q86VP6|CAND1_HUMAN Cullin-associated NEDD8-dissociated protein 1 OS=Homo sapiens OX=9606 GN=CAND1 PE=1 SV=2	1	3	3	3	1	2	2	1	2	2	1	2	2	3.7	3.7	3.7	136.37	1230	1230	0	4.4272	By MS/MS	By MS/MS	By MS/MS	1.1	2.7	2.2	35383000	10392000	18712000	6279900	62	570700	167610	301800	101290	0	15388000	0	1	2	1
Q86Y38;Q9EPI1;Q811B1	Q86Y38	16;6;6	16;6;6	16;6;6	Xylosyltransferase 1	XYLT1	sp|Q86Y38|XYLT1_HUMAN Xylosyltransferase 1 OS=Homo sapiens OX=9606 GN=XYLT1 PE=1 SV=1	3	16	16	16	14	13	15	14	13	15	14	13	15	22.8	22.8	22.8	107.57	959	959;821;953	0	47.553	By MS/MS	By MS/MS	By MS/MS	22.7	18.1	22.7	622140000	185940000	208140000	228060000	46	13525000	4042300	4524800	4957800	195920000	171940000	261600000	7	7	12
Q8IUX7;Q640N1	Q8IUX7;Q640N1	11;6	11;6	11;6	Adipocyte enhancer-binding protein 1	AEBP1;Aebp1	sp|Q8IUX7|AEBP1_HUMAN Adipocyte enhancer-binding protein 1 OS=Homo sapiens OX=9606 GN=AEBP1 PE=1 SV=1;sp|Q640N1|AEBP1_MOUSE Adipocyte enhancer-binding protein 1 OS=Mus musculus OX=10090 GN=Aebp1 PE=1 SV=1	2	11	11	11	9	10	10	9	10	10	9	10	10	12.5	12.5	12.5	130.93	1158	1158;1128	0	66.367	By MS/MS	By MS/MS	By MS/MS	10.2	11.5	11.7	693700000	193470000	264340000	235890000	46	15080000	4205800	5746500	5128100	257000000	178590000	256960000	6	7	9
Q8IYT4	Q8IYT4	1	1	1	Katanin p60 ATPase-containing subunit A-like 2	KATNAL2	sp|Q8IYT4|KATL2_HUMAN Katanin p60 ATPase-containing subunit A-like 2 OS=Homo sapiens OX=9606 GN=KATNAL2 PE=1 SV=3	1	1	1	1	1	1	1	1	1	1	1	1	1	2.2	2.2	2.2	61.252	538	538	0.0039841	2.8064	By MS/MS	By MS/MS	By MS/MS	2.2	2.2	2.2	117390000	37259000	46244000	33883000	29	4047800	1284800	1594600	1168400	0	0	40463000	1	0	1
Q8IZ52	Q8IZ52	1	1	1	Chondroitin sulfate synthase 2	CHPF	sp|Q8IZ52|CHSS2_HUMAN Chondroitin sulfate synthase 2 OS=Homo sapiens OX=9606 GN=CHPF PE=1 SV=2	1	1	1	1	1	0	0	1	0	0	1	0	0	1.9	1.9	1.9	85.466	775	775	0.0053763	2.1354	By MS/MS			1.9	0	0	5038200	5038200	0	0	37	136170	136170	0	0	5038200	0	0	0	0	0
Q8NCW5	Q8NCW5	2	2	2	NAD(P)H-hydrate epimerase	APOA1BP	sp|Q8NCW5|NNRE_HUMAN NAD(P)H-hydrate epimerase OS=Homo sapiens OX=9606 GN=NAXE PE=1 SV=2	1	2	2	2	2	0	0	2	0	0	2	0	0	10.4	10.4	10.4	31.674	288	288	0	3.6348	By MS/MS			10.4	0	0	12006000	12006000	0	0	15	800400	800400	0	0	12006000	0	0	1	0	0
Q8TF66	Q8TF66	8	8	8	Leucine-rich repeat-containing protein 15	LRRC15	sp|Q8TF66|LRC15_HUMAN Leucine-rich repeat-containing protein 15 OS=Homo sapiens OX=9606 GN=LRRC15 PE=2 SV=2	1	8	8	8	8	6	7	8	6	7	8	6	7	18.4	18.4	18.4	64.365	581	581	0	18.979	By MS/MS	By MS/MS	By MS/MS	18.4	13.3	16.9	328310000	146070000	96854000	85377000	20	16415000	7303700	4842700	4268900	118810000	103550000	105320000	7	4	3
Q8WUM4	Q8WUM4	2	2	2	Programmed cell death 6-interacting protein	PDCD6IP	sp|Q8WUM4|PDC6I_HUMAN Programmed cell death 6-interacting protein OS=Homo sapiens OX=9606 GN=PDCD6IP PE=1 SV=1	1	2	2	2	2	1	1	2	1	1	2	1	1	2.3	2.3	2.3	96.022	868	868	0.003876	2.5914	By MS/MS	By MS/MS	By MS/MS	2.3	1.3	1.3	18429000	6844900	6608100	4976300	48	383940	142600	137670	103670	6844900	0	0	1	0	1
Q92626	Q92626	11	11	11	Peroxidasin homolog	PXDN	sp|Q92626|PXDN_HUMAN Peroxidasin homolog OS=Homo sapiens OX=9606 GN=PXDN PE=1 SV=2	1	11	11	11	8	9	7	8	9	7	8	9	7	9.9	9.9	9.9	165.27	1479	1479	0	25.841	By MS/MS	By MS/MS	By MS/MS	6.8	7.2	5.2	287670000	116340000	114840000	56495000	73	3940700	1593700	1573200	773900	102210000	102140000	73890000	5	9	3
Q92743;F1N152;A9JRB3;Q6GMI0	Q92743;F1N152	11;8;4;3	11;8;4;3	10;7;3;2	Serine protease HTRA1	HTRA1	sp|Q92743|HTRA1_HUMAN Serine protease HTRA1 OS=Homo sapiens OX=9606 GN=HTRA1 PE=1 SV=1;sp|F1N152|HTRA1_BOVIN Serine protease HTRA1 OS=Bos taurus OX=9913 GN=HTRA1 PE=2 SV=1	4	11	11	10	10	11	8	10	11	8	9	10	7	31.2	31.2	31.2	51.286	480	480;487;476;479	0	59.803	By MS/MS	By MS/MS	By MS/MS	29.6	31.2	24.4	2177600000	688860000	1152300000	336500000	20	108880000	34443000	57613000	16825000	684000000	906110000	448160000	11	17	7
Q92820	Q92820	6	6	6	Gamma-glutamyl hydrolase	GGH	sp|Q92820|GGH_HUMAN Gamma-glutamyl hydrolase OS=Homo sapiens OX=9606 GN=GGH PE=1 SV=2	1	6	6	6	5	4	4	5	4	4	5	4	4	24.2	24.2	24.2	35.964	318	318	0	18.07	By MS/MS	By MS/MS	By MS/MS	19.8	16.7	17	91565000	32989000	37892000	20685000	16	5722800	2061800	2368300	1292800	35833000	27150000	25868000	4	1	1
Q96CG8	Q96CG8	4	4	4	Collagen triple helix repeat-containing protein 1	CTHRC1	sp|Q96CG8|CTHR1_HUMAN Collagen triple helix repeat-containing protein 1 OS=Homo sapiens OX=9606 GN=CTHRC1 PE=1 SV=1	1	4	4	4	4	4	4	4	4	4	4	4	4	14.8	14.8	14.8	26.224	243	243	0	9.4652	By MS/MS	By MS/MS	By MS/MS	14.8	14.8	14.8	429060000	187280000	144910000	96877000	11	39005000	17025000	13173000	8807000	131440000	113720000	129610000	4	3	4
Q96KP4	Q96KP4	7	7	7	Cytosolic non-specific dipeptidase	CNDP2	sp|Q96KP4|CNDP2_HUMAN Cytosolic non-specific dipeptidase OS=Homo sapiens OX=9606 GN=CNDP2 PE=1 SV=2	1	7	7	7	7	6	6	7	6	6	7	6	6	21.1	21.1	21.1	52.878	475	475	0	18.24	By MS/MS	By MS/MS	By MS/MS	21.1	16.8	16.8	284870000	113370000	124790000	46703000	27	10551000	4199000	4621900	1729700	107590000	105350000	58829000	7	6	2
Q96P70	Q96P70	2	2	2	Importin-9	IPO9	sp|Q96P70|IPO9_HUMAN Importin-9 OS=Homo sapiens OX=9606 GN=IPO9 PE=1 SV=3	1	2	2	2	2	2	2	2	2	2	2	2	2	3.7	3.7	3.7	115.96	1041	1041	0	5.5242	By MS/MS	By MS/MS	By MS/MS	3.7	3.7	3.7	33839000	10675000	12351000	10812000	42	805690	254180	294080	257430	10150000	10140000	13455000	1	1	1
Q96QK1	Q96QK1	2	2	2	Vacuolar protein sorting-associated protein 35	Vps35;VPS35	sp|Q96QK1|VPS35_HUMAN Vacuolar protein sorting-associated protein 35 OS=Homo sapiens OX=9606 GN=VPS35 PE=1 SV=2	2	2	2	2	2	2	1	2	2	1	2	2	1	2.9	2.9	2.9	91.712	796	796;796	0	3.8938	By MS/MS	By matching	By matching	2.9	2.9	1.1	36251000	14752000	16733000	4766300	43	843050	343080	389130	110840	14645000	13867000	0	2	0	0
Q99460	Q99460	1	1	1	26S proteasome non-ATPase regulatory subunit 1	PSMD1	sp|Q99460|PSMD1_HUMAN 26S proteasome non-ATPase regulatory subunit 1 OS=Homo sapiens OX=9606 GN=PSMD1 PE=1 SV=2	1	1	1	1	1	1	1	1	1	1	1	1	1	1.3	1.3	1.3	105.84	953	953	0.0085911	1.9387	By MS/MS	By MS/MS	By MS/MS	1.3	1.3	1.3	10504000	3165600	3701100	3637400	47	223490	67353	78746	77392	0	0	4343800	1	1	1
Q99497	Q99497	1	1	1	Protein deglycase DJ-1	PARK7	sp|Q99497|PARK7_HUMAN Protein/nucleic acid deglycase DJ-1 OS=Homo sapiens OX=9606 GN=PARK7 PE=1 SV=2	1	1	1	1	1	1	0	1	1	0	1	1	0	13.8	13.8	13.8	19.891	189	189	0.0020243	2.9852	By MS/MS	By MS/MS		13.8	13.8	0	39050000	19868000	19182000	0	12	3254200	1655700	1598500	0	19726000	15916000	0	2	1	0
Q99536	Q99536	4	4	4	Synaptic vesicle membrane protein VAT-1 homolog	VAT1	sp|Q99536|VAT1_HUMAN Synaptic vesicle membrane protein VAT-1 homolog OS=Homo sapiens OX=9606 GN=VAT1 PE=1 SV=2	1	4	4	4	2	2	3	2	2	3	2	2	3	17.8	17.8	17.8	41.92	393	393	0	13.877	By MS/MS	By MS/MS	By MS/MS	7.4	8.1	13.2	77606000	30565000	12732000	34309000	16	4850400	1910300	795720	2144300	34214000	0	37323000	1	1	2
Q99715	Q99715	63	63	63	Collagen alpha-1(XII) chain	COL12A1	sp|Q99715|COCA1_HUMAN Collagen alpha-1(XII) chain OS=Homo sapiens OX=9606 GN=COL12A1 PE=1 SV=2	1	63	63	63	55	60	46	55	60	46	55	60	46	31.1	31.1	31.1	333.14	3063	3063	0	316.95	By MS/MS	By MS/MS	By MS/MS	26.8	29.8	22.1	3645300000	1168500000	1600400000	876410000	149	24465000	7842200	10741000	5881900	1190800000	1148800000	1189300000	44	61	37
Q99832	Q99832	3	3	3	T-complex protein 1 subunit eta	CCT7	sp|Q99832|TCPH_HUMAN T-complex protein 1 subunit eta OS=Homo sapiens OX=9606 GN=CCT7 PE=1 SV=2	1	3	3	3	3	2	2	3	2	2	3	2	2	7.6	7.6	7.6	59.366	543	543	0	6.8687	By MS/MS	By MS/MS	By MS/MS	7.6	5.3	5.3	56359000	22161000	24954000	9243300	31	1818000	714880	804980	298170	14870000	22652000	16199000	3	3	1
Q9BQE3;A5A6J1;P68363;Q71U36;P0DPH8;P0DPH7;Q6PEY2;P68366;Q9NY65;Q9JJZ2;Q8WQ47;P14642;Q9H853	Q9BQE3;A5A6J1;P68363;Q71U36;P0DPH8;P0DPH7;Q6PEY2;P68366;Q9NY65;Q9JJZ2	11;10;10;10;8;8;7;6;6;6;4;3;1	11;10;10;10;8;8;7;6;6;6;4;3;1	11;10;10;10;8;8;7;6;6;6;4;3;1	Tubulin alpha-1C chain;Tubulin alpha-1B chain;Tubulin alpha-1A chain;Tubulin alpha-3E chain;Tubulin alpha-4A chain;Tubulin alpha-8 chain	TUBA1C;TUBA1B;TUBA1A;TUBA3E;TUBA4A;TUBA8;Tuba8	sp|Q9BQE3|TBA1C_HUMAN Tubulin alpha-1C chain OS=Homo sapiens OX=9606 GN=TUBA1C PE=1 SV=1;sp|A5A6J1|TBA1A_PANTR Tubulin alpha-1A chain OS=Pan troglodytes OX=9598 GN=TUBA1A PE=2 SV=1;sp|P68363|TBA1B_HUMAN Tubulin alpha-1B chain OS=Homo sapiens OX=9606 GN=TUB	13	11	11	11	8	10	10	8	10	10	8	10	10	37.9	37.9	37.9	49.895	449	449;451;451;451;450;450;450;448;449;449;450;453;241	0	59.385	By MS/MS	By MS/MS	By MS/MS	25.8	34.7	33.4	672790000	138040000	253090000	281670000	21	32038000	6573200	12052000	13413000	187820000	231350000	263360000	4	9	11
Q9BRK3	Q9BRK3	8	8	8	Matrix-remodeling-associated protein 8	MXRA8	sp|Q9BRK3|MXRA8_HUMAN Matrix remodeling-associated protein 8 OS=Homo sapiens OX=9606 GN=MXRA8 PE=1 SV=1	1	8	8	8	8	8	7	8	8	7	8	8	7	17.4	17.4	17.4	49.131	442	442	0	67.722	By MS/MS	By MS/MS	By MS/MS	17.4	17.4	17.2	673850000	250180000	244900000	178770000	24	28077000	10424000	10204000	7448600	243650000	199570000	221840000	8	6	6
Q9BRK5	Q9BRK5	2	2	2	45 kDa calcium-binding protein	SDF4	sp|Q9BRK5|CAB45_HUMAN 45 kDa calcium-binding protein OS=Homo sapiens OX=9606 GN=SDF4 PE=1 SV=1	1	2	2	2	0	2	2	0	2	2	0	2	2	6.1	6.1	6.1	41.806	362	362	0	3.9225		By MS/MS	By MS/MS	0	6.1	6.1	28546000	0	16125000	12421000	18	1585900	0	895810	690080	0	13641000	14453000	0	1	1
Q9BTY2	Q9BTY2	6	6	6	Plasma alpha-L-fucosidase	FUCA2	sp|Q9BTY2|FUCO2_HUMAN Plasma alpha-L-fucosidase OS=Homo sapiens OX=9606 GN=FUCA2 PE=1 SV=2	1	6	6	6	6	6	5	6	6	5	6	6	5	15.4	15.4	15.4	54.066	467	467	0	11.374	By MS/MS	By MS/MS	By MS/MS	15.4	15.4	12.6	286230000	93824000	117460000	74943000	24	11926000	3909300	4894400	3122600	92710000	85510000	101700000	4	5	2
Q9BUD6	Q9BUD6	3	3	3	Spondin-2	SPON2	sp|Q9BUD6|SPON2_HUMAN Spondin-2 OS=Homo sapiens OX=9606 GN=SPON2 PE=1 SV=3	1	3	3	3	1	2	3	1	2	3	1	2	3	13.3	13.3	13.3	35.846	331	331	0	10.139	By MS/MS	By MS/MS	By MS/MS	3.6	10.6	13.3	86603000	23299000	36975000	26330000	12	7217000	1941600	3081200	2194100	0	0	31443000	1	1	2
Q9BWD1	Q9BWD1	2	2	2	Acetyl-CoA acetyltransferase, cytosolic	ACAT2	sp|Q9BWD1|THIC_HUMAN Acetyl-CoA acetyltransferase, cytosolic OS=Homo sapiens OX=9606 GN=ACAT2 PE=1 SV=2	1	2	2	2	2	1	2	2	1	2	2	1	2	12.6	12.6	12.6	41.35	397	397	0	9.6666	By MS/MS	By MS/MS	By MS/MS	12.6	6.8	12.6	41446000	15933000	14001000	11511000	17	2438000	937260	823610	677140	16687000	0	12993000	2	1	1
Q9BXJ0	Q9BXJ0	1	1	1	Complement C1q tumor necrosis factor-related protein 5	C1QTNF5	sp|Q9BXJ0|C1QT5_HUMAN Complement C1q tumor necrosis factor-related protein 5 OS=Homo sapiens OX=9606 GN=C1QTNF5 PE=1 SV=1	1	1	1	1	1	1	0	1	1	0	1	1	0	6.2	6.2	6.2	25.298	243	243	0.0040241	2.9127	By MS/MS	By MS/MS		6.2	6.2	0	16607000	10606000	6000900	0	13	1277500	815860	461610	0	10606000	0	0	0	1	0
Q9BXS5	Q9BXS5	1	1	1	AP-1 complex subunit mu-1	AP1M1	sp|Q9BXS5|AP1M1_HUMAN AP-1 complex subunit mu-1 OS=Homo sapiens OX=9606 GN=AP1M1 PE=1 SV=3	1	1	1	1	1	1	1	1	1	1	1	1	1	2.6	2.6	2.6	48.586	423	423	0.0038536	2.5523	By MS/MS	By MS/MS	By matching	2.6	2.6	2.6	17881000	5869900	8288600	3722700	25	715250	234800	331540	148910	0	0	4445600	0	0	0
Q9H1B5;Q9EPL0;Q9EPI0	Q9H1B5;Q9EPL0;Q9EPI0	4;3;2	4;3;2	4;3;2	Xylosyltransferase 2	XYLT2;Xylt2	sp|Q9H1B5|XYLT2_HUMAN Xylosyltransferase 2 OS=Homo sapiens OX=9606 GN=XYLT2 PE=1 SV=2;sp|Q9EPL0|XYLT2_MOUSE Xylosyltransferase 2 OS=Mus musculus OX=10090 GN=Xylt2 PE=2 SV=3;sp|Q9EPI0|XYLT2_RAT Xylosyltransferase 2 OS=Rattus norvegicus OX=10116 GN=Xylt2 PE=	3	4	4	4	3	4	3	3	4	3	3	4	3	4.9	4.9	4.9	96.766	865	865;865;864	0	5.1702	By MS/MS	By MS/MS	By MS/MS	3.4	4.9	3.4	62451000	16088000	28167000	18196000	30	2081700	536250	938910	606520	18262000	19191000	23528000	2	1	1
Q9H2G4	Q9H2G4	1	1	1	Testis-specific Y-encoded-like protein 2	TSPYL2	sp|Q9H2G4|TSYL2_HUMAN Testis-specific Y-encoded-like protein 2 OS=Homo sapiens OX=9606 GN=TSPYL2 PE=1 SV=1	1	1	1	1	1	1	1	1	1	1	1	1	1	1	1	1	79.434	693	693	0	4.3347	By MS/MS	By MS/MS	By MS/MS	1	1	1	108150000	38463000	27732000	41958000	21	5150200	1831600	1320600	1998000	0	0	50106000	1	1	1
Q9H4A4	Q9H4A4	5	5	5	Aminopeptidase B	RNPEP	sp|Q9H4A4|AMPB_HUMAN Aminopeptidase B OS=Homo sapiens OX=9606 GN=RNPEP PE=1 SV=2	1	5	5	5	4	5	4	4	5	4	4	5	4	12.3	12.3	12.3	72.595	650	650	0	16.625	By MS/MS	By MS/MS	By MS/MS	8.9	12.3	8.9	138510000	52153000	47591000	38766000	34	4073800	1533900	1399700	1140200	52016000	36405000	49163000	3	3	2
Q9HCU0	Q9HCU0	3	3	3	Endosialin	CD248	sp|Q9HCU0|CD248_HUMAN Endosialin OS=Homo sapiens OX=9606 GN=CD248 PE=1 SV=1	1	3	3	3	3	3	3	3	3	3	3	3	3	4.2	4.2	4.2	80.858	757	757	0	6.7851	By MS/MS	By MS/MS	By MS/MS	4.2	4.2	4.2	247190000	83198000	84103000	79890000	27	9155200	3081400	3114900	2958900	80335000	70975000	96456000	2	2	2
Q9NQC3;Q99P72	Q9NQC3;Q99P72	5;3	5;3	5;3	Reticulon-4	RTN4;Rtn4	sp|Q9NQC3|RTN4_HUMAN Reticulon-4 OS=Homo sapiens OX=9606 GN=RTN4 PE=1 SV=2;sp|Q99P72|RTN4_MOUSE Reticulon-4 OS=Mus musculus OX=10090 GN=Rtn4 PE=1 SV=2	2	5	5	5	5	5	4	5	5	4	5	5	4	5.5	5.5	5.5	129.93	1192	1192;1162	0	26.114	By MS/MS	By MS/MS	By MS/MS	5.5	5.5	4.1	215840000	63368000	100990000	51479000	45	4796400	1408200	2244300	1144000	65127000	73671000	69097000	3	4	2
Q9NRN5	Q9NRN5	21	21	21	Olfactomedin-like protein 3	OLFML3	sp|Q9NRN5|OLFL3_HUMAN Olfactomedin-like protein 3 OS=Homo sapiens OX=9606 GN=OLFML3 PE=2 SV=1	1	21	21	21	15	21	16	15	21	16	15	21	16	61.3	61.3	61.3	46.01	406	406	0	255.53	By MS/MS	By MS/MS	By MS/MS	44.6	61.3	49.8	4633800000	1070500000	2749300000	813940000	19	243880000	56343000	144700000	42839000	1159300000	2089400000	1054700000	15	32	13
Q9NY33;O55096	Q9NY33;O55096	6;3	6;3	6;3	Dipeptidyl peptidase 3	DPP3;Dpp3	sp|Q9NY33|DPP3_HUMAN Dipeptidyl peptidase 3 OS=Homo sapiens OX=9606 GN=DPP3 PE=1 SV=2;sp|O55096|DPP3_RAT Dipeptidyl peptidase 3 OS=Rattus norvegicus OX=10116 GN=Dpp3 PE=1 SV=2	2	6	6	6	2	4	5	2	4	5	2	4	5	15.1	15.1	15.1	82.588	737	737;738	0	14.517	By MS/MS	By MS/MS	By MS/MS	4.5	9.6	14.1	59260000	11393000	19396000	28471000	37	1601600	307920	524220	769490	0	18939000	31011000	1	3	3
Q9NYF3	Q9NYF3	1	1	1	Protein FAM53C	FAM53C	sp|Q9NYF3|FA53C_HUMAN Protein FAM53C OS=Homo sapiens OX=9606 GN=FAM53C PE=1 SV=1	1	1	1	1	1	1	1	1	1	1	1	1	1	2.6	2.6	2.6	43.091	392	392	0.0053667	2.132	By MS/MS	By MS/MS	By MS/MS	2.6	2.6	2.6	282100000	104780000	80457000	96864000	18	15672000	5821200	4469800	5381300	0	0	115670000	1	1	1
Q9NZ08	Q9NZ08	6	6	6	Endoplasmic reticulum aminopeptidase 1	ERAP1	sp|Q9NZ08|ERAP1_HUMAN Endoplasmic reticulum aminopeptidase 1 OS=Homo sapiens OX=9606 GN=ERAP1 PE=1 SV=3	1	6	6	6	6	6	6	6	6	6	6	6	6	9.1	9.1	9.1	107.23	941	941	0	16.42	By MS/MS	By MS/MS	By MS/MS	9.1	9.1	9.1	243980000	72970000	88355000	82654000	46	5303900	1586300	1920800	1796800	72353000	71791000	100190000	3	5	4
Q9P121	Q9P121	2	2	2	Neurotrimin	NTM	sp|Q9P121|NTRI_HUMAN Neurotrimin OS=Homo sapiens OX=9606 GN=NTM PE=1 SV=1	1	2	2	2	2	2	2	2	2	2	2	2	2	6.4	6.4	6.4	37.971	344	344	0.0055046	2.2197	By MS/MS	By MS/MS	By MS/MS	6.4	6.4	6.4	63569000	20772000	25640000	17156000	18	3531600	1154000	1424500	953130	21382000	22719000	18244000	2	2	0
Q9UJ70	Q9UJ70	2	2	2	N-acetyl-D-glucosamine kinase	Nagk;NAGK	sp|Q9UJ70|NAGK_HUMAN N-acetyl-D-glucosamine kinase OS=Homo sapiens OX=9606 GN=NAGK PE=1 SV=4	2	2	2	2	0	2	1	0	2	1	0	2	1	6.4	6.4	6.4	37.268	343	343;344	0	3.4515		By MS/MS	By matching	0	6.4	3.8	10387000	0	6941500	3445800	16	649210	0	433840	215360	0	0	4115000	0	2	0
Q9UBG0	Q9UBG0	4	4	4	C-type mannose receptor 2	MRC2	sp|Q9UBG0|MRC2_HUMAN C-type mannose receptor 2 OS=Homo sapiens OX=9606 GN=MRC2 PE=1 SV=2	1	4	4	4	3	4	2	3	4	2	3	4	2	4.2	4.2	4.2	166.67	1479	1479	0	11.577	By MS/MS	By MS/MS	By MS/MS	3.2	4.2	1.8	151430000	44343000	82990000	24098000	58	2610900	764530	1430900	415480	47580000	52888000	40898000	2	3	1
Q9UBP4;Q9QUN9	Q9UBP4	4;1	4;1	4;1	Dickkopf-related protein 3	DKK3	sp|Q9UBP4|DKK3_HUMAN Dickkopf-related protein 3 OS=Homo sapiens OX=9606 GN=DKK3 PE=1 SV=2	2	4	4	4	2	4	3	2	4	3	2	4	3	17.7	17.7	17.7	38.39	350	350;349	0	11.488	By MS/MS	By MS/MS	By MS/MS	9.4	17.7	14.3	176030000	42296000	73468000	60265000	20	8801400	2114800	3673400	3013300	48018000	49749000	76914000	1	2	3
Q9UBQ6	Q9UBQ6	2	2	2	Exostosin-like 2;Processed exostosin-like 2	EXTL2	sp|Q9UBQ6|EXTL2_HUMAN Exostosin-like 2 OS=Homo sapiens OX=9606 GN=EXTL2 PE=1 SV=1	1	2	2	2	2	1	1	2	1	1	2	1	1	9.1	9.1	9.1	37.465	330	330	0.0071048	2.095	By MS/MS	By MS/MS	By matching	9.1	3.3	5.8	34190000	11257000	8473000	14460000	13	2630000	865910	651770	1112300	11257000	0	0	1	1	0
Q9UBX5	Q9UBX5	3	3	3	Fibulin-5	FBLN5	sp|Q9UBX5|FBLN5_HUMAN Fibulin-5 OS=Homo sapiens OX=9606 GN=FBLN5 PE=1 SV=1	1	3	3	3	3	3	1	3	3	1	3	3	1	7.6	7.6	7.6	50.18	448	448	0	7.0753	By MS/MS	By MS/MS	By matching	7.6	7.6	2.5	171930000	96950000	58853000	16128000	17	10114000	5702900	3461900	948710	97283000	48064000	0	3	1	0
Q9UKU6	Q9UKU6	3	3	3	Thyrotropin-releasing hormone-degrading ectoenzyme	TRHDE	sp|Q9UKU6|TRHDE_HUMAN Thyrotropin-releasing hormone-degrading ectoenzyme OS=Homo sapiens OX=9606 GN=TRHDE PE=2 SV=1	1	3	3	3	2	3	2	2	3	2	2	3	2	2.7	2.7	2.7	117	1024	1024	0	3.9704	By MS/MS	By MS/MS	By matching	1.8	2.7	1.8	29368000	8742600	13778000	6846900	48	611820	182140	287040	142640	9307700	9811800	9130100	2	1	0
Q9ULV4	Q9ULV4	5	5	5	Coronin-1C	CORO1C	sp|Q9ULV4|COR1C_HUMAN Coronin-1C OS=Homo sapiens OX=9606 GN=CORO1C PE=1 SV=1	1	5	5	5	4	5	4	4	5	4	4	5	4	18.1	18.1	18.1	53.248	474	474	0	10.339	By MS/MS	By MS/MS	By MS/MS	12	18.1	13.9	160610000	56301000	70478000	33836000	19	8453400	2963200	3709300	1780800	61329000	46479000	46856000	3	3	2
Q9UNN8	Q9UNN8	2	2	2	Endothelial protein C receptor	PROCR	sp|Q9UNN8|EPCR_HUMAN Endothelial protein C receptor OS=Homo sapiens OX=9606 GN=PROCR PE=1 SV=1	1	2	2	2	2	2	2	2	2	2	2	2	2	10.9	10.9	10.9	26.671	238	238	0	5.4611	By MS/MS	By MS/MS	By MS/MS	10.9	10.9	10.9	191550000	52302000	72097000	67154000	10	19155000	5230200	7209700	6715400	54595000	62448000	74742000	3	2	2
Q9UNS2	Q9UNS2	1	1	1	COP9 signalosome complex subunit 3	COPS3	sp|Q9UNS2|CSN3_HUMAN COP9 signalosome complex subunit 3 OS=Homo sapiens OX=9606 GN=COPS3 PE=1 SV=3	1	1	1	1	0	1	1	0	1	1	0	1	1	2.8	2.8	2.8	47.873	423	423	0	20.04		By MS/MS	By matching	0	2.8	2.8	15154000	0	10076000	5077600	25	606150	0	403040	203110	0	0	6063700	0	1	0
Q9Y230;Q9WTM5	Q9Y230;Q9WTM5	1;1	1;1	1;1	RuvB-like 2	RUVBL2;Ruvbl2	sp|Q9Y230|RUVB2_HUMAN RuvB-like 2 OS=Homo sapiens OX=9606 GN=RUVBL2 PE=1 SV=3;sp|Q9WTM5|RUVB2_MOUSE RuvB-like 2 OS=Mus musculus OX=10090 GN=Ruvbl2 PE=1 SV=3	2	1	1	1	1	1	0	1	1	0	1	1	0	3.7	3.7	3.7	51.156	463	463;463	0.0070053	2.0463	By matching	By MS/MS		3.7	3.7	0	11154000	4676000	6478500	0	27	413130	173190	239940	0	0	5327600	0	0	1	0
Q9Y240;O88201;O88200	Q9Y240	11;3;3	11;3;3	11;3;3	C-type lectin domain family 11 member A	CLEC11A	sp|Q9Y240|CLC11_HUMAN C-type lectin domain family 11 member A OS=Homo sapiens OX=9606 GN=CLEC11A PE=1 SV=1	3	11	11	11	10	10	10	10	10	10	10	10	10	36.2	36.2	36.2	35.694	323	323;328;328	0	142.45	By MS/MS	By MS/MS	By MS/MS	31.9	34.1	34.1	2482400000	817980000	1067700000	596710000	16	155150000	51124000	66731000	37294000	843680000	871630000	693270000	10	12	11
Q9Y265	Q9Y265	1	1	1	RuvB-like 1	RUVBL1	sp|Q9Y265|RUVB1_HUMAN RuvB-like 1 OS=Homo sapiens OX=9606 GN=RUVBL1 PE=1 SV=1	1	1	1	1	1	1	1	1	1	1	1	1	1	3.1	3.1	3.1	50.227	456	456	0.0055762	2.2761	By MS/MS	By MS/MS	By matching	3.1	3.1	3.1	15185000	4606500	6767100	3811200	22	690220	209390	307590	173240	0	0	4551400	1	1	0
Q9Y2Z0	Q9Y2Z0	1	1	1	Suppressor of G2 allele of SKP1 homolog	SUGT1	sp|Q9Y2Z0|SGT1_HUMAN Protein SGT1 homolog OS=Homo sapiens OX=9606 GN=SUGT1 PE=1 SV=3	1	1	1	1	1	1	0	1	1	0	1	1	0	3.3	3.3	3.3	41.024	365	365	0	3.5377	By MS/MS	By MS/MS		3.3	3.3	0	12005000	7195800	4809700	0	21	571690	342660	229030	0	0	3955200	0	1	0	0
Q9Y3B8	Q9Y3B8	1	1	1	Oligoribonuclease, mitochondrial	REXO2	sp|Q9Y3B8|ORN_HUMAN Oligoribonuclease, mitochondrial OS=Homo sapiens OX=9606 GN=REXO2 PE=1 SV=3	1	1	1	1	1	1	0	1	1	0	1	1	0	7.6	7.6	7.6	26.832	237	237	0.0020202	2.9844	By MS/MS	By matching		7.6	7.6	0	7212100	2814100	4398000	0	13	554780	216470	338310	0	0	3616700	0	1	0	0
Q9Y490	Q9Y490	12	12	12	Talin-1	TLN1	sp|Q9Y490|TLN1_HUMAN Talin-1 OS=Homo sapiens OX=9606 GN=TLN1 PE=1 SV=3	1	12	12	12	12	9	9	12	9	9	12	9	9	6.7	6.7	6.7	269.76	2541	2541	0	41.047	By MS/MS	By MS/MS	By MS/MS	6.7	5.2	5.2	280490000	122330000	96547000	61620000	133	2109000	919750	725920	463310	102650000	84453000	88210000	9	7	5
Q9Y617;P10658	Q9Y617	9;3	9;3	9;3	Phosphoserine aminotransferase	PSAT1	sp|Q9Y617|SERC_HUMAN Phosphoserine aminotransferase OS=Homo sapiens OX=9606 GN=PSAT1 PE=1 SV=2	2	9	9	9	9	8	6	9	8	6	9	8	6	28.6	28.6	28.6	40.422	370	370;370	0	23.965	By MS/MS	By MS/MS	By MS/MS	28.6	25.9	20.5	396460000	194730000	139100000	62625000	20	19823000	9736400	6955100	3131200	165200000	112680000	106030000	9	6	6
Q9Y646	Q9Y646	3	3	3	Carboxypeptidase Q	CPQ	sp|Q9Y646|CBPQ_HUMAN Carboxypeptidase Q OS=Homo sapiens OX=9606 GN=CPQ PE=1 SV=1	1	3	3	3	2	3	2	2	3	2	2	3	2	8.7	8.7	8.7	51.887	472	472	0	5.1726	By MS/MS	By MS/MS	By MS/MS	4	8.7	4	82289000	21718000	42306000	18265000	18	4571600	1206600	2350300	1014700	26260000	25808000	26253000	2	3	2
Q9Y678	Q9Y678	3	3	3	Coatomer subunit gamma-1	COPG1	sp|Q9Y678|COPG1_HUMAN Coatomer subunit gamma-1 OS=Homo sapiens OX=9606 GN=COPG1 PE=1 SV=1	1	3	3	3	2	2	3	2	2	3	2	2	3	5	5	5	97.717	874	874	0	4.6699	By MS/MS	By matching	By MS/MS	3.8	3.3	5	55023000	10351000	19744000	24928000	49	1122900	211240	402950	508720	14370000	0	25750000	0	0	2
Q9Y696	Q9Y696	4	4	4	Chloride intracellular channel protein 4	CLIC4	sp|Q9Y696|CLIC4_HUMAN Chloride intracellular channel protein 4 OS=Homo sapiens OX=9606 GN=CLIC4 PE=1 SV=4	1	4	4	4	2	4	4	2	4	4	2	4	4	24.5	24.5	24.5	28.772	253	253	0	8.3783	By MS/MS	By MS/MS	By MS/MS	12.6	24.5	24.5	134780000	34525000	49744000	50515000	15	8985600	2301700	3316300	3367600	46276000	34670000	54811000	2	2	3
Q9Y6C2	Q9Y6C2	8	8	8	EMILIN-1	EMILIN1	sp|Q9Y6C2|EMIL1_HUMAN EMILIN-1 OS=Homo sapiens OX=9606 GN=EMILIN1 PE=1 SV=3	1	8	8	8	6	8	6	6	8	6	6	8	6	11.1	11.1	11.1	106.69	1016	1016	0	24.356	By MS/MS	By MS/MS	By MS/MS	9	11.1	8.7	283610000	95630000	108390000	79589000	48	5908600	1992300	2258200	1658100	101290000	88208000	90311000	4	8	4
[truncated: 14 more columns]

## Sheet: peptides
Sequence	N-term cleavage window	C-term cleavage window	Amino acid before	First amino acid	Second amino acid	Second last amino acid	Last amino acid	Amino acid after	A Count	R Count	N Count	D Count	C Count	Q Count	E Count	G Count	H Count	I Count	L Count	K Count	M Count	F Count	P Count	S Count	T Count	W Count	Y Count	V Count	U Count	O Count	Length	Missed cleavages	Mass	Proteins	Leading razor protein	Start position	End position	Gene names	Protein names	Unique (Groups)	Unique (Proteins)	Charges	PEP	Score	Identification type Q13	Identification type Q16	Identification type Q17	Experiment Q13	Experiment Q16
AAAAAAGAASGLPGPVAQGLK	______________________________	GAASGLPGPVAQGLKEALVDTLTGILSPVQ	M	A	A	L	K	E	9	0	0	0	0	1	0	4	0	0	2	1	0	0	2	1	0	0	0	1	0	0	21	0	1747.96	Q96P70	Q96P70	2	22	IPO9	Importin-9	yes	yes	3	0.00085371	72.184	By MS/MS	By MS/MS	By matching	1	1
AAAAAAGEAR	______________________________	______________________________	M	A	A	A	R	R	7	1	0	0	0	0	1	1	0	0	0	0	0	0	0	0	0	0	0	0	0	0	10	0	857.436	P09417	P09417	2	11	QDPR	Dihydropteridine reductase	yes	yes	2	0.0039425	87.476	By MS/MS	By MS/MS	By matching	1	1
AAAAAGTATSQR	______________________________	______________________________	M	A	A	Q	R	F	6	1	0	0	0	1	0	1	0	0	0	0	0	0	0	1	2	0	0	0	0	0	12	0	1074.54	Q9Y2Z0	Q9Y2Z0	2	13	SUGT1	Suppressor of G2 allele of SKP1 homolog	yes	yes	2	0.00018102	116.52	By MS/MS	By MS/MS		1	1
AAAEVNQDYGLDPK	RMPTPVIKAFGILKRAAAEVNQDYGLDPKI	RAAAEVNQDYGLDPKIANAIMKAADEVAEG	R	A	A	P	K	I	3	0	1	2	0	1	1	1	0	0	1	1	0	0	1	0	0	0	1	1	0	0	14	0	1489.7	P07954	P07954	102	115	FH	Fumarate hydratase, mitochondrial	yes	yes	2	0.0035285	89.561	By MS/MS	By MS/MS	By MS/MS	1	1
AAAIQTMSLDAER	HSFAFNIMEIQPFRRAAAIQTMSLDAERRK	RRAAAIQTMSLDAERRKLYVSSQWEVSQVP	R	A	A	E	R	R	4	1	0	1	0	1	1	0	0	1	1	0	1	0	0	1	1	0	0	0	0	0	13	0	1375.68	O75326	O75326	462	474	SEMA7A	Semaphorin-7A	yes	yes	2	3.7853e-05	141.1	By MS/MS	By MS/MS	By MS/MS	2	2
AAAIQTMSLDAERR	HSFAFNIMEIQPFRRAAAIQTMSLDAERRK	RAAAIQTMSLDAERRKLYVSSQWEVSQVPL	R	A	A	R	R	K	4	2	0	1	0	1	1	0	0	1	1	0	1	0	0	1	1	0	0	0	0	0	14	1	1531.78	O75326	O75326	462	475	SEMA7A	Semaphorin-7A	yes	yes	2;3	2.8109e-17	193.96	By MS/MS	By MS/MS	By MS/MS	2	2
AAAITSDILEALGR	IQDFIEAEDDLSSFRAAAITSDILEALGRD	RAAAITSDILEALGRDGHFTLFAPTNEAFE	R	A	A	G	R	D	4	1	0	1	0	0	1	1	0	2	2	0	0	0	0	1	1	0	0	0	0	0	14	0	1399.77	Q15063	Q15063	252	265	POSTN	Periostin	yes	yes	2;3	2.8298e-07	139.89	By MS/MS	By MS/MS	By MS/MS	2	2
AAALAHLDR	SDNCVFSVELQLPPKAAALAHLDRGSPPPA	LQLPPKAAALAHLDRGSPPPAREALAIVFF	K	A	A	D	R	G	4	1	0	1	0	0	0	0	1	0	2	0	0	0	0	0	0	0	0	0	0	0	9	0	936.514	Q16853;O75106	Q16853	107	115	AOC3;AOC2	Membrane primary amine oxidase;Retina-specific copper amine oxidase	yes	no	2	0.0047961	130.28	By MS/MS	By MS/MS	By MS/MS	1	1
AAATGPSFWLGNETLK	______________________________	AATGPSFWLGNETLKVPLALFALNRQRLCE	M	A	A	L	K	V	3	0	1	0	0	0	1	2	0	0	2	1	0	1	1	1	2	1	0	0	0	0	16	0	1661.84	P12955	P12955	2	17	PEPD	Xaa-Pro dipeptidase	yes	yes	2	3.5388e-22	205.07	By MS/MS	By MS/MS	By MS/MS	1	1
AAAVSSGFDGAIQLVSLGGR	PLYVGGAPDFSKLARAAAVSSGFDGAIQLV	SGFDGAIQLVSLGGRQLLTPEHVLRQVDVT	R	A	A	G	R	Q	4	1	0	1	0	1	0	4	0	1	2	0	0	1	0	3	0	0	0	2	0	0	20	0	1874.98	O00468	O00468	1781	1800	AGRN	Agrin;Agrin N-terminal 110 kDa subunit;Agrin C-terminal 110 kDa subunit;Agrin C-terminal 90 kDa fragment;Agrin C-terminal 22 kDa fragment	yes	yes	2	1.7437e-05	113.72		By MS/MS	By MS/MS		1
AADAEAEVASLNR	ALKDAQEKLELAEKKAADAEAEVASLNRRI	KKAADAEAEVASLNRRIQLVEEELDRAQER	K	A	A	N	R	R	5	1	1	1	0	0	2	0	0	0	1	0	0	0	0	1	0	0	0	1	0	0	13	0	1315.64	P06753	P06753	79	91	TPM3	Tropomyosin alpha-3 chain	yes	yes	2	0.0052941	94.616	By matching	By matching	By MS/MS	1	1
AADETWEPFASGK	RGSPAINVAVHVFKKAADETWEPFASGKTS	KKAADETWEPFASGKTSESGELHGLTTEEE	K	A	A	G	K	T	3	0	0	1	0	0	2	1	0	0	0	1	0	1	1	1	1	1	0	0	0	0	13	0	1407.63	Q5U7I5;P07489	Q5U7I5	56	68			yes	no	2	3.6146e-10	175.86	By MS/MS	By MS/MS	By MS/MS	1	1
AAECPAGFVRPPLIIFSVDGFR	KGESHWVDDDCEEIKAAECPAGFVRPPLII	FVRPPLIIFSVDGFRASYMKKGSKVMPNIE	K	A	A	F	R	A	3	2	0	1	1	0	1	2	0	2	1	0	0	3	3	1	0	0	0	2	0	0	22	1	2418.25	Q13822	Q13822	154	175	ENPP2	Ectonucleotide pyrophosphatase/phosphodiesterase family member 2	yes	yes	3	0.001663	67.413	By MS/MS	By MS/MS	By matching	1	1
AAEDLLSQIQENYQKPLEELEVLK	RDFTQLHQNATLELKAAEDLLSQIQENYQK	QENYQKPLEELEVLKEAASHVLSKHNNELK	K	A	A	L	K	E	2	0	1	1	0	3	5	0	0	1	5	2	0	0	1	1	0	0	1	1	0	0	24	1	2799.45	P25391	P25391	1724	1747	LAMA1	Laminin subunit alpha-1	yes	yes	3	0.0014713	67.614	By matching	By MS/MS	By matching	1	1
AAEILYYFALR	PFYKRMDRIMESHLRAAEILYYFALRQAHK	SHLRAAEILYYFALRQAHKYKINKFLSSSL	R	A	A	L	R	Q	3	1	0	0	0	0	1	0	0	1	2	0	0	1	0	0	0	0	2	0	0	0	11	0	1328.71	Q16706	Q16706	527	537	MAN2A1	Alpha-mannosidase 2	yes	yes	2	0.029517	85.731	By matching	By MS/MS		1	1
AAFDDAIAELDTLSEESYK	YEILNSPDRACRLAKAAFDDAIAELDTLSE	DAIAELDTLSEESYKDSTLIMQLLRDNLTL	K	A	A	Y	K	D	4	0	0	3	0	0	3	0	0	1	2	1	0	1	0	2	1	0	1	0	0	0	19	0	2086.96	P62258	P62258	197	215	YWHAE	14-3-3 protein epsilon	yes	yes	3	3.7279e-23	174.87	By matching	By MS/MS	By MS/MS	1	1
AAFDDAIAELDTLSEESYKDSTLIMQLLR	YEILNSPDRACRLAKAAFDDAIAELDTLSE	EESYKDSTLIMQLLRDNLTLWTSDMQGDGE	K	A	A	L	R	D	4	1	0	4	0	1	3	0	0	2	5	1	1	1	0	3	2	0	1	0	0	0	29	1	3257.6	P62258	P62258	197	225	YWHAE	14-3-3 protein epsilon	yes	yes	3	1.6824e-104	266.86	By MS/MS	By MS/MS		1	1
AAFGQGSGPIMLDEVQCTGTEASLADCK	CRALGFENATQALGRAAFGQGSGPIMLDEV	EVQCTGTEASLADCKSLGWLKSNCRHERDA	R	A	A	C	K	S	4	0	0	2	2	2	2	4	0	1	2	1	1	1	1	2	2	0	0	1	0	0	28	0	2912.3	Q08380	Q08380	77	104	LGALS3BP	Galectin-3-binding protein	yes	yes	2;3	3.6802e-13	134.37	By MS/MS	By MS/MS	By MS/MS	1	2
AAGGIELFVGGIGPDGHIAFNEPGSSLVSR	VDLQAECDAFEEKIKAAGGIELFVGGIGPD	GHIAFNEPGSSLVSRTRVKTLAMDTILANA	K	A	A	S	R	T	3	1	1	1	0	0	2	7	1	3	2	0	0	2	2	3	0	0	0	2	0	0	30	0	2923.48	P46926	P46926	127	156	GNPDA1	Glucosamine-6-phosphate isomerase 1	yes	yes	3	5.4193e-09	104.48	By MS/MS	By MS/MS	By MS/MS	1	1
AAGSDVDIDMAFILDSAETTTLFQFNEMKK	SCGFGSWRPSFRDRRAAGSDVDIDMAFILD	SAETTTLFQFNEMKKYIAYLVRQLDMSPDP	R	A	A	K	K	Y	4	0	1	4	0	1	2	1	0	2	2	2	2	3	0	2	3	0	0	1	0	0	30	1	3307.56	P12111	P12111	2611	2640	COL6A3	Collagen alpha-3(VI) chain	yes	yes	3	1.2066e-95	246.44		By MS/MS			2
AAGVNVEPFWPGLFAK	DEVTVTEDKINALIKAAGVNVEPFWPGLFA	AGVNVEPFWPGLFAKALANVNIGSLICNVG	K	A	A	A	K	A	3	0	1	0	0	0	1	2	0	0	1	1	0	2	2	0	0	1	0	2	0	0	16	0	1701.89	P05386	P05386	34	49	RPLP1	60S acidic ribosomal protein P1	yes	yes	2	0.0025392	90.306	By matching		By MS/MS	1
AALAGGTTMIIDHVVPEPESSLTEAYEK	YKGMTTVDDFFQGTKAALAGGTTMIIDHVV	VVPEPESSLTEAYEKWREWADGKSCCDYAL	K	A	A	E	K	W	4	0	0	1	0	0	4	2	1	2	2	1	1	0	2	2	3	0	1	2	0	0	28	0	2928.44	Q14195	Q14195	95	122	DPYSL3	Dihydropyrimidinase-related protein 3	yes	yes	3	0.00093686	57.299		By MS/MS			1
AALAPYNWPVWLGVHDR	PADRQQMEALTRYLRAALAPYNWPVWLGVH	LAPYNWPVWLGVHDRRAEGLYLFENGQRVS	R	A	A	D	R	R	3	1	1	1	0	0	0	1	1	0	2	0	0	0	2	0	0	2	1	2	0	0	17	0	1964.01	Q9Y240;O88201;O88200	Q9Y240	229	245	CLEC11A;Clec11a	C-type lectin domain family 11 member A	yes	no	2;3	3.0899e-05	132.59	By MS/MS	By MS/MS	By MS/MS	2	2
AALLNAIR	LHLKKRPDVTQPVPKAALLNAIRKLHVGKV	VTQPVPKAALLNAIRKLHVGKVGENGYVEI	K	A	A	I	R	K	3	1	1	0	0	0	0	0	0	1	2	0	0	0	0	0	0	0	0	0	0	0	8	0	840.518	P08476	P08476	81	88	INHBA	Inhibin beta A chain	yes	yes	2	0.0098424	132.94	By MS/MS	By MS/MS	By MS/MS	1	1
AALSGANVLTLIEK	MFWTNWNEQHPSIMRAALSGANVLTLIEKD	RAALSGANVLTLIEKDIRTPNGLAIDHRAE	R	A	A	E	K	D	3	0	1	0	0	0	1	1	0	1	3	1	0	0	0	1	1	0	0	1	0	0	14	0	1398.81	Q07954	Q07954	2361	2374	LRP1	Prolow-density lipoprotein receptor-related protein 1;Low-density lipoprotein receptor-related protein 1 85 kDa subunit;Low-density lipoprotein receptor-related protein 1 515 kDa subunit;Low-density lipoprotein receptor-related protein 1 intracellular domain	yes	yes	2	0.0019116	103.43	By MS/MS	By MS/MS	By MS/MS	1	1
AALTTLFK	______________________________	______________________________	M	A	A	F	K	Y	2	0	0	0	0	0	0	0	0	0	2	1	0	1	0	0	2	0	0	0	0	0	8	0	863.512	Q96KP4	Q96KP4	2	9	CNDP2	Cytosolic non-specific dipeptidase	yes	yes	1;2	0.00082185	147.52	By MS/MS	By MS/MS	By matching	2	2
AAPGQEPPEHMAELQR	GPEASRPPKLHPGLRAAPGQEPPEHMAELQ	APGQEPPEHMAELQRNEQEQPLGQWHLSKR	R	A	A	Q	R	N	3	1	0	0	0	2	3	1	1	0	1	0	1	0	3	0	0	0	0	0	0	0	16	0	1759.83	O00391	O00391	615	630	QSOX1	Sulfhydryl oxidase 1	yes	yes	2;3	0.00011096	125.54	By MS/MS	By MS/MS	By MS/MS	3	3
AAPLQGMLPGLLAPLR	IAFDSSLVFIPAEFRAAPLQGMLPGLLAPL	APLQGMLPGLLAPLRTLSGTPEVHSNKRDI	R	A	A	L	R	T	3	1	0	0	0	1	0	2	0	0	5	0	1	0	3	0	0	0	0	0	0	0	16	0	1616.94	P12111	P12111	610	625	COL6A3	Collagen alpha-3(VI) chain	yes	yes	2;3	2.6095e-07	141.88	By MS/MS	By MS/MS	By MS/MS	4	4
AAQALALLR	______________________________	______________________________	M	A	A	L	R	E	4	1	0	0	0	1	0	0	0	0	3	0	0	0	0	0	0	0	0	0	0	0	9	0	925.571	Q16401	Q16401	2	10	PSMD5	26S proteasome non-ATPase regulatory subunit 5	yes	yes	2	8.3641e-05	166.17	By MS/MS	By MS/MS	By MS/MS	1	1
AASCVLLHTGQK	______________________________	______________________________	M	A	A	Q	K	M	2	0	0	0	1	1	0	1	1	0	2	1	0	0	0	1	1	0	0	1	0	0	12	0	1283.67	P14550	P14550	2	13	AKR1A1	Alcohol dehydrogenase [NADP(+)]	yes	yes	2	0.0021121	88.948	By MS/MS	By matching	By MS/MS	1	1
AASDIAMTELPPTHPIR	NDRKEAAENSLVAYKAASDIAMTELPPTHP	SDIAMTELPPTHPIRLGLALNFSVFYYEIL	K	A	A	I	R	L	3	1	0	1	0	0	1	0	1	2	1	0	1	0	3	1	2	0	0	0	0	0	17	0	1818.93	P62258	P62258	154	170	YWHAE	14-3-3 protein epsilon	yes	yes	2;3	1.6479e-44	229.29	By MS/MS	By MS/MS	By MS/MS	5	4
AASEFESSEGVFLFPELR	EEPKISLSGVHHFARAASEFESSEGVFLFP	EFESSEGVFLFPELRIISTITREVEPEGDG	R	A	A	L	R	I	2	1	0	0	0	0	4	1	0	0	2	0	0	3	1	3	0	0	0	1	0	0	18	0	2013.97	O94985	O94985	666	683	CLSTN1	Calsyntenin-1;Soluble Alc-alpha;CTF1-alpha	yes	yes	2;3	9.6137e-109	278.27	By MS/MS	By MS/MS	By MS/MS	2	2
AAVAASGLNTMLEGNGQYTLLAPTNEAFEK	IQQIIEIEDTFETLRAAVAASGLNTMLEGN	GQYTLLAPTNEAFEKIPSETLNRILGDPEA	R	A	A	E	K	I	6	0	3	0	0	1	3	3	0	0	4	1	1	1	1	1	3	0	1	1	0	0	30	0	3080.51	Q15582	Q15582	258	287	TGFBI	Transforming growth factor-beta-induced protein ig-h3	yes	yes	3	3.7733e-10	108.1	By matching	By MS/MS	By matching	1	1
AAVATFLQSVQVPEFTPK	NLFAQTYGLTGSQDRAAVATFLQSVQVPEF	ATFLQSVQVPEFTPKSGVKIHVSDQELQSA	R	A	A	P	K	S	3	0	0	0	0	2	1	0	0	0	1	1	0	2	2	1	2	0	0	3	0	0	18	0	1932.04	P22314	P22314	785	802	UBA1	Ubiquitin-like modifier-activating enzyme 1	yes	yes	2;3	5.0696e-57	252.42	By MS/MS	By MS/MS	By MS/MS	2	2
AAVENLPTFLVELSR	PDRLELEAAQKFLERAAVENLPTFLVELSR	AAVENLPTFLVELSRVLANPGNSQVARVAA	R	A	A	S	R	V	2	1	1	0	0	0	2	0	0	0	3	0	0	1	1	1	1	0	0	2	0	0	15	0	1657.9	Q14974	Q14974	28	42	KPNB1	Importin subunit beta-1	yes	yes	3	0.00039752	95.428	By MS/MS	By MS/MS		1	1
AAVESLGFILFR	LLHVAVSDVNDDVRRAAVESLGFILFRTPE	VRRAAVESLGFILFRTPEQCPSVVSLLSES	R	A	A	F	R	T	2	1	0	0	0	0	1	1	0	1	2	0	0	2	0	1	0	0	0	1	0	0	12	0	1321.74	Q99460	Q99460	617	628	PSMD1	26S proteasome non-ATPase regulatory subunit 1	yes	yes	2	0.0071888	96.331	By MS/MS	By MS/MS	By MS/MS	1	1
AAVFHEKDYDSLAQPGFFDR	DVDMDVLTTLSLGDRAAVFHEKDYDSLAQP	EKDYDSLAQPGFFDRFIRWIC_________	R	A	A	D	R	F	3	1	0	3	0	1	1	1	1	0	1	1	0	3	1	1	0	0	1	1	0	0	20	1	2312.09	P12110	P12110	994	1013	COL6A2	Collagen alpha-2(VI) chain	yes	yes	2;3;4	3.8553e-65	244.36	By MS/MS	By MS/MS	By MS/MS	3	3
AAVPSGASTGIYEALELR	PTVEVDLFTSKGLFRAAVPSGASTGIYEAL	PSGASTGIYEALELRDNDKTRYMGKGVSKA	R	A	A	L	R	D	4	1	0	0	0	0	2	2	0	1	2	0	0	0	1	2	1	0	1	1	0	0	18	0	1803.94	P06733;Q9XSJ4;I0J1J1;P21550;P13929;Q8IJN7;Q27727;Q9LEJ0	P06733	33	50	ENO1;Eno3;ENO3;ENO	Alpha-enolase;Beta-enolase;Enolase	no	no	2;3	1.4737e-08	151.44	By MS/MS	By MS/MS	By MS/MS	2	2
AAVPSGASTGIYEALELRDNDK	PTVEVDLFTSKGLFRAAVPSGASTGIYEAL	STGIYEALELRDNDKTRYMGKGVSKAVEHI	R	A	A	D	K	T	4	1	1	2	0	0	2	2	0	1	2	1	0	0	1	2	1	0	1	1	0	0	22	1	2276.13	P06733;Q9XSJ4;I0J1J1;Q8IJN7;Q27727	P06733	33	54	ENO1;ENO	Alpha-enolase;Enolase	no	no	3	3.9397e-11	127.01	By MS/MS	By MS/MS	By matching	1	1
AAVPSGASTGIYEALELRDNDKTR	PTVEVDLFTSKGLFRAAVPSGASTGIYEAL	GIYEALELRDNDKTRYMGKGVSKAVEHINK	R	A	A	T	R	Y	4	2	1	2	0	0	2	2	0	1	2	1	0	0	1	2	2	0	1	1	0	0	24	2	2533.28	P06733;Q9XSJ4;I0J1J1	P06733	33	56	ENO1	Alpha-enolase	no	no	4	0.00040556	80.293		By MS/MS			1
AAVYQPQPHPQPPPYGHCVTDSGVVYSVGMQWLK	VQTTSSGSGPFTDVRAAVYQPQPHPQPPPY	TDSGVVYSVGMQWLKTQGNKQMLCTCLGNG	R	A	A	L	K	T	2	0	0	1	1	4	0	3	2	0	1	1	1	0	6	2	1	1	3	5	0	0	34	0	3792.82	P02751	P02751	291	324	FN1	Fibronectin;Anastellin;Ugl-Y1;Ugl-Y2;Ugl-Y3	yes	yes	3;4	5.513e-68	209.47	By MS/MS	By MS/MS	By MS/MS	2	2
ACLISLGYDIGNDPQGEAEFAR	FDRDHSGTLGPEEFKACLISLGYDIGNDPQ	YDIGNDPQGEAEFARIMSIVDPNRLGVVTF	K	A	C	A	R	I	3	1	1	2	1	1	2	3	0	2	2	0	0	1	1	1	0	0	1	0	0	0	22	0	2395.11	P12814	P12814	773	794	ACTN1	Alpha-actinin-1	yes	yes	2	1.6364e-06	107.61	By MS/MS	By MS/MS	By MS/MS	1	1
ACLISLGYDVENDRQGEAEFNR	FDKDHGGALGPEEFKACLISLGYDVENDRQ	YDVENDRQGEAEFNRIMSLVDPNHSGLVTF	K	A	C	N	R	I	2	2	2	2	1	1	3	2	0	1	2	0	0	1	0	1	0	0	1	1	0	0	22	1	2555.17	O43707	O43707	792	813	ACTN4	Alpha-actinin-4	yes	yes	3	6.8265e-21	156.92		By MS/MS	By MS/MS		1
ACNLDVILGFDGSR	AMHETLCPGVTDAAKACNLDVILGFDGSRD	KACNLDVILGFDGSRDQNVFVAQKGFESKV	K	A	C	S	R	D	1	1	1	2	1	0	0	2	0	1	2	0	0	1	0	1	0	0	0	1	0	0	14	0	1535.74	P12111	P12111	1834	1847	COL6A3	Collagen alpha-3(VI) chain	yes	yes	2;3	8.7497e-09	158.4	By matching	By MS/MS	By matching	2	3
ADDGRPFPQVIK	CIGGVILFHETLYQKADDGRPFPQVIKSKG	YQKADDGRPFPQVIKSKGGVVGIKVDKGVV	K	A	D	I	K	S	1	1	0	2	0	1	0	1	0	1	0	1	0	1	2	0	0	0	0	1	0	0	12	1	1341.7	P04075;A5A6I5;P00883	P04075	88	99	ALDOA	Fructose-bisphosphate aldolase A	yes	no	2	0.0013242	127.42	By MS/MS	By MS/MS	By MS/MS	1	1
ADEASELACPTPK	VRQLTLRKLQELSSKADEASELACPTPKED	SKADEASELACPTPKEDGLAQQQTQLNLRS	K	A	D	P	K	E	3	0	0	1	1	0	2	0	0	0	1	1	0	0	2	1	1	0	0	0	0	0	13	0	1387.63	P49327	P49327	2194	2206	FASN	Fatty acid synthase;[Acyl-carrier-protein] S-acetyltransferase;[Acyl-carrier-protein] S-malonyltransferase;3-oxoacyl-[acyl-carrier-protein] synthase;3-oxoacyl-[acyl-carrier-protein] reductase;3-hydroxyacyl-[acyl-carrier-protein] dehydratase;Enoyl-[acyl-carrier-protein] reductase;Oleoyl-[acyl-carrier-protein] hydrolase	yes	yes	2	0.04721	61.344	By MS/MS			1
ADGNQLTLEERR	LKPSLNFTATVKVTRADGNQLTLEERRNNV	VTRADGNQLTLEERRNNVVITVTQRNYTEY	R	A	D	R	R	N	1	2	1	1	0	1	2	1	0	0	2	0	0	0	0	0	1	0	0	0	0	0	12	1	1400.7	Q6YHK3	Q6YHK3	375	386	CD109	CD109 antigen	yes	yes	3	0.0078295	72.958	By matching	By MS/MS		1	1
ADGSSLPEWVTDNAGTLHFAR	CSATGREKPTIKWERADGSSLPEWVTDNAG	PEWVTDNAGTLHFARVTRDDAGNYTCIASN	R	A	D	A	R	V	3	1	1	2	0	0	1	2	1	0	2	0	0	1	1	2	2	1	0	1	0	0	21	0	2243.06	Q13308;Q8BKG3	Q13308	539	559	PTK7;Ptk7	Inactive tyrosine-protein kinase 7	yes	no	2;3	1.9182e-08	131.67	By MS/MS	By MS/MS	By MS/MS	2	1
ADHHATNGVVHLIDK	YPNGIVTVNCARLLKADHHATNGVVHLIDK	ADHHATNGVVHLIDKVISTITNNIQQIIEI	K	A	D	D	K	V	2	0	1	2	0	0	0	1	3	1	1	1	0	0	0	0	1	0	0	2	0	0	15	0	1625.83	Q15582	Q15582	220	234	TGFBI	Transforming growth factor-beta-induced protein ig-h3	yes	yes	2;3;4	5.2988e-77	277.82	By MS/MS	By MS/MS	By MS/MS	3	2
ADHPFLFVIR	SNIVEKQLPQSTLFRADHPFLFVIRKDDII	STLFRADHPFLFVIRKDDIILFSGKVSCP_	R	A	D	I	R	K	1	1	0	1	0	0	0	0	1	1	1	0	0	2	1	0	0	0	0	1	0	0	10	0	1213.66	O75635	O75635	357	366	SERPINB7	Serpin B7	yes	yes	3	0.003021	98.044	By MS/MS	By MS/MS	By MS/MS	1	1
ADLHAVQGWAAR	GRALAAVLEELRQTRADLHAVQGWAARSWL	QTRADLHAVQGWAARSWLPAGCETAILFPM	R	A	D	A	R	S	4	1	0	1	0	1	0	1	1	0	1	0	0	0	0	0	0	1	0	1	0	0	12	0	1293.66	P26022	P26022	161	172	PTX3	Pentraxin-related protein PTX3	yes	yes	2;3	1.2809e-05	147.62	By MS/MS	By MS/MS	By MS/MS	2	2
ADLINNLGTIAK	DRTLTIVDTGIGMTKADLINNLGTIAKSGT	MTKADLINNLGTIAKSGTKAFMEALQAGAD	K	A	D	A	K	S	2	0	2	1	0	0	0	1	0	2	2	1	0	0	0	0	1	0	0	0	0	0	12	0	1241.7	P07900;A5A6K9;P07901;P30946;Q90474;Q14568;P30947;P11499;P08238;Q58FF8	P07900	101	112	HSP90AA1;Hsp90aa1;hsp90a.1;HSP90AA2P;Hsp90ab1;HSP90AB1;HSP90AB2P	Heat shock protein HSP 90-alpha;Heat shock protein HSP 90-alpha 1;Heat shock protein HSP 90-alpha A2;Heat shock protein HSP 90-beta;Putative heat shock protein HSP 90-beta 2	no	no	2	0.00033494	121.5	By MS/MS	By MS/MS	By MS/MS	1	1
ADLLLSTQPGREEGSPLELER	LQASDLPASASLPAKADLLLSTQPGREEGS	TQPGREEGSPLELERLKLEPHEGLLLRFPY	K	A	D	E	R	L	1	2	0	1	0	1	4	2	0	0	5	0	0	0	2	2	1	0	0	0	0	0	21	1	2309.19	P08195	P08195	593	613	SLC3A2	4F2 cell-surface antigen heavy chain	yes	yes	3	0.00062796	78.987		By matching	By MS/MS		1
ADMDQFTASISETPVDVR	QEIQEEIDELLQEQRADMDQFTASISETPV	DQFTASISETPVDVRVSSEESEEIPPFHPF	R	A	D	V	R	V	2	1	0	3	0	1	1	0	0	1	0	0	1	1	1	2	2	0	0	2	0	0	18	0	1980.91	Q06481	Q06481	570	587	APLP2	Amyloid-like protein 2	yes	yes	2	0.0011593	92.935			By MS/MS
AECLNPSQPSR	AFSSQLCWVDAGTNRAECLNPSQPSRRKAL	GTNRAECLNPSQPSRRKALEGLQYPFAVTS	R	A	E	S	R	R	1	1	1	0	1	1	1	0	0	0	1	0	0	0	2	2	0	0	0	0	0	0	11	0	1257.58	P14543	P14543	1133	1143	NID1	Nidogen-1	yes	yes	2	0.01273	98.044	By MS/MS	By matching	By MS/MS	1	1
AEDGATPSPSNETPK	EGEAASAASSTSSPKAEDGATPSPSNETPK	AEDGATPSPSNETPKKKKKRFSFKKSFKLS	K	A	E	P	K	K	2	0	1	1	0	0	2	1	0	0	0	1	0	0	3	2	2	0	0	0	0	0	15	0	1499.67	P29966	P29966	138	152	MARCKS	Myristoylated alanine-rich C-kinase substrate	yes	yes	2	2.9163e-08	127.87		By MS/MS			1
AEEYEFLTPVEEAPK	KIDKTDYMVGSYGPRAEEYEFLTPVEEAPK	AEEYEFLTPVEEAPKGMLARGSYSIKSRFT	R	A	E	P	K	G	2	0	0	0	0	0	5	0	0	0	1	1	0	1	2	0	1	0	1	1	0	0	15	0	1750.83	P52565	P52565	153	167	ARHGDIA	Rho GDP-dissociation inhibitor 1	yes	yes	2	3.1351e-11	172.11	By MS/MS	By MS/MS	By matching	1	1
AEFGPPGPGAGSR	NFRAFELLHLHLDLRAEFGPPGPGAGSRGL	LRAEFGPPGPGAGSRGLSGTAVLDLRCLEP	R	A	E	S	R	G	2	1	0	0	0	0	1	4	0	0	0	0	0	1	3	1	0	0	0	0	0	0	13	0	1198.57	Q9H4A4	Q9H4A4	45	57	RNPEP	Aminopeptidase B	yes	yes	2	0.0032563	100.88	By MS/MS	By matching	By MS/MS	1	1
AEGLYLFENGQR	APYNWPVWLGVHDRRAEGLYLFENGQRVSF	DRRAEGLYLFENGQRVSFFAWHRSPRPELG	R	A	E	Q	R	V	1	1	1	0	0	1	2	2	0	0	2	0	0	1	0	0	0	0	1	0	0	0	12	0	1395.68	Q9Y240	Q9Y240	247	258	CLEC11A	C-type lectin domain family 11 member A	yes	yes	2	0.022948	83.869	By MS/MS	By matching	By matching	1	1
AEGSDVANAVLDGADCIMLSGETAK	TQMLESMIKKPRPTRAEGSDVANAVLDGAD	LDGADCIMLSGETAKGDYPLEAVRMQHLIA	R	A	E	A	K	G	5	0	1	3	1	0	2	3	0	1	2	1	1	0	0	2	1	0	0	2	0	0	25	0	2493.14	P14618;P52480	P14618	343	367	PKM;Pkm	Pyruvate kinase PKM	yes	no	2	0.032514	56.817		By MS/MS			1
AEGSDVANAVLDGADCIMLSGETAKGDYPLEAVR	TQMLESMIKKPRPTRAEGSDVANAVLDGAD	SGETAKGDYPLEAVRMQHLIAREAEAAIYH	R	A	E	V	R	M	6	1	1	4	1	0	3	4	0	1	3	1	1	0	1	2	1	0	1	3	0	0	34	1	3493.63	P14618;P52480	P14618	343	376	PKM;Pkm	Pyruvate kinase PKM	yes	no	3	3.2911e-08	97.916		By MS/MS			1
AELQHIATDDNLVFTVPEFR	ASVFSFGLGAQAASRAELQHIATDDNLVFT	IATDDNLVFTVPEFRSFGDLQEKLLPYIVG	R	A	E	F	R	S	2	1	1	2	0	1	2	0	1	1	2	0	0	2	1	0	2	0	0	2	0	0	20	0	2314.16	P12111	P12111	387	406	COL6A3	Collagen alpha-3(VI) chain	yes	yes	2;3	8.6569e-23	181.72	By MS/MS	By MS/MS	By MS/MS	2	3
AEMLLEEAKR	QVEVILQHSAADIARAEMLLEEAKRASKSA	ADIARAEMLLEEAKRASKSATDVKVTADMV	R	A	E	K	R	A	2	1	0	0	0	0	3	0	0	0	2	1	1	0	0	0	0	0	0	0	0	0	10	1	1188.62	P07942	P07942	1571	1580	LAMB1	Laminin subunit beta-1	yes	yes	2	0.040756	97.431	By MS/MS	By MS/MS	By MS/MS	1	1
AEMNELMEQTSEIITFAESGTAR	GENGYVEIEDDIGRRAEMNELMEQTSEIIT	QTSEIITFAESGTARKTLHFEISKEGSDLS	R	A	E	A	R	K	3	1	1	0	0	1	5	1	0	2	1	0	2	1	0	2	3	0	0	0	0	0	23	0	2557.17	P08476	P08476	111	133	INHBA	Inhibin beta A chain	yes	yes	3	0.039565	33.665		By MS/MS			1
AEPEDHYFLLTEPPLNTPENR	LMERFMEQVIFKYLRAEPEDHYFLLTEPPL	YFLLTEPPLNTPENREYTAEIMFESFNVPG	R	A	E	N	R	E	1	1	2	1	0	0	4	0	1	0	3	0	0	1	4	0	2	0	1	0	0	0	21	0	2481.18	P61158	P61158	103	123	ACTR3	Actin-related protein 3	yes	yes	3	0.0027585	63.184	By MS/MS	By MS/MS	By MS/MS	1	1
AEPPGPYFYDLTVTSAHDQSLVLK	VFEITENSAKLHWERAEPPGPYFYDLTVTS	DLTVTSAHDQSLVLKQNLTVTDRVIGGLLA	R	A	E	L	K	Q	2	0	0	2	0	1	1	1	1	0	3	1	0	1	3	2	2	0	2	2	0	0	24	0	2647.32	P12111	P12111	3012	3035	COL6A3	Collagen alpha-3(VI) chain	yes	yes	3	6.9088e-12	133.1	By MS/MS	By MS/MS	By MS/MS	1	1
AEQEGGMQFWVSSESK	GSPKAKEALNMLTWRAEQEGGMQFWVSSES	EQEGGMQFWVSSESKLSDSWQPRSLDIEVA	R	A	E	S	K	L	1	0	0	0	0	2	3	2	0	0	0	1	1	1	0	3	0	1	0	1	0	0	16	0	1798.78	Q6YHK3	Q6YHK3	1115	1130	CD109	CD109 antigen	yes	yes	2	4.6932e-14	142.1	By MS/MS	By MS/MS	By MS/MS	1	2
AESPEVCFNEESPK	SLFTNFANVVDKCCKAESPEVCFNEESPKI	KAESPEVCFNEESPKIGN____________	K	A	E	P	K	I	1	0	1	0	1	0	4	0	0	0	0	1	0	1	2	2	0	0	0	1	0	0	14	0	1621.69	P43652	P43652	583	596	AFM	Afamin	yes	yes	2	0.018972	77.593		By MS/MS			1
AEVVETTQVYTEEETRR	PETGLRLLPLKGAEKAEVVETTQVYTEEET	VVETTQVYTEEETRRAFEETQIDIPGGGSH	K	A	E	R	R	A	1	2	0	0	0	1	5	0	0	0	0	0	0	0	0	0	4	0	1	3	0	0	17	1	2038.98	Q15149	Q15149	3686	3702	PLEC	Plectin	yes	yes	3	0.00035278	86.378	By MS/MS	By MS/MS	By MS/MS	1	1
AEYLHTWGGLLPVISK	FETPPTLLFSLDGFRAEYLHTWGGLLPVIS	EYLHTWGGLLPVISKLKKCGTYTKNMRPVY	R	A	E	S	K	L	1	0	0	0	0	0	1	2	1	1	3	1	0	0	1	1	1	1	1	1	0	0	16	0	1782.97	P22413;P06802	P22413	222	237	ENPP1;Enpp1	Ectonucleotide pyrophosphatase/phosphodiesterase family member 1;Alkaline phosphodiesterase I;Nucleotide pyrophosphatase	yes	no	3	0.0013264	78.249	By MS/MS	By MS/MS	By MS/MS	1	1
AFDITYVR	VQYPSSINLTLHLGKAFDITYVRLKFHTSR	LTLHLGKAFDITYVRLKFHTSRPESFAIYK	K	A	F	V	R	L	1	1	0	1	0	0	0	0	0	1	0	0	0	1	0	0	1	0	1	1	0	0	8	0	983.508	P11047	P11047	142	149	LAMC1	Laminin subunit gamma-1	yes	yes	2	9.6617e-05	181.49	By MS/MS	By MS/MS	By MS/MS	1	1
AFEVSENGNLVVSGK	TGTVSLEVRLLEASRAFEVSENGNLVVSGK	AFEVSENGNLVVSGKVYQWDDPDPRLFDHP	R	A	F	G	K	V	1	0	2	0	0	0	2	2	0	0	1	1	0	1	0	2	0	0	0	3	0	0	15	0	1548.78	P49327	P49327	943	957	FASN	Fatty acid synthase;[Acyl-carrier-protein] S-acetyltransferase;[Acyl-carrier-protein] S-malonyltransferase;3-oxoacyl-[acyl-carrier-protein] synthase;3-oxoacyl-[acyl-carrier-protein] reductase;3-hydroxyacyl-[acyl-carrier-protein] dehydratase;Enoyl-[acyl-carrier-protein] reductase;Oleoyl-[acyl-carrier-protein] hydrolase	yes	yes	2	0.0092975	67.519		By MS/MS			1
AFFESHPAPSAER	SVEGFAVDKMAGEVKAFFESHPAPSAERTI	VKAFFESHPAPSAERTIQQCCENILLNAAW	K	A	F	E	R	T	3	1	0	0	0	0	2	0	1	0	0	0	0	2	2	2	0	0	0	0	0	0	13	0	1444.67	P55786	P55786	870	882	NPEPPS	Puromycin-sensitive aminopeptidase	yes	yes	3	0.014151	65.563	By MS/MS			1
AFFSPFR	ENFQPIAQDHLPLHKAFFSPFRIVNEGGID	QDHLPLHKAFFSPFRIVNEGGIDPLLRGLF	K	A	F	F	R	I	1	1	0	0	0	0	0	0	0	0	0	0	0	3	1	1	0	0	0	0	0	0	7	0	870.439	Q92626	Q92626	1101	1107	PXDN	Peroxidasin homolog	yes	yes	2	0.022764	114.54	By MS/MS	By MS/MS	By matching	1	1
AFFTDRYLQEHPEAHEKIEK	IVDPAVMGGFANYEKAFFTDRYLQEHPEAH	RYLQEHPEAHEKIEKLKDLIAWQIPFLAEG	K	A	F	E	K	L	2	1	0	1	0	1	4	0	2	1	1	2	0	2	1	0	1	0	1	0	0	0	20	2	2487.22	Q14185	Q14185	1544	1563	DOCK1	Dedicator of cytokinesis protein 1	yes	yes	2;3;4	0.0042124	71.176	By MS/MS	By MS/MS	By MS/MS	3	4
AFHNEAQVNPERK	VNAAQDSTDLVAKLRAFHNEAQVNPERKNL	LRAFHNEAQVNPERKNLKWIGLDLSNGKPR	R	A	F	R	K	N	2	1	2	0	0	1	2	0	1	0	0	1	0	1	1	0	0	0	0	1	0	0	13	1	1538.76	P17987;P11983	P17987	469	481	TCP1;Tcp1	T-complex protein 1 subunit alpha	yes	no	2	0.0050281	103.34	By MS/MS	By MS/MS	By matching	1	1
AFHYDMK	RKMTGSGIYAPDSPRAFHYDMKTKEGKLLL	IYAPDSPRAFHYDMKTKEGKLLLSQLDSHP	R	A	F	M	K	T	1	0	0	1	0	0	0	0	1	0	0	1	1	1	0	0	0	0	1	0	0	0	7	0	910.401	O95497;Q9BDJ5	Q9BDJ5	288	294	VNN1	Pantetheinase	no	no	2	0.014172	125.08	By MS/MS	By MS/MS	By MS/MS	2	2
AFIPPAPVLPSR	PIARVTLVRLRQSPRAFIPPAPVLPSRDNE	SPRAFIPPAPVLPSRDNEIVDSASVPETPL	R	A	F	S	R	D	2	1	0	0	0	0	0	0	0	1	1	0	0	1	4	1	0	0	0	1	0	0	12	0	1263.73	Q9BUD6	Q9BUD6	250	261	SPON2	Spondin-2	yes	yes	2	0.0021704	107.21	By MS/MS	By matching	By matching	1	1
AFLLTPR	CVEEFKSLTSCLDSKAFLLTPRNQEACELS	LTSCLDSKAFLLTPRNQEACELSNN_____	K	A	F	P	R	N	1	1	0	0	0	0	0	0	0	0	2	0	0	1	1	0	1	0	0	0	0	0	7	0	816.486	O95445	O95445	172	178	APOM	Apolipoprotein M	yes	yes	2	0.0058095	144.29	By MS/MS	By MS/MS	By MS/MS	1	1
AFLLVQDIMEDTMR	VDQEQLKDPVCYLKKAFLLVQDIMEDTMRF	KAFLLVQDIMEDTMRFRDNTPNAIAIVQLQ	K	A	F	M	R	F	1	1	0	2	0	1	1	0	0	1	2	0	2	1	0	0	1	0	0	1	0	0	14	0	1680.82	P09603	P09603	85	98	CSF1	Macrophage colony-stimulating factor 1;Processed macrophage colony-stimulating factor 1	yes	yes	2	0.0047523	79.201	By matching	By matching	By MS/MS	1	1
AFLQGGQEATDIALLLR	QSALDCMSVEVGRLRAFLQGGQEATDIALL	LQGGQEATDIALLLRDLETSCSDIRQFCKK	R	A	F	L	R	D	3	1	0	1	0	2	1	2	0	1	4	0	0	1	0	0	1	0	0	0	0	0	17	0	1814.99	Q14203	Q14203	769	785	DCTN1	Dynactin subunit 1	yes	yes	2	0.00096538	107.18		By MS/MS	By MS/MS		1
AFMTADLPNELIELLEK	LSETQDPEEVSVTVKAFMTADLPNELIELL	MTADLPNELIELLEKIVLDNSVFSEHRNLQ	K	A	F	E	K	I	2	0	1	1	0	0	3	0	0	1	4	1	1	1	1	0	1	0	0	0	0	0	17	0	1946.01	Q00610;P53675	Q00610	994	1010	CLTC;CLTCL1	Clathrin heavy chain 1;Clathrin heavy chain 2	yes	no	2	0.0034898	74.698	By MS/MS	By MS/MS	By MS/MS	1	1
AFQTVVLDPEGDAQIDPNWVVLNQGR	DVCPENAEVTLTDFRAFQTVVLDPEGDAQI	DAQIDPNWVVLNQGREIVQTMNSDPGLAVG	R	A	F	G	R	E	2	1	2	3	0	3	1	2	0	1	2	0	0	1	2	0	1	1	0	4	0	0	26	0	2880.44	P49747	P49747	533	558	COMP	Cartilage oligomeric matrix protein	yes	yes	2;3	3.8156e-06	104.41	By MS/MS	By MS/MS		1	2
AFQVWSDVTPLR	TPDLDPETVDDAFARAFQVWSDVTPLRFSR	FARAFQVWSDVTPLRFSRIHDGEADIMINF	R	A	F	L	R	F	1	1	0	1	0	1	0	0	0	0	1	0	0	1	1	1	1	1	0	2	0	0	12	0	1417.74	P08253	P08253	147	158	MMP2	72 kDa type IV collagenase;PEX	yes	yes	2	4.3011e-06	163.94	By MS/MS	By MS/MS	By MS/MS	1	1
AFSDPFVEAEK	NAKNTVQGFKRFHGRAFSDPFVEAEKSNLA	FHGRAFSDPFVEAEKSNLAYDIVQLPTGLT	R	A	F	E	K	S	2	0	0	1	0	0	2	0	0	0	0	1	0	2	1	1	0	0	0	1	0	0	11	0	1238.58	P34932	P34932	74	84	HSPA4	Heat shock 70 kDa protein 4	yes	yes	2	0.024952	87.149	By MS/MS	By matching	By matching	1	1
AFSPLRK	ALVLVNNKISKIHEKAFSPLRKLQKLYISK	KISKIHEKAFSPLRKLQKLYISKNHLVEIP	K	A	F	R	K	L	1	1	0	0	0	0	0	0	0	0	1	1	0	1	1	1	0	0	0	0	0	0	7	1	817.481	P21810	P21810	133	139	BGN	Biglycan	yes	yes	2	0.026279	127.66	By MS/MS	By MS/MS	By MS/MS	1	1
AFVHWYVGEGMEEGEFSEAR	WARLDHKFDLMYAKRAFVHWYVGEGMEEGE	YVGEGMEEGEFSEAREDMAALEKDYEEVGA	R	A	F	A	R	E	2	1	0	0	0	0	5	3	1	0	0	0	1	2	0	1	0	1	1	2	0	0	20	0	2329.01	Q9BQE3;A5A6J1;P68363;Q71U36;P0DPH8;P0DPH7;P68366;Q9NY65;Q9JJZ2;Q8WQ47;P14642	Q9BQE3	403	422	TUBA1C;TUBA1B;TUBA1A;TUBA4A;TUBA8;Tuba8	Tubulin alpha-1C chain;Tubulin alpha-1B chain;Tubulin alpha-1A chain;Tubulin alpha-4A chain;Tubulin alpha-8 chain;Tubulin alpha chain	yes	no	3	0.035018	57.482		By MS/MS			1
AGAGSATLSMAYAGAR	TGRIQEAGTEVVKAKAGAGSATLSMAYAGA	GAGSATLSMAYAGARFVFSLVDAMNGKEGV	K	A	G	A	R	F	6	1	0	0	0	0	0	3	0	0	1	0	1	0	0	2	1	0	1	0	0	0	16	0	1453.7	P40926	P40926	242	257	MDH2	Malate dehydrogenase, mitochondrial	yes	yes	2	0.040051	64.266	By MS/MS	By matching	By matching	1	1
AGAIAPCEVTVPAQNTGLGPEK	IRDMLLANKVPAAARAGAIAPCEVTVPAQN	EVTVPAQNTGLGPEKTSFFQALGITTKISR	R	A	G	E	K	T	4	0	1	0	1	1	2	3	0	1	1	1	0	0	3	0	2	0	0	2	0	0	22	0	2179.09	P05388;P14869;Q8NHW5	P05388	113	134	RPLP0;Rplp0;RPLP0P6	60S acidic ribosomal protein P0;60S acidic ribosomal protein P0-like	yes	no	2	3.0609e-06	104.55	By MS/MS	By matching	By MS/MS	1	1
AGALQLLLVGDK	FSEFFFDSAMESYFRAGALQLLLVGDKVPH	YFRAGALQLLLVGDKVPHDLDMLLRATYFG	R	A	G	D	K	V	2	0	0	1	0	1	0	2	0	0	4	1	0	0	0	0	0	0	0	1	0	0	12	0	1196.71	P55058	P55058	283	294	PLTP	Phospholipid transfer protein	yes	yes	2	0.0010694	115.78	By MS/MS	By MS/MS	By MS/MS	1	1
AGALQLLLVGDKVPHDLDMLLR	FSEFFFDSAMESYFRAGALQLLLVGDKVPH	LVGDKVPHDLDMLLRATYFGSIVLLSPAVI	R	A	G	L	R	A	2	1	0	3	0	1	0	2	1	0	7	1	1	0	1	0	0	0	0	2	0	0	22	1	2386.34	P55058	P55058	283	304	PLTP	Phospholipid transfer protein	yes	yes	3;4	4.8196e-11	124.31	By MS/MS	By MS/MS	By MS/MS	2	2
AGENVGVLLR	CTGVEMFRKLLDEGRAGENVGVLLRGIKRE	LDEGRAGENVGVLLRGIKREEIERGQVLAK	R	A	G	L	R	G	1	1	1	0	0	0	1	2	0	0	2	0	0	0	0	0	0	0	0	2	0	0	10	0	1026.58	A1AGM6;A1AIF3;Q5PIW4;Q6A6L7	A1AGM6	271	280	tuf1;tuf2	Elongation factor Tu 1;Elongation factor Tu 2	yes	no	2	0.0048749	118.5			By MS/MS
AGEQVTYTCATYYK	FENAIPMGEKKDVYKAGEQVTYTCATYYKM	KAGEQVTYTCATYYKMDGASNVTCINSRWT	K	A	G	Y	K	M	2	0	0	0	1	1	1	1	0	0	0	1	0	0	0	0	3	0	3	1	0	0	14	0	1653.73	P08603	P08603	1010	1023	CFH	Complement factor H	yes	yes	2	0.026198	72.958	By MS/MS	By matching	By matching	1	1
AGEVINQPMMMAAR	PPPPEEKDEEFPEQKAGEVINQPMMMAARQ	KAGEVINQPMMMAARQLHDEARKWSSKPGI	K	A	G	A	R	Q	3	1	1	0	0	1	1	1	0	1	0	0	3	0	1	0	0	0	0	1	0	0	14	0	1517.72	P18206	P18206	890	903	VCL	Vinculin	yes	yes	2	0.0030627	93.556	By MS/MS	By matching		1	1
AGFAGDQIPK	ANQPVVIDNGSGVIKAGFAGDQIPKYCFPN	SGVIKAGFAGDQIPKYCFPNYVGRPKHVRV	K	A	G	P	K	Y	2	0	0	1	0	1	0	2	0	1	0	1	0	1	1	0	0	0	0	0	0	0	10	0	1002.51	P61163;P42025	P61163	23	32	ACTR1A;ACTR1B	Alpha-centractin;Beta-centractin	yes	no	2	0.058266	80.676	By MS/MS	By matching	By matching	1	1
AGFEWNEDGAGTTPSPGLQPAHLTFPLDYHLNQPFIFVLR	KITGKPIKLTQVEHRAGFEWNEDGAGTTPS	PLDYHLNQPFIFVLRDTDTGALLFIGKILD	R	A	G	L	R	D	3	1	2	2	0	2	2	4	2	1	5	0	0	4	5	1	3	1	1	1	0	0	40	0	4452.2	P36955	P36955	360	399	SERPINF1	Pigment epithelium-derived factor	yes	yes	3;4	1.0422e-68	206.33	By MS/MS	By MS/MS	By MS/MS	1	2
AGFTAAYSEK	PSTGHLFDLSSLSGRAGFTAAYSEKGLVYM	SLSGRAGFTAAYSEKGLVYMSICGENENCP	R	A	G	E	K	G	3	0	0	0	0	0	1	1	0	0	0	1	0	1	0	1	1	0	1	0	0	0	10	0	1043.49	P11717	P11717	1536	1545	IGF2R	Cation-independent mannose-6-phosphate receptor	yes	yes	2	0.0091948	105.94	By MS/MS	By MS/MS	By MS/MS	1	1
AGGIETIANEYSDR	GIDLGFQSCYVAVARAGGIETIANEYSDRC	RAGGIETIANEYSDRCTPACISFGPKNRSI	R	A	G	D	R	C	2	1	1	1	0	0	2	2	0	2	0	0	0	0	0	1	1	0	1	0	0	0	14	0	1494.7	P34932	P34932	20	33	HSPA4	Heat shock 70 kDa protein 4	yes	yes	2	1.5672e-06	141.88	By MS/MS	By MS/MS	By MS/MS	1	1
AGGSASAMLQPLLDNQVGFK	YSFDPVGSYQRDSFKAGGSASAMLQPLLDN	SAMLQPLLDNQVGFKNMQNVEHVPLSLDRA	K	A	G	F	K	N	3	0	1	1	0	2	0	3	0	0	3	1	1	1	1	2	0	0	0	1	0	0	20	0	2003.01	P20618	P20618	165	184	PSMB1	Proteasome subunit beta type-1	yes	yes	2;3	5.6879e-12	155.98	By MS/MS	By MS/MS	By matching	2	2
AGIEIFVVVVGR	ATPAAIEKAVQEAQRAGIEIFVVVVGRQVN	AQRAGIEIFVVVVGRQVNEPHIRVLVTGKT	R	A	G	G	R	Q	1	1	0	0	0	0	1	2	0	2	0	0	0	1	0	0	0	0	0	4	0	0	12	0	1257.74	P12109	P12109	965	976	COL6A1	Collagen alpha-1(VI) chain	yes	yes	2	0.0010348	116.05	By MS/MS	By MS/MS	By MS/MS	5	5
AGIIASAR	VDHGKSTLTDSLVCKAGIIASARAGETRFT	TDSLVCKAGIIASARAGETRFTDTRKDEQE	K	A	G	A	R	A	3	1	0	0	0	0	0	1	0	2	0	0	0	0	0	1	0	0	0	0	0	0	8	0	757.445	P13639;P58252	P13639	43	50	EEF2;Eef2	Elongation factor 2	yes	no	2	0.010555	130.77	By MS/MS	By matching	By matching	1	1
AGIISTVEVLK	VDRLGLQNDLFSLARAGIISTVEVLKVMEA	SLARAGIISTVEVLKVMEAFVNEPNYTVWS	R	A	G	L	K	V	1	0	0	0	0	0	1	1	0	2	1	1	0	0	0	1	1	0	0	2	0	0	11	0	1128.68	P55786	P55786	628	638	NPEPPS	Puromycin-sensitive aminopeptidase	yes	yes	2;3	0.01459	96.331	By MS/MS	By MS/MS	By MS/MS	1	2
AGILTFCVGASQANK	QSEDSYLQAANALTRAGILTFCVGASQANK	AGILTFCVGASQANKAELEQIAFNPSLVYL	R	A	G	N	K	A	3	0	1	0	1	1	0	2	0	1	1	1	0	1	0	1	1	0	0	1	0	0	15	0	1535.78	P12111	P12111	769	783	COL6A3	Collagen alpha-3(VI) chain	yes	yes	2	2.5507e-20	199.68	By MS/MS	By MS/MS	By MS/MS	1	1
AGLELGAEPETIVNSGLISPEGLAIDHIR	RMVYWTDVAGRTISRAGLELGAEPETIVNS	SGLISPEGLAIDHIRRTMYWTDSVLDKIES	R	A	G	I	R	R	3	1	1	1	0	0	4	4	1	4	4	0	0	0	2	2	1	0	0	1	0	0	29	0	2970.57	Q14112	Q14112	1169	1197	NID2	Nidogen-2	yes	yes	3	8.3512e-06	88.517	By MS/MS	By MS/MS	By MS/MS	1	1
AGLLALEFYTPEAFNWR	DAEDVIYVNWLNMVRAGLLALEFYTPEAFN	LLALEFYTPEAFNWRQAHMQARFVILRVLL	R	A	G	W	R	Q	3	1	1	0	0	0	2	1	0	0	3	0	0	2	1	0	1	1	1	0	0	0	17	0	1997	Q9NY33	Q9NY33	549	565	DPP3	Dipeptidyl peptidase 3	yes	yes	2	0.0071891	76.533	By MS/MS	By matching	By matching	1	1
AGLLFIFNFHPSK	VSEKHEGNKIIAFERAGLLFIFNFHPSKSY	ERAGLLFIFNFHPSKSYTDYRVGTALPGKF	R	A	G	S	K	S	1	0	1	0	0	0	0	1	1	1	2	1	0	3	1	1	0	0	0	0	0	0	13	0	1489.81	Q04446	Q04446	619	631	GBE1	1,4-alpha-glucan-branching enzyme	yes	yes	3	0.065762	32.734	By MS/MS			1
AGLNSLEAVK	______________________________	______________________________	M	A	G	V	K	R	2	0	1	0	0	0	1	1	0	0	2	1	0	0	0	1	0	0	0	1	0	0	10	0	1000.56	P67936	P67936	2	11	TPM4	Tropomyosin alpha-4 chain	yes	yes	2	0.0010838	115.7	By matching		By MS/MS	1
AGLQFPVGR	QGGKARAKAKTRSSRAGLQFPVGRVHRLLR	KTRSSRAGLQFPVGRVHRLLRKGNYAERVG	R	A	G	G	R	V	1	1	0	0	0	1	0	2	0	0	1	0	0	1	1	0	0	0	0	1	0	0	9	0	943.524	Q96KK5;C0HKE1;C0HKE4;C0HKE5;C0HKE6;Q8CGP7;Q99878;P20671;Q6FI13;Q8CGP6;P0C0S8;Q6GSS7;C0HKE3;Q8BFU2;C0HKE7;Q8CGP5;P04908;Q93077;Q16777;C0HKE8;Q64523;Q7L7L0;Q9BTM1;C0HKE2;P27661;P0CO00;P0CO01;P16104;Q71UI9;Q96QV6;P0C0S5;P0CN98;P0CN99;Q8IUE6;C0HJQ3	Q96KK5	22	30	HIST1H2AH;Hist1h2ak;HIST1H2AJ;HIST1H2AD;HIST2H2AA3;Hist1h2ah;HIST1H2AG;Hist2h2aa1;Hist3h2a;Hist1h2af;HIST1H2AB;HIST1H2AC;HIST2H2AC;Hist2h2ac;HIST3H2A;H2AFJ;H2afx;H2AFX;H2AFV;HIST1H2AA;H2AFZ;HIST2H2AB	Histone H2A type 1-H;Histone H2A type 1-K;Histone H2A type 1-J;Histone H2A type 1-D;Histone H2A type 2-A;Histone H2A type 1;Histone H2A type 3;Histone H2A type 1-F;Histone H2A type 1-B/E;Histone H2A type 1-C;Histone H2A type 2-C;Histone H2A.J;Histone H2AX;Histone H2A.V;Histone H2A type 1-A;Histone H2A.Z;Histone H2A type 2-B	yes	no	2	0.0066733	120.49	By MS/MS	By MS/MS	By MS/MS	1	1
AGNSQGDFYIR	ATSVYPGAYNAFQIRAGNSQGDFYIRQINN	FQIRAGNSQGDFYIRQINNVSAMLVLARPV	R	A	G	I	R	Q	1	1	1	1	0	1	0	2	0	1	0	0	0	1	0	1	0	0	1	0	0	0	11	0	1226.57	O95967	O95967	380	390	EFEMP2	EGF-containing fibulin-like extracellular matrix protein 2	yes	yes	2	0.015698	95.311	By MS/MS			1
AGTFFWSVVIPHER	GGQPLWITATKQGVKAGTFFWSVVIPHERR	KAGTFFWSVVIPHERRILTILQWLTLPDHE	K	A	G	E	R	R	1	1	0	0	0	0	1	1	1	1	0	0	0	2	1	1	1	1	0	2	0	0	14	0	1644.84	Q13822	Q13822	271	284	ENPP2	Ectonucleotide pyrophosphatase/phosphodiesterase family member 2	yes	yes	3	0.0031098	77.204	By MS/MS	By MS/MS	By MS/MS	1	1
AGTPYTVTLHGEVR	TVPGSLRSMEIPGLRAGTPYTVTLHGEVRG	RAGTPYTVTLHGEVRGHSTRPLAVEVVTED	R	A	G	V	R	G	1	1	0	0	0	0	1	2	1	0	1	0	0	0	1	0	3	0	1	2	0	0	14	0	1499.77	P24821	P24821	1318	1331	TNC	Tenascin	yes	yes	2	0.0020866	101.93	By MS/MS	By MS/MS	By matching	1	1
AGTQIENIDEDFRDGLK	QRKTFTAWCNSHLRKAGTQIENIDEDFRDG	TQIENIDEDFRDGLKLMLLLEVISGERLPK	K	A	G	L	K	L	1	1	1	3	0	1	2	2	0	2	1	1	0	1	0	0	1	0	0	0	0	0	17	1	1919.92	O43707	O43707	67	83	ACTN4	Alpha-actinin-4	yes	yes	2;3	5.0801e-70	272.5		By MS/MS	By MS/MS		2
AGTQIENIEEDFRDGLK	QRKTFTAWCNSHLRKAGTQIENIEEDFRDG	TQIENIEEDFRDGLKLMLLLEVISGERLAK	K	A	G	L	K	L	1	1	1	2	0	1	3	2	0	2	1	1	0	1	0	0	1	0	0	0	0	0	17	1	1933.94	P12814	P12814	48	64	ACTN1	Alpha-actinin-1	yes	yes	2;3	1.0668e-69	267.37	By MS/MS	By MS/MS	By MS/MS	2	2
AGVLAHLEEER	DSNLYRIGQSKVFFRAGVLAHLEEERDLKI	VFFRAGVLAHLEEERDLKITDVIIGFQACC	R	A	G	E	R	D	2	1	0	0	0	0	3	1	1	0	2	0	0	0	0	0	0	0	0	1	0	0	11	0	1222.63	P35579;Q8VDD5;P35580	P35579	765	775	MYH9;Myh9;MYH10	Myosin-9;Myosin-10	yes	no	2;3	0.0011958	140.75	By MS/MS	By MS/MS	By matching	2	2
AGVMGPPGSR	RGSPGSRGLPGADGRAGVMGPPGSRGASGP	GADGRAGVMGPPGSRGASGPAGVRGPNGDA	R	A	G	S	R	G	1	1	0	0	0	0	0	3	0	0	0	0	1	0	2	1	0	0	0	1	0	0	10	0	927.46	P08123	P08123	414	423	COL1A2	Collagen alpha-2(I) chain	yes	yes	2	0.0039937	97.635	By MS/MS	By MS/MS	By MS/MS	1	2
AGVSYAAPWWVSLLHR	______________________________	GVSYAAPWWVSLLHRLPHFDLSWEATSSQF	M	A	G	H	R	L	3	1	0	0	0	0	0	1	1	0	2	0	0	0	1	2	0	2	1	2	0	0	16	0	1811.95	Q9C0H2;Q6P5F7	Q9C0H2	2	17	TTYH3;Ttyh3	Protein tweety homolog 3	yes	no	2	0.00013051	115.14		By MS/MS			1
AGVVGPELHEQLLSAEK	DPVRNQRLYVHEAVKAGVVGPELHEQLLSA	VVGPELHEQLLSAEKAVTGYRDPYSGSTIS	K	A	G	E	K	A	2	0	0	0	0	1	3	2	1	0	3	1	0	0	1	1	0	0	0	2	0	0	17	0	1775.94	Q15149	Q15149	3552	3568	PLEC	Plectin	yes	yes	2;3	1.3929e-05	115.12	By MS/MS	By MS/MS	By MS/MS	2	2
AGYIIPLQGPGLTTTESR	VTLPAPLDTINVHLRAGYIIPLQGPGLTTT	IIPLQGPGLTTTESRQQPMALAVALTKGGE	R	A	G	S	R	Q	1	1	0	0	0	1	1	3	0	2	2	0	0	0	2	1	3	0	1	0	0	0	18	0	1872.99	P10253	P10253	820	837	GAA	Lysosomal alpha-glucosidase;76 kDa lysosomal alpha-glucosidase;70 kDa lysosomal alpha-glucosidase	yes	yes	2	0.0030421	83.617	By MS/MS	By MS/MS	By MS/MS	1	1
AGYQSTLTR	GECINNQGSYTCQCRAGYQSTLTRTECRDI	YTCQCRAGYQSTLTRTECRDIDECLQNGRI	R	A	G	T	R	T	1	1	0	0	0	1	0	1	0	0	1	0	0	0	0	1	2	0	1	0	0	0	9	0	995.504	P35555	P35555	517	525	FBN1	Fibrillin-1	yes	yes	2	0.0076059	118.74	By MS/MS	By MS/MS	By matching	1	1
AGYTDKVVIGMDVAASEFFR	ENKEGLELLKTAIGKAGYTDKVVIGMDVAA	KVVIGMDVAASEFFRSGKYDLDFKSPDDPS	K	A	G	F	R	S	3	1	0	2	0	0	1	2	0	1	0	1	1	2	0	1	1	0	1	3	0	0	20	1	2175.07	P06733	P06733	234	253	ENO1	Alpha-enolase	yes	yes	2;3	7.0957e-05	115.78	By MS/MS	By MS/MS	By matching	2	1
AHFSPSNIILDFPAAGSAAR	DVPVWDVEATLNFLKAHFSPSNIILDFPAA	SNIILDFPAAGSAARRDVQNVAAAPELAMG	K	A	H	A	R	R	5	1	1	1	0	0	0	1	1	2	1	0	0	2	2	3	0	0	0	0	0	0	20	0	2041.04	O00391	O00391	533	552	QSOX1	Sulfhydryl oxidase 1	yes	yes	2;3	3.0432e-42	211.7	By MS/MS	By MS/MS	By MS/MS	2	2
AHGVSSYDTVISR	SDLSQRMICSTQLDRAHGVSSYDTVISRDI	DRAHGVSSYDTVISRDIQAPDGLAVDWIHS	R	A	H	S	R	D	1	1	0	1	0	0	0	1	1	1	0	0	0	0	0	3	1	0	1	2	0	0	13	0	1390.68	P01130	P01130	459	471	LDLR	Low-density lipoprotein receptor	yes	yes	2;3	0.00126	106.62	By MS/MS	By MS/MS	By matching	2	2
AHHGEAGHHLPEPSSR	PPERQPQVDRTKLSRAHHGEAGHHLPEPSS	HHGEAGHHLPEPSSRETGRGAKGERGSKSH	R	A	H	S	R	E	2	1	0	0	0	0	2	2	4	0	1	0	0	0	2	2	0	0	0	0	0	0	16	0	1717.8	O76061;O97561	O76061	237	252	STC2	Stanniocalcin-2	yes	no	2;3	0.00013642	122.42	By MS/MS	By MS/MS	By MS/MS	2	2
AHLPLDINFR	IGGAPPEILQSRALRAHLPLDINFRGCMKG	SRALRAHLPLDINFRGCMKGFQFQKKDFNL	R	A	H	F	R	G	1	1	1	1	0	0	0	0	1	1	2	0	0	1	1	0	0	0	0	0	0	0	10	0	1194.65	Q16363	Q16363	1190	1199	LAMA4	Laminin subunit alpha-4	yes	yes	3	0.010719	78.113	By MS/MS	By MS/MS	By matching	1	1
AIAANEADAVTLDAGLVYDAYLAPNNLKPVVAEFYGSK	SVACVKKASYLDCIRAIAANEADAVTLDAG	PNNLKPVVAEFYGSKEDPQTFYYAVAVVKK	R	A	I	S	K	E	9	0	3	3	0	0	2	2	0	1	4	2	0	1	2	1	1	0	3	4	0	0	38	1	3953.01	P02787;A5A6I6	P02787	70	107	TF	Serotransferrin	yes	no	3	1.599e-20	136.15	By MS/MS	By MS/MS	By MS/MS	1	1
AIADTGANVVVTGGK	NFSKGEENLMDAQVKAIADTGANVVVTGGK	AIADTGANVVVTGGKVADMALHYANKYNIM	K	A	I	G	K	V	3	0	1	1	0	0	0	3	0	1	0	1	0	0	0	0	2	0	0	3	0	0	15	0	1371.74	P50990	P50990	282	296	CCT8	T-complex protein 1 subunit theta	yes	yes	2	0.0029364	90.614	By MS/MS	By MS/MS	By MS/MS	1	1
AIAVTVQEMVTK	GSFVDYQTTMVRTAKAIAVTVQEMVTKSNT	TAKAIAVTVQEMVTKSNTSPEELGPLANQL	K	A	I	T	K	S	2	0	0	0	0	1	1	0	0	1	0	1	1	0	0	0	2	0	0	3	0	0	12	0	1288.71	Q9Y490	Q9Y490	1863	1874	TLN1	Talin-1	yes	yes	2	0.029112	81.865	By MS/MS			1
AIDKPFLLPIEDVFSISGR	ELAGFLDSYIPEPERAIDKPFLLPIEDVFS	PFLLPIEDVFSISGRGTVVTGRVERGIIKV	R	A	I	G	R	G	1	1	0	2	0	0	1	1	0	3	2	1	0	2	2	2	0	0	0	1	0	0	19	1	2116.16	A1AGM6;A1AIF3;Q5PIW4	A1AGM6	206	224	tuf1;tuf2	Elongation factor Tu 1;Elongation factor Tu 2	yes	no	3	0.0082439	57.482	By MS/MS	By MS/MS	By MS/MS	1	1
AIDTIYQTTDFSGIR	GTREAVIAQISSHVKAIDTIYQTTDFSGIR	AIDTIYQTTDFSGIRNISFMVKRIRINTTA	K	A	I	I	R	N	1	1	0	2	0	1	0	1	0	3	0	0	0	1	0	1	3	0	1	0	0	0	15	0	1699.84	O14672	O14672	252	266	ADAM10	Disintegrin and metalloproteinase domain-containing protein 10	yes	yes	2	0.00041632	119.74	By MS/MS	By matching		1	1
AIEEGVNHMWTVSAFQQHPR	MILITGAHKAFALYKAIEEGVNHMWTVSAF	VNHMWTVSAFQQHPRTVFVCDEDATLELKV	K	A	I	P	R	T	2	1	1	0	0	2	2	1	2	1	0	0	1	1	1	1	1	1	0	2	0	0	20	0	2336.11	P46926;Q8TDQ7	P46926	215	234	GNPDA1;GNPDA2	Glucosamine-6-phosphate isomerase 1;Glucosamine-6-phosphate isomerase 2	yes	no	3	0.0028674	64.83	By MS/MS	By MS/MS	By matching	1	1
AIEHAYQYGGTANSR	NTPRNSHCHLSNSPRAIEHAYQYGGTANSR	AIEHAYQYGGTANSRQEFEHLKGDFGAKSQ	R	A	I	S	R	Q	3	1	1	0	0	1	1	2	1	1	0	0	0	0	0	1	1	0	2	0	0	0	15	0	1636.76	Q16363	Q16363	1465	1479	LAMA4	Laminin subunit alpha-4	yes	yes	2	3.4413e-05	136.7		By MS/MS	By MS/MS		1
AIENELLAR	LLIAQEKERNIFDQRAIENELLARNIHVIR	NIFDQRAIENELLARNIHVIRRTFEDISEK	R	A	I	A	R	N	2	1	1	0	0	0	2	0	0	1	2	0	0	0	0	0	0	0	0	0	0	0	9	0	1027.57	P48637	P48637	222	230	GSS	Glutathione synthetase	yes	yes	2	0.019536	101.54	By MS/MS	By matching	By MS/MS	1	1
AIFLADGNVFTTGFSR	VAEKEKAHEGARPMRAIFLADGNVFTTGFS	IFLADGNVFTTGFSRMSERQLALWNPKNMQ	R	A	I	S	R	M	2	1	1	1	0	0	0	2	0	1	1	0	0	3	0	1	2	0	0	1	0	0	16	0	1714.87	Q9ULV4	Q9ULV4	224	239	CORO1C	Coronin-1C	yes	yes	2	0.0011458	109.84	By MS/MS	By matching	By matching	1	1
AIGAVPLIQGEYMIPCEK	SLMVGPVDEVRELQKAIGAVPLIQGEYMIP	AVPLIQGEYMIPCEKVSTLPAITLKLGGKG	K	A	I	E	K	V	2	0	0	0	1	1	2	2	0	3	1	1	1	0	2	0	0	0	1	1	0	0	18	0	1988.01	P07339	P07339	314	331	CTSD	Cathepsin D;Cathepsin D light chain;Cathepsin D heavy chain	yes	yes	2	0.0010148	95.417	By MS/MS	By MS/MS	By matching	1	1
AIGNIELGIR	LVVVGEIVTEEHLRRAIGNIELGIRSWDTN	EHLRRAIGNIELGIRSWDTNLIECNLDQEL	R	A	I	I	R	S	1	1	1	0	0	0	1	2	0	3	1	0	0	0	0	0	0	0	0	0	0	0	10	0	1054.61	P46821	P46821	55	64	MAP1B	Microtubule-associated protein 1B;MAP1B heavy chain;MAP1 light chain LC1	yes	yes	2	0.0047896	118.74	By MS/MS	By MS/MS	By MS/MS	1	1
AIGQAGSLTSSEDTLTVVTADHSHVFTFGGYTPR	GKAKQALHEAVEMDRAIGQAGSLTSSEDTL	ADHSHVFTFGGYTPRGNSIFGLAPMLSDTD	R	A	I	P	R	G	3	1	0	2	0	1	1	4	2	1	2	0	0	2	1	4	6	0	1	3	0	0	34	0	3521.71	P05186	P05186	358	391	ALPL	Alkaline phosphatase, tissue-nonspecific isozyme	yes	yes	4	0.013378	35.965	By MS/MS			1
AIHIQAENGPHLLVEAEQAK	WADHLSDNYTLDHDRAIHIQAENGPHLLVE	AENGPHLLVEAEQAKVFSHRGGNVTLPCKF	R	A	I	A	K	V	4	0	1	0	0	2	3	1	2	2	2	1	0	0	1	0	0	0	0	1	0	0	20	0	2167.14	P10915	P10915	29	48	HAPLN1	Hyaluronan and proteoglycan link protein 1	yes	yes	2;3	1.2882e-205	374.18	By MS/MS	By MS/MS	By MS/MS	2	2
AIINLAVYGK	EEIKEEIASCGDVAKAIINLAVYGKAQNRS	GDVAKAIINLAVYGKAQNRSYERLALLVDT	K	A	I	G	K	A	2	0	1	0	0	0	0	1	0	2	1	1	0	0	0	0	0	0	1	1	0	0	10	0	1060.63	Q9Y646	Q9Y646	49	58	CPQ	Carboxypeptidase Q	yes	yes	2	0.041962	85.212	By MS/MS	By MS/MS	By MS/MS	1	1
AIISNKDILATNGVIHYIDELLIPDSAK	LEVGCSGDMLTINGKAIISNKDILATNGVI	VIHYIDELLIPDSAKTLFELAAESDVSTAI	K	A	I	A	K	T	3	0	2	3	0	0	1	1	1	6	3	2	0	0	1	2	1	0	1	1	0	0	28	1	3035.65	Q15582	Q15582	350	377	TGFBI	Transforming growth factor-beta-induced protein ig-h3	yes	yes	3;4	0.0056263	49.486	By MS/MS	By MS/MS		2	2
AILGATEVK	LKWPTSGQLFLGHPKAILGATEVKLLGHGQ	FLGHPKAILGATEVKLLGHGQPLNWISLEQ	K	A	I	V	K	L	2	0	0	0	0	0	1	1	0	1	1	1	0	0	0	0	1	0	0	1	0	0	9	0	900.528	Q9BTY2	Q9BTY2	415	423	FUCA2	Plasma alpha-L-fucosidase	yes	yes	2	0.051242	84.743	By MS/MS	By MS/MS	By MS/MS	1	1
AIMTYVSSFYHAFSGAQK	LDAEDIVGTARPDEKAIMTYVSSFYHAFSG	TYVSSFYHAFSGAQKAETAANRICKVLAVN	K	A	I	Q	K	A	3	0	0	0	0	1	0	1	1	1	0	1	1	2	0	3	1	0	2	1	0	0	18	0	2006.96	O43707;P12814	P12814	237	254	ACTN4;ACTN1	Alpha-actinin-4;Alpha-actinin-1	no	no	2;3	7.5443e-57	248.77	By MS/MS	By MS/MS	By MS/MS	2	3
AINEAYKEDYHK	ALIEILATRTNAEIRAINEAYKEDYHKSLE	EIRAINEAYKEDYHKSLEDALSSDTSGHFR	R	A	I	H	K	S	2	0	1	1	0	0	2	0	1	1	0	2	0	0	0	0	0	0	2	0	0	0	12	1	1479.7	P08133	P08133	472	483	ANXA6	Annexin A6	yes	yes	2	0.0010437	133.89		By MS/MS	By MS/MS		1
AINQGGLTSVAVR	FSPEGRLYQVEYAFKAINQGGLTSVAVRGK	FKAINQGGLTSVAVRGKDCAVIVTQKKVPD	K	A	I	V	R	G	2	1	1	0	0	1	0	2	0	1	1	0	0	0	0	1	1	0	0	2	0	0	13	0	1284.71	P60900	P60900	31	43	PSMA6	Proteasome subunit alpha type-6	yes	yes	2	3.8613e-05	140.78	By MS/MS	By MS/MS		1	1
AIPVTQYLK	SCCEEQNKVNCLQTRAIPVTQYLKAFSSYQ	NCLQTRAIPVTQYLKAFSSYQKHVCGALLK	R	A	I	L	K	A	1	0	0	0	0	1	0	0	0	1	1	1	0	0	1	0	1	0	1	1	0	0	9	0	1031.6	P43652	P43652	206	214	AFM	Afamin	yes	yes	2	0.067127	81.119	By MS/MS	By MS/MS	By MS/MS	1	1
AISMLQGLCYR	GLMLDPSRSRCVSDKAISMLQGLCYRSLGP	VSDKAISMLQGLCYRSLGPGTCTLPLAQRI	K	A	I	Y	R	S	1	1	0	0	1	1	0	1	0	1	2	0	1	0	0	1	0	0	1	0	0	0	11	0	1310.65	Q14767	Q14767	666	676	LTBP2	Latent-transforming growth factor beta-binding protein 2	yes	yes	2	0.0015579	114.99			By MS/MS
AITPPHPASQANIIFDITEGNLR	TFREFTRPEEIIFLRAITPPHPASQANIIF	SQANIIFDITEGNLRDSFDIIKRYMDGMTV	R	A	I	L	R	D	3	1	2	1	0	1	1	1	1	4	1	0	0	1	3	1	2	0	0	0	0	0	23	0	2474.29	P23142	P23142	620	642	FBLN1	Fibulin-1	yes	yes	3	0.001765	64.349	By MS/MS	By MS/MS		2	1
AITVFSPDGHLFQVEYAQEAVK	______________________________	DGHLFQVEYAQEAVKKGSTAVGVRGRDIVV	R	A	I	V	K	K	3	0	0	1	0	2	2	1	1	1	1	1	0	2	1	1	1	0	1	3	0	0	22	0	2448.23	O14818;Q8TAA3	O14818	6	27	PSMA7;PSMA8	Proteasome subunit alpha type-7;Proteasome subunit alpha type-7-like	yes	no	3	7.6593e-12	136.14		By MS/MS			1
AITVFSPDGHLFQVEYAQEAVKK	______________________________	GHLFQVEYAQEAVKKGSTAVGVRGRDIVVL	R	A	I	K	K	G	3	0	0	1	0	2	2	1	1	1	1	2	0	2	1	1	1	0	1	3	0	0	23	1	2576.33	O14818;Q8TAA3	O14818	6	28	PSMA7;PSMA8	Proteasome subunit alpha type-7;Proteasome subunit alpha type-7-like	yes	no	3;4	2.6009e-08	119.79	By MS/MS	By MS/MS	By matching	2	2
AIVDTNGITVFGTR	DCKKKTTKPLDRSERAIVDTNGITVFGTRI	RAIVDTNGITVFGTRILDEEVFEGDIQQFL	R	A	I	T	R	I	1	1	1	1	0	0	0	2	0	2	0	0	0	1	0	0	3	0	0	2	0	0	14	0	1462.78	P12107	P12107	196	209	COL11A1	Collagen alpha-1(XI) chain	yes	yes	2	7.6836e-07	149.31	By MS/MS	By MS/MS	By MS/MS	1	1
AIYQATYR	SYDLEVEQAYDLARRAIYQATYRDAYSGGA	AYDLARRAIYQATYRDAYSGGAVNLYHVRE	R	A	I	Y	R	D	2	1	0	0	0	1	0	0	0	1	0	0	0	0	0	0	1	0	2	0	0	0	8	0	984.503	P28074	P28074	218	225	PSMB5	Proteasome subunit beta type-5	yes	yes	2	0.016983	114.43	By MS/MS	By MS/MS	By MS/MS	1	1
AKDPFAHLPK	EEMDECEQALAAEPKAKDPFAHLPKSTFVL	AAEPKAKDPFAHLPKSTFVLDEFKRKYSNE	K	A	K	P	K	S	2	0	0	1	0	0	0	0	1	0	1	2	0	1	2	0	0	0	0	0	0	0	10	1	1122.62	P26641	P26641	276	285	EEF1G	Elongation factor 1-gamma	yes	yes	3	0.06103	49.489	By matching	By MS/MS	By matching	1	1
AKEVLPAIR	QAARQNVDHSQEAAKAKEVLPAIRGYVHYF	SQEAAKAKEVLPAIRGYVHYFFGCRDCASH	K	A	K	I	R	G	2	1	0	0	0	0	1	0	0	1	1	1	0	0	1	0	0	0	0	1	0	0	9	1	995.613	O00391	O00391	432	440	QSOX1	Sulfhydryl oxidase 1	yes	yes	2	0.016228	143.01	By MS/MS	By MS/MS	By matching	1	1
AKFEELNMDLFR	ESFYEGEDFSETLTRAKFEELNMDLFRSTM	LTRAKFEELNMDLFRSTMKPVQKVLEDSDL	R	A	K	F	R	S	1	1	1	1	0	0	2	0	0	0	2	1	1	2	0	0	0	0	0	0	0	0	12	1	1511.74	P11021;P20029	P11021	325	336	HSPA5;Hspa5	78 kDa glucose-regulated protein	yes	no	3	0.0093916	76.073	By MS/MS	By MS/MS	By MS/MS	1	1
AKFYPEDVSEELIQDITQR	AQDVRKESPLLFKFRAKFYPEDVSEELIQD	PEDVSEELIQDITQRLFFLQVKEGILNDDI	R	A	K	Q	R	L	1	1	0	2	0	2	3	0	0	2	1	1	0	1	1	1	1	0	1	1	0	0	19	1	2280.13	P26038;P26041;Q2HJ49;O35763;P26042	P26038	82	100	MSN;Msn	Moesin	yes	no	3	0.0030591	67.227	By MS/MS	By MS/MS		1	1
AKGPLASQISGLYLPYK	LLKEAKFPILSANIKAKGPLASQISGLYLP	GPLASQISGLYLPYKVLPVGDEVVGIVGYT	K	A	K	Y	K	V	2	0	0	0	0	1	0	2	0	1	3	2	0	0	2	2	0	0	2	0	0	0	17	1	1805.01	P21589	P21589	146	162	NT5E	5-nucleotidase	yes	yes	2;3	0.0044692	85.457	By matching	By MS/MS	By MS/MS	2	2
AKIEVSEDGTK	TTGSENLHVSHILQKAKIEVSEDGTKASAA	ILQKAKIEVSEDGTKASAATTAILIARSSP	K	A	K	T	K	A	1	0	0	1	0	0	2	1	0	1	0	2	0	0	0	1	1	0	0	1	0	0	11	1	1175.6	P07093	P07093	343	353	SERPINE2	Glia-derived nexin	yes	yes	2	0.045853	101.93	By MS/MS	By MS/MS	By matching	1	1
AKLEEQAQQIR	RDRLDEVKEQVAEVRAKLEEQAQQIRLQAE	AEVRAKLEEQAQQIRLQAEAFQARLKSWFE	R	A	K	I	R	L	2	1	0	0	0	3	2	0	0	1	1	1	0	0	0	0	0	0	0	0	0	0	11	1	1312.71	P02649;Q9GJU3	P02649	259	269	APOE	Apolipoprotein E	yes	no	2	0.0047716	145.17	By MS/MS	By MS/MS	By MS/MS	1	1
AKNEPVDRPPVLLIANSQNILATYLSGAQVSTITPTSTR	CVEGYLLQPDNRSCKAKNEPVDRPPVLLIA	LSGAQVSTITPTSTRQTTAMDFSYANETVC	K	A	K	T	R	Q	4	2	3	1	0	2	1	1	0	3	4	1	0	0	4	4	5	0	1	3	0	0	39	2	4135.23	Q07954	Q07954	190	228	LRP1	Prolow-density lipoprotein receptor-related protein 1;Low-density lipoprotein receptor-related protein 1 85 kDa subunit;Low-density lipoprotein receptor-related protein 1 515 kDa subunit;Low-density lipoprotein receptor-related protein 1 intracellular domain	yes	yes	4	1.4308e-15	119.77	By MS/MS	By MS/MS	By MS/MS	1	1
ALAAVLEELR	RMEGAEAQRPEEAGRALAAVLEELRQTRAD	EEAGRALAAVLEELRQTRADLHAVQGWAAR	R	A	L	L	R	Q	3	1	0	0	0	0	2	0	0	0	3	0	0	0	0	0	0	0	0	1	0	0	10	0	1083.63	P26022	P26022	148	157	PTX3	Pentraxin-related protein PTX3	yes	yes	2	1.3024e-10	198.54	By MS/MS	By MS/MS	By MS/MS	1	1
ALAGCDFLTISPK	TIVMGASFRNTGEIKALAGCDFLTISPKLL	IKALAGCDFLTISPKLLGELLQDNAKLVPV	K	A	L	P	K	L	2	0	0	1	1	0	0	1	0	1	2	1	0	1	1	1	1	0	0	0	0	0	13	0	1391.71	P37837;Q93092	P37837	246	258	TALDO1;Taldo1	Transaldolase	yes	no	2	0.00085041	116.23	By MS/MS	By MS/MS	By MS/MS	1	1
ALALGALQNIR	DEVKSEFKLNTYNDKALALGALQNIRYRGG	YNDKALALGALQNIRYRGGNTRTGKALTFI	K	A	L	I	R	Y	3	1	1	0	0	1	0	1	0	1	3	0	0	0	0	0	0	0	0	0	0	0	11	0	1138.68	Q99715	Q99715	2385	2395	COL12A1	Collagen alpha-1(XII) chain	yes	yes	2	0.0007211	147.52	By MS/MS	By MS/MS	By MS/MS	1	1
ALANSLACQGK	KKENLKAAQEEYVKRALANSLACQGKYTPS	YVKRALANSLACQGKYTPSGQAGAAASESL	R	A	L	G	K	Y	3	0	1	0	1	1	0	1	0	0	2	1	0	0	0	1	0	0	0	0	0	0	11	0	1131.57	P04075;A5A6I5;P00883;B5DGM7	P04075	332	342	ALDOA	Fructose-bisphosphate aldolase A	yes	no	2	1.2267e-12	199.29	By MS/MS	By MS/MS	By MS/MS	1	1
ALASQLQDSLK	ADLAARGEGESPQARALASQLQDSLKDLKA	PQARALASQLQDSLKDLKARMQEAMTQEVS	R	A	L	L	K	D	2	0	0	1	0	2	0	0	0	0	3	1	0	0	0	2	0	0	0	0	0	0	11	0	1172.64	P18206	P18206	571	581	VCL	Vinculin	yes	yes	2	0.0036358	113.74	By MS/MS	By matching	By matching	1	1
ALASQLQDSLKDLK	ADLAARGEGESPQARALASQLQDSLKDLKA	RALASQLQDSLKDLKARMQEAMTQEVSDVF	R	A	L	L	K	A	2	0	0	2	0	2	0	0	0	0	4	2	0	0	0	2	0	0	0	0	0	0	14	1	1528.85	P18206	P18206	571	584	VCL	Vinculin	yes	yes	2	0.034953	72.152	By MS/MS			1
ALDFHAETGFIYFADTTSYLIGR	PDEHMIPIENLMNPRALDFHAETGFIYFAD	GFIYFADTTSYLIGRQKIDGTERETILKDG	R	A	L	G	R	Q	3	1	0	2	0	0	1	2	1	2	2	0	0	3	0	1	3	0	2	0	0	0	23	0	2607.26	Q07954	Q07954	563	585	LRP1	Prolow-density lipoprotein receptor-related protein 1;Low-density lipoprotein receptor-related protein 1 85 kDa subunit;Low-density lipoprotein receptor-related protein 1 515 kDa subunit;Low-density lipoprotein receptor-related protein 1 intracellular domain	yes	yes	3	3.0269e-11	122.77	By MS/MS	By MS/MS	By MS/MS	1	1
ALDFIASK	ERGKMRVHKISNVNKALDFIASKGVKLVSI	KISNVNKALDFIASKGVKLVSIGAEEIVDG	K	A	L	S	K	G	2	0	0	1	0	0	0	0	0	1	1	1	0	1	0	1	0	0	0	0	0	0	8	0	863.475	O43707;Q08043;P12814	P12814	96	103	ACTN4;ACTN3;ACTN1	Alpha-actinin-4;Alpha-actinin-3;Alpha-actinin-1	no	no	2	0.018933	110.31	By MS/MS	By MS/MS	By MS/MS	1	1
ALDLFSDNAPPPELLEIINEDIAKR	VDYDGGRTRSDIVSRALDLFSDNAPPPELL	PPELLEIINEDIAKRTCEEHQLCVVAVLPH	R	A	L	K	R	T	3	1	2	3	0	0	3	0	0	3	4	1	0	1	3	1	0	0	0	0	0	0	25	1	2792.46	Q15084	Q15084	265	289	PDIA6	Protein disulfide-isomerase A6	yes	yes	3	0.023533	35.32		By MS/MS	By matching		1
ALDVSASDDEIAR	AEKKRPKAESFFQTKALDVSASDDEIARLK	TKALDVSASDDEIARLKKPDQAIKGDQFVF	K	A	L	A	R	L	3	1	0	3	0	0	1	0	0	1	1	0	0	0	0	2	0	0	0	1	0	0	13	0	1360.65	P13798	P13798	181	193	APEH	Acylamino-acid-releasing enzyme	yes	yes	2	0.028428	78.342			By MS/MS
ALEATTEHIR	KTVKAVEDEATKGTRALEATTEHIRQELAV	TKGTRALEATTEHIRQELAVFCSPEPPAKT	R	A	L	I	R	Q	2	1	0	0	0	0	2	0	1	1	1	0	0	0	0	0	2	0	0	0	0	0	10	0	1139.59	Q9Y490	Q9Y490	2145	2154	TLN1	Talin-1	yes	yes	2	0.037923	86.67	By MS/MS			1
ALEFVAR	RRLRLRGGSPLNTGKALEFVARNLFVKSAG	GSPLNTGKALEFVARNLFVKSAGSRIEDGV	K	A	L	A	R	N	2	1	0	0	0	0	1	0	0	0	1	0	0	1	0	0	0	0	0	1	0	0	7	0	804.449	P12111	P12111	1519	1525	COL6A3	Collagen alpha-3(VI) chain	yes	yes	2	0.015701	122.15	By matching	By MS/MS	By matching	1	1
ALEGLQYPFAVTSYGK	NRAECLNPSQPSRRKALEGLQYPFAVTSYG	LEGLQYPFAVTSYGKNLYFTDWKMNSVVAL	K	A	L	G	K	N	2	0	0	0	0	1	1	2	0	0	2	1	0	1	1	1	1	0	2	1	0	0	16	0	1742.89	P14543	P14543	1146	1161	NID1	Nidogen-1	yes	yes	2	1.0368e-11	171.29	By matching	By MS/MS	By MS/MS	1	1
ALEHFTDLYDIKR	AHIAQLCEKAGLLQRALEHFTDLYDIKRAV	QRALEHFTDLYDIKRAVVHTHLLNPEWLVN	R	A	L	K	R	A	1	1	0	2	0	0	1	0	1	1	2	1	0	1	0	0	1	0	1	0	0	0	13	1	1619.83	Q00610	Q00610	626	638	CLTC	Clathrin heavy chain 1	yes	yes	2	0.0022787	113.69	By MS/MS	By MS/MS		1	1
ALEIIPR	TIPGKQQLLIGAYAKALEIIPRQLCDNAGF	LLIGAYAKALEIIPRQLCDNAGFDATNILN	K	A	L	P	R	Q	1	1	0	0	0	0	1	0	0	2	1	0	0	0	1	0	0	0	0	0	0	0	7	0	810.496	Q99832	Q99832	441	447	CCT7	T-complex protein 1 subunit eta	yes	yes	2	0.022764	114.54	By MS/MS	By MS/MS	By matching	1	1
ALELEQER	QTKKAQQELEEQTRRALELEQERKRAQSEA	LEEQTRRALELEQERKRAQSEAEKLAKERQ	R	A	L	E	R	K	1	1	0	0	0	1	3	0	0	0	2	0	0	0	0	0	0	0	0	0	0	0	8	0	986.503	P26038;P26041;Q2HJ49;O35763	P26038	372	379	MSN;Msn	Moesin	yes	no	2	0.015692	117.16	By matching	By matching	By MS/MS	1	1
ALELNMLSLK	NAKGDDALEKRFLDKALELNMLSLKGHRSV	RFLDKALELNMLSLKGHRSVGGIRASLYNA	K	A	L	L	K	G	1	0	1	0	0	0	1	0	0	0	4	1	1	0	0	1	0	0	0	0	0	0	10	0	1130.64	Q9Y617	Q9Y617	324	333	PSAT1	Phosphoserine aminotransferase	yes	yes	2	0.016505	99.802	By MS/MS			1
ALEQALEK	FKKDNEETGFGSGTRALEQALEKTKANIKW	GFGSGTRALEQALEKTKANIKWVKENKEVV	R	A	L	E	K	T	2	0	0	0	0	1	2	0	0	0	2	1	0	0	0	0	0	0	0	0	0	0	8	0	900.492	P15144;P79171;P79143	P15144	936	943	ANPEP	Aminopeptidase N	yes	no	2	0.010733	130.22	By MS/MS	By MS/MS	By MS/MS	1	1
ALESGDVNTVWK	SVAVEMLSSVALINRALESGDVNTVWKQLS	INRALESGDVNTVWKQLSSSVTGLTNIEEE	R	A	L	W	K	Q	1	0	1	1	0	0	1	1	0	0	1	1	0	0	0	1	1	1	0	2	0	0	12	0	1317.66	P46940	P46940	466	477	IQGAP1	Ras GTPase-activating-like protein IQGAP1	yes	yes	2	0.022948	83.869	By MS/MS	By matching	By matching	1	1
ALESPERPFLAILGGAK	AGGFLMKKELNYFAKALESPERPFLAILGG	ESPERPFLAILGGAKVADKIQLINNMLDKV	K	A	L	A	K	V	3	1	0	0	0	0	2	2	0	1	3	1	0	1	2	1	0	0	0	0	0	0	17	1	1767.99	A5A6K4;P00558	A5A6K4	200	216	PGK1	Phosphoglycerate kinase 1	yes	no	3	1.5605e-08	144.33	By MS/MS	By MS/MS	By matching	1	1
ALFGLQK	GIISNQQITASSTHRALFGLQKWYPYYARL	ITASSTHRALFGLQKWYPYYARLNKKGLIN	R	A	L	Q	K	W	1	0	0	0	0	1	0	1	0	0	2	1	0	1	0	0	0	0	0	0	0	0	7	0	775.459	O43854	O43854	182	188	EDIL3	EGF-like repeat and discoidin I-like domain-containing protein 3	yes	yes	2	0.057802	94.669	By MS/MS	By MS/MS	By MS/MS	1	1
ALFQDIK	GYERLLKMQNQRGGRALFQDIKKPAEDEWG	MQNQRGGRALFQDIKKPAEDEWGKTPDAMK	R	A	L	I	K	K	1	0	0	1	0	1	0	0	0	1	1	1	0	1	0	0	0	0	0	0	0	0	7	0	833.465	P02792	P02792	77	83	FTL	Ferritin light chain	yes	yes	2	0.058493	94.401	By matching	By MS/MS	By MS/MS	1	1
ALGDLISATK	ETQVVLINAVKDVAKALGDLISATKAAAGK	KDVAKALGDLISATKAAAGKVGDDPAVWQL	K	A	L	T	K	A	2	0	0	1	0	0	0	1	0	1	2	1	0	0	0	1	1	0	0	0	0	0	10	0	987.56	Q9Y490	Q9Y490	2090	2099	TLN1	Talin-1	yes	yes	2	0.0091948	105.94	By MS/MS	By MS/MS	By MS/MS	1	1
ALGSAIEYTIENVFESAPNPR	VDFLSRGMTQLQGTRALGSAIEYTIENVFE	EYTIENVFESAPNPRDLKIVVLMLTGEVPE	R	A	L	P	R	D	3	1	2	0	0	0	3	1	0	2	1	0	0	1	2	2	1	0	1	1	0	0	21	0	2277.13	P12111	P12111	2714	2734	COL6A3	Collagen alpha-3(VI) chain	yes	yes	2;3;4	3.4458e-24	186.05	By MS/MS	By MS/MS	By MS/MS	4	3
ALIAAQYSGAQVR	AGTLYTYPENWRAFKALIAAQYSGAQVRVL	FKALIAAQYSGAQVRVLSAPPHFHFGQTNR	K	A	L	V	R	V	4	1	0	0	0	2	0	1	0	1	1	0	0	0	0	1	0	0	1	1	0	0	13	0	1346.73	P26641	P26641	18	30	EEF1G	Elongation factor 1-gamma	yes	yes	2	0.0061361	79.974	By MS/MS	By matching	By matching	1	1
ALIAGGGAPEIELALR	IHDALCVIRCLVKKRALIAGGGAPEIELAL	LIAGGGAPEIELALRLTEYSRTLSGMESYC	R	A	L	L	R	L	4	1	0	0	0	0	2	3	0	2	3	0	0	0	1	0	0	0	0	0	0	0	16	0	1549.88	P50991	P50991	420	435	CCT4	T-complex protein 1 subunit delta	yes	yes	2	0.056737	60.628		By MS/MS			1
ALIEVLQPLIAEHQAR	KDYTSGAMLTGELKKALIEVLQPLIAEHQA	LIEVLQPLIAEHQARRKEVTDEIVKEFMTP	K	A	L	A	R	R	3	1	0	0	0	2	2	0	1	2	3	0	0	0	1	0	0	0	0	1	0	0	16	0	1800.03	P23381	P23381	433	448	WARS	Tryptophan--tRNA ligase, cytoplasmic;T1-TrpRS;T2-TrpRS	yes	yes	3	0.052572	40.187	By matching	By MS/MS	By matching	1	1
ALILVGLER	DLHRASENLRQEGVRALILVGLERVVNLER	RQEGVRALILVGLERVVNLERLMHLEFGRG	R	A	L	E	R	V	1	1	0	0	0	0	1	1	0	1	3	0	0	0	0	0	0	0	0	1	0	0	9	0	982.618	P12111	P12111	1976	1984	COL6A3	Collagen alpha-3(VI) chain	yes	yes	2	0.00071728	161.68	By MS/MS	By MS/MS	By MS/MS	1	1
ALINADELASDVAGAEALLDR	LADFRDLTSWVTEMKALINADELASDVAGA	ELASDVAGAEALLDRHQEHKGEIDAHEDSF	K	A	L	D	R	H	6	1	1	3	0	0	2	1	0	1	4	0	0	0	0	1	0	0	0	1	0	0	21	0	2126.09	Q13813	Q13813	382	402	SPTAN1	Spectrin alpha chain, non-erythrocytic 1	yes	yes	3	0.0028966	62.663		By MS/MS	By MS/MS		1
ALLELQLEPEELYQTFQR	AERIKPVLMMNKMDRALLELQLEPEELYQT	ELQLEPEELYQTFQRIVENVNVIISTYGEG	R	A	L	Q	R	I	1	1	0	0	0	3	4	0	0	0	5	0	0	1	1	0	1	0	1	0	0	0	18	0	2219.15	P13639;P58252	P13639	163	180	EEF2;Eef2	Elongation factor 2	yes	no	3	0.00031762	86.016	By MS/MS	By matching	By matching	1	1
ALLEVVQSGGK	EAIETDDLTIKLVIKALLEVVQSGGKNIEL	LVIKALLEVVQSGGKNIELAVMRRDQSLKI	K	A	L	G	K	N	1	0	0	0	0	1	1	2	0	0	2	1	0	0	0	1	0	0	0	2	0	0	11	0	1099.62	O14818;Q8TAA3	O14818	194	204	PSMA7;PSMA8	Proteasome subunit alpha type-7;Proteasome subunit alpha type-7-like	yes	no	2	6.8987e-05	161.79	By matching	By MS/MS	By matching	1	1
ALLFIPR	LAVKHFSVEGQLEFRALLFIPRRAPFDLFE	VEGQLEFRALLFIPRRAPFDLFENKKKKNN	R	A	L	P	R	R	1	1	0	0	0	0	0	0	0	1	2	0	0	1	1	0	0	0	0	0	0	0	7	0	828.522	P30947;P11499;P08238	P30947	333	339	Hsp90ab1;HSP90AB1	Heat shock protein HSP 90-beta	yes	no	2	0.022643	114.67	By MS/MS	By MS/MS	By MS/MS	1	1
ALLFVPR	LAVKHFSVEGQLEFRALLFVPRRAPFDLFE	VEGQLEFRALLFVPRRAPFDLFENRKKKNN	R	A	L	P	R	R	1	1	0	0	0	0	0	0	0	0	2	0	0	1	1	0	0	0	0	1	0	0	7	0	814.507	P07900;A5A6K9;P07901;P30946;Q90474	P07900	339	345	HSP90AA1;Hsp90aa1;hsp90a.1	Heat shock protein HSP 90-alpha;Heat shock protein HSP 90-alpha 1	yes	no	2	0.01117	130.84	By MS/MS	By MS/MS	By MS/MS	1	1
ALLSAPWYLNR	NYMKELELVTKAGFRALLSAPWYLNRISYG	AGFRALLSAPWYLNRISYGPDWKDFYIVEP	R	A	L	N	R	I	2	1	1	0	0	0	0	0	0	0	3	0	0	0	1	1	0	1	1	0	0	0	11	0	1302.71	P06865;P29416	P06865	414	424	HEXA;Hexa	Beta-hexosaminidase subunit alpha	yes	no	2	1.2419e-07	175.38	By MS/MS	By MS/MS	By MS/MS	1	1
ALLTPVAIAAGR	TNVKGIYAVGDVCGKALLTPVAIAAGRKLA	CGKALLTPVAIAAGRKLAHRLFEYKEDSKL	K	A	L	G	R	K	4	1	0	0	0	0	0	1	0	1	2	0	0	0	1	0	1	0	0	1	0	0	12	0	1151.7	P00390	P00390	380	391	GSR	Glutathione reductase, mitochondrial	yes	yes	2	0.0019429	108.98	By MS/MS	By MS/MS		1	1
ALMDEVVK	PVGVFEWEAFARGTKALMDEVVKATSRGCI	AFARGTKALMDEVVKATSRGCITIIGGGDT	K	A	L	V	K	A	1	0	0	1	0	0	1	0	0	0	1	1	1	0	0	0	0	0	0	2	0	0	8	0	903.474	A5A6K4;P00558;P09041	A5A6K4	354	361	PGK1;Pgk2	Phosphoglycerate kinase 1;Phosphoglycerate kinase 2	yes	no	2	0.056434	86.472	By MS/MS	By MS/MS	By MS/MS	1	1
ALNLGYALDYAQR	EILNLVKRMKIKTGKALNLGYALDYAQRYI	GKALNLGYALDYAQRYIFVKSAGSRIEDGV	K	A	L	Q	R	Y	3	1	1	1	0	1	0	1	0	0	3	0	0	0	0	0	0	0	2	0	0	0	13	0	1466.75	P12111	P12111	913	925	COL6A3	Collagen alpha-3(VI) chain	yes	yes	2;3	1.9287e-15	191.4	By MS/MS	By MS/MS	By MS/MS	2	2
ALPAVQQNNLDEDLIR	DAAELVALAQAVNARALPAVQQNNLDEDLI	LPAVQQNNLDEDLIRKLAYVAAGDLAPINA	R	A	L	I	R	K	2	1	2	2	0	2	1	0	0	1	3	0	0	0	1	0	0	0	0	1	0	0	16	0	1807.94	P22314	P22314	369	384	UBA1	Ubiquitin-like modifier-activating enzyme 1	yes	yes	2	4.3578e-08	153.95	By MS/MS	By MS/MS	By MS/MS	1	1
ALPFWNEEIVPQIK	DQLPSCESLKDTIARALPFWNEEIVPQIKE	RALPFWNEEIVPQIKEGKRVLIAAHGNSLR	R	A	L	I	K	E	1	0	1	0	0	1	2	0	0	2	1	1	0	1	2	0	0	1	0	1	0	0	14	0	1682.9	P18669;Q8MKE8;P15259;Q8N0Y7	P18669	163	176	PGAM1;PGAM2;PGAM4	Phosphoglycerate mutase 1;Phosphoglycerate mutase 2;Probable phosphoglycerate mutase 4	yes	no	2;3	5.7311e-09	163.65	By MS/MS	By MS/MS	By MS/MS	2	2
ALPSEELNR	VEYTLGEESEAPGQRALPSEELNRQLEKLL	EAPGQRALPSEELNRQLEKLLKEGSSNQRV	R	A	L	N	R	Q	1	1	1	0	0	0	2	0	0	0	2	0	0	0	1	1	0	0	0	0	0	0	9	0	1027.53	Q04637	Q04637	1437	1445	EIF4G1	Eukaryotic translation initiation factor 4 gamma 1	yes	yes	2	0.042082	86.833	By matching	By MS/MS	By matching	1	1
ALQALEELR	SRVKAEAEAAREKQRALQALEELRLQAEEA	AREKQRALQALEELRLQAEEAERRLRQAEV	R	A	L	L	R	L	2	1	0	0	0	1	2	0	0	0	3	0	0	0	0	0	0	0	0	0	0	0	9	0	1041.58	Q15149	Q15149	1671	1679	PLEC	Plectin	yes	yes	2	0.0060025	121.74	By matching	By MS/MS	By matching	1	1
ALQASALK	CPLLKPWALTFSYGRALQASALKAWGGKKE	LTFSYGRALQASALKAWGGKKENLKAAQEE	R	A	L	L	K	A	3	0	0	0	0	1	0	0	0	0	2	1	0	0	0	1	0	0	0	0	0	0	8	0	800.476	P04075;A5A6I5;P00883;B5DGM7	P04075	305	312	ALDOA	Fructose-bisphosphate aldolase A	yes	no	2	0.017424	113.5	By MS/MS	By MS/MS	By MS/MS	1	1
ALSEFAALMNTER	LGGFASTQDTTVALKALSEFAALMNTERTN	LKALSEFAALMNTERTNIQVTVTGPSSPSP	K	A	L	E	R	T	3	1	1	0	0	0	2	0	0	0	2	0	1	1	0	1	1	0	0	0	0	0	13	0	1451.71	Q6YHK3	Q6YHK3	1190	1202	CD109	CD109 antigen	yes	yes	2	4.9589e-23	218.49	By MS/MS	By matching	By MS/MS	1	1
ALSIGFETCR	KAFNSTLPTMAQMEKALSIGFETCRYGFIE	AQMEKALSIGFETCRYGFIEGHVVIPRIHP	K	A	L	C	R	Y	1	1	0	0	1	0	1	1	0	1	1	0	0	1	0	1	1	0	0	0	0	0	10	0	1152.56	P16070	P16070	69	78	CD44	CD44 antigen	yes	yes	2	0.0027738	135	By MS/MS	By matching	By MS/MS	1	1
ALTSELANAR	TTEAEKNERVQKHLKALTSELANARDESKK	QKHLKALTSELANARDESKKTANDMIHAEN	K	A	L	A	R	D	3	1	1	0	0	0	1	0	0	0	2	0	0	0	0	1	1	0	0	0	0	0	10	0	1044.56	P26038;P26041;Q2HJ49;O35763;P26042	P26038	524	533	MSN;Msn	Moesin	yes	no	2	0.0031183	130.22	By MS/MS	By MS/MS	By MS/MS	1	1
ALVEMQDVVAELLR	RAANPFQQKLSGSHKALVEMQDVVAELLRT	KALVEMQDVVAELLRTVPWEQPATKDPLLR	K	A	L	L	R	T	2	1	0	1	0	1	2	0	0	0	3	0	1	0	0	0	0	0	0	3	0	0	14	0	1584.85	Q9C0H2;Q6P5F7	Q9C0H2	317	330	TTYH3;Ttyh3	Protein tweety homolog 3	yes	no	2	0.00041521	121.02	By matching	By MS/MS	By matching	1	1
ALYYDLISSPDIHGTYK	LSLGAEQRTESIIHRALYYDLISSPDIHGT	YYDLISSPDIHGTYKELLDTVTAPQKNLKS	R	A	L	Y	K	E	1	0	0	2	0	0	0	1	1	2	2	1	0	0	1	2	1	0	3	0	0	0	17	0	1954.97	P36955	P36955	107	123	SERPINF1	Pigment epithelium-derived factor	yes	yes	2;3	3.4173e-26	194.29	By MS/MS	By MS/MS	By MS/MS	2	2
ALYYDLISSPDIHGTYKELLDTVTAPQK	LSLGAEQRTESIIHRALYYDLISSPDIHGT	GTYKELLDTVTAPQKNLKSASRIVFEKKLR	R	A	L	Q	K	N	2	0	0	3	0	1	1	1	1	2	4	2	0	0	2	2	3	0	3	1	0	0	28	1	3150.61	P36955	P36955	107	134	SERPINF1	Pigment epithelium-derived factor	yes	yes	3	0.00011805	83.362	By MS/MS	By MS/MS		1	1
AMGIMNSFVNDIFER	KVLKQVHPDTGISSKAMGIMNSFVNDIFER	AMGIMNSFVNDIFERIAGEASRLAHYNKRS	K	A	M	E	R	I	1	1	2	1	0	0	1	1	0	2	0	0	2	2	0	1	0	0	0	1	0	0	15	0	1742.81	O60814;Q64478;Q9D2U9;Q99880;Q99879;Q99877;Q93079;Q8N257;Q8CGP2;Q8CGP1;Q8CGP0;Q6ZWY9;Q6PC60;Q64525;Q64524;Q64475;Q5QNW6;Q16778;P62807;P58876;P57053;P33778;P23527;P10854;P10853;P06899	O60814	59	73	HIST1H2BK;Hist1h2bh;Hist3h2ba;HIST1H2BL;HIST1H2BM;HIST1H2BN;HIST1H2BH;HIST3H2BB;Hist1h2bp;Hist1h2bk;Hist3h2bb;Hist1h2bc;hist2h2l;Hist2h2bb;Hist2h2be;Hist1h2bb;HIST2H2BF;HIST2H2BE;HIST1H2BC;HIST1H2BD;H2BFS;HIST1H2BB;HIST1H2BO;Hist1h2bm;Hist1h2bf;HIST1H2BJ	Histone H2B type 1-K;Histone H2B type 1-H;Histone H2B type 3-A;Histone H2B type 1-L;Histone H2B type 1-M;Histone H2B type 1-N;Histone H2B type 3-B;Histone H2B type 1-P;Histone H2B type 1-C/E/G;Histone H2B 3;Histone H2B type 2-B;Histone H2B type 2-E;Histone H2B type 1-B;Histone H2B type 2-F;Histone H2B type 1-C/E/F/G/I;Histone H2B type 1-D;Histone H2B type F-S;Histone H2B type 1-O;Histone H2B type…	yes	no	2	0.00044535	92.112		By MS/MS			1
AMLVCSDAATNK	GESSLSVSKWNTFLKAMLVCSDAATNKNFN	FLKAMLVCSDAATNKNFNRLQDVFLLPDPS	K	A	M	N	K	N	3	0	1	1	1	0	0	0	0	0	1	1	1	0	0	1	1	0	0	1	0	0	12	0	1279.59	O75326	O75326	287	298	SEMA7A	Semaphorin-7A	yes	yes	2	0.00027446	123.86	By MS/MS	By MS/MS	By MS/MS	1	1
AMQHISYLNSR	LVLTLEGEDLGELDKAMQHISYLNSRQFPT	ELDKAMQHISYLNSRQFPTPGIRRLKITST	K	A	M	S	R	Q	1	1	1	0	0	1	0	0	1	1	1	0	1	0	0	2	0	0	1	0	0	0	11	0	1318.65	O94985	O94985	601	611	CLSTN1	Calsyntenin-1;Soluble Alc-alpha;CTF1-alpha	yes	yes	3	0.01013	75.088	By MS/MS	By MS/MS	By MS/MS	1	1
AMSQDGASQFQEVIR	______________________________	AMSQDGASQFQEVIRQELELSVKKELEKIL	K	A	M	I	R	Q	2	1	0	1	0	3	1	1	0	1	0	0	1	1	0	2	0	0	0	1	0	0	15	0	1665.78	Q16851	Q16851	11	25	UGP2	UTP--glucose-1-phosphate uridylyltransferase	yes	yes	2	1.7757e-07	152.96	By MS/MS	By MS/MS	By matching	1	1
AMTTGAIAAMLSTILYSR	IIEARLKMYKHSNNKAMTTGAIAAMLSTIL	TGAIAAMLSTILYSRRFFPYYVYNIIGGLD	K	A	M	S	R	R	4	1	0	0	0	0	0	1	0	2	2	0	2	0	0	2	3	0	1	0	0	0	18	0	1869.97	P20618	P20618	110	127	PSMB1	Proteasome subunit beta type-1	yes	yes	3	0.0065521	64.52	By matching	By MS/MS		1	1
ANDDIIVNWVNR	RYTLNVLEDLGDGQKANDDIIVNWVNRTLS	GQKANDDIIVNWVNRTLSEAGKSTSIQSFK	K	A	N	N	R	T	1	1	3	2	0	0	0	0	0	2	0	0	0	0	0	0	0	1	0	2	0	0	12	0	1427.72	P13797	P13797	519	530	PLS3	Plastin-3	yes	yes	2	9.5006e-05	145.9	By MS/MS	By MS/MS	By matching	1	1
ANTFVAELK	NPNKIFGVTTLDIVRANTFVAELKGLDPAR	TLDIVRANTFVAELKGLDPARVNVPVIGGH	R	A	N	L	K	G	2	0	1	0	0	0	1	0	0	0	1	1	0	1	0	0	1	0	0	1	0	0	9	0	991.534	P40926	P40926	177	185	MDH2	Malate dehydrogenase, mitochondrial	yes	yes	2	0.012754	109.11	By MS/MS	By MS/MS	By MS/MS	1	1
ANVAVVSGAPLQGQLVAR	LSQYMGLSLNEEEIRANVAVVSGAPLQGQL	AVVSGAPLQGQLVARPSSINYMVAPVTGND	R	A	N	A	R	P	4	1	1	0	0	2	0	2	0	0	2	0	0	0	1	1	0	0	0	4	0	0	18	0	1748.99	O00560	O00560	68	85	SDCBP	Syntenin-1	yes	yes	2	5.3256e-14	172.76	By MS/MS	By MS/MS	By MS/MS	1	1
APAPASAPPGPSEELLR	LNNHHGGSSSSGGSRAPAPASAPPGPSEEL	APASAPPGPSEELLRQLEQRLQESCSVCLA	R	A	P	L	R	Q	4	1	0	0	0	0	2	1	0	0	2	0	0	0	5	2	0	0	0	0	0	0	17	0	1658.86	Q9Y6C2	Q9Y6C2	276	292	EMILIN1	EMILIN-1	yes	yes	2	7.6443e-08	144.57	By MS/MS	By MS/MS	By MS/MS	1	1
APDELWNSLGPHPIPVIFK	NLHKVIVVWNNIGEKAPDELWNSLGPHPIP	LWNSLGPHPIPVIFKQQTANRMRNRLQVFP	K	A	P	F	K	Q	1	0	1	1	0	0	1	1	1	2	2	1	0	1	4	1	0	1	0	1	0	0	19	0	2129.13	Q9UBQ6	Q9UBQ6	106	124	EXTL2	Exostosin-like 2;Processed exostosin-like 2	yes	yes	3	0.046521	39.12	By MS/MS		By matching	1
APDFVFYAPR	SFNDKKFVIKPIDKKAPDFVFYAPRLRINK	PIDKKAPDFVFYAPRLRINKRILALCMGNH	K	A	P	P	R	L	2	1	0	1	0	0	0	0	0	0	0	0	0	2	2	0	0	0	1	1	0	0	10	0	1181.59	P26038;P26041;Q2HJ49;O35763;P26042;P35241;P15311;P31977;P26040	P26038	264	273	MSN;Msn;RDX;EZR;Ezr	Moesin;Radixin;Ezrin	no	no	2	0.0025643	137.9	By MS/MS	By MS/MS	By matching	1	1
APFDLFENR	EGQLEFRALLFVPRRAPFDLFENRKKKNNI	LFVPRRAPFDLFENRKKKNNIKLYVRRVFI	R	A	P	N	R	K	1	1	1	1	0	0	1	0	0	0	1	0	0	2	1	0	0	0	0	0	0	0	9	0	1107.53	P07900;A5A6K9;P07901;P30946	P07900	347	355	HSP90AA1;Hsp90aa1	Heat shock protein HSP 90-alpha	yes	no	2	0.0034628	139.97	By MS/MS	By MS/MS	By MS/MS	1	1
APIIAVTR	KSGRSAHQVARYRPRAPIIAVTRNPQTARQ	VARYRPRAPIIAVTRNPQTARQAHLYRGIF	R	A	P	T	R	N	2	1	0	0	0	0	0	0	0	2	0	0	0	0	1	0	1	0	0	1	0	0	8	0	839.523	P14618;P52480	P14618	448	455	PKM;Pkm	Pyruvate kinase PKM	yes	no	2	0.0056891	154.35	By MS/MS	By MS/MS	By MS/MS	1	1
APLIPMEHCTTR	PIDGYLSHTELAPLRAPLIPMEHCTTRFFE	PLRAPLIPMEHCTTRFFETCDLDNDKYIAL	R	A	P	T	R	F	1	1	0	0	1	0	1	0	1	1	1	0	1	0	2	0	2	0	0	0	0	0	12	0	1424.69	P09486;P07214	P09486	257	268	SPARC;Sparc	SPARC	yes	no	2	0.0081182	94.692	By MS/MS	By MS/MS	By MS/MS	1	1
APTAQVESFR	IFSDITENSATVSWRAPTAQVESFRITYVP	TVSWRAPTAQVESFRITYVPITGGTPSMVT	R	A	P	F	R	I	2	1	0	0	0	1	1	0	0	0	0	0	0	1	1	1	1	0	0	1	0	0	10	0	1104.56	P24821	P24821	1732	1741	TNC	Tenascin	yes	yes	2	1.1194e-10	199.89	By MS/MS	By MS/MS	By matching	1	1
APYPNYDRDILTIDIGR	RHPPSPTRDECFARRAPYPNYDRDILTIDI	YPNYDRDILTIDIGRVTPNLMGHLCGNQRV	R	A	P	G	R	V	1	2	1	3	0	0	0	1	0	3	1	0	0	0	2	0	1	0	2	0	0	0	17	1	1991.01	Q16610	Q16610	400	416	ECM1	Extracellular matrix protein 1	yes	yes	3	0.06862	38.417	By MS/MS	By matching	By matching	1	1
AQCGGGLLGVR	WLSDASVRHPVTVARAQCGGGLLGVRTLYR	TVARAQCGGGLLGVRTLYRFENQTGFPPPD	R	A	Q	V	R	T	1	1	0	0	1	1	0	4	0	0	2	0	0	0	0	0	0	0	0	1	0	0	11	0	1086.56	P13611;Q62059	P13611	313	323	VCAN;Vcan	Versican core protein	yes	no	2	0.0036431	113.71	By MS/MS	By matching	By matching	1	1
AQELDALDNSHPIEVSVGHPSEVDEIFDAISYSK	EYDIWTQFVSADYTRAQELDALDNSHPIEV	PSEVDEIFDAISYSKGASVIRMLHDYIGDK	R	A	Q	S	K	G	3	0	1	4	0	1	4	1	2	3	2	1	0	1	2	5	0	0	1	3	0	0	34	0	3710.76	P55786;A6NEC2	P55786	407	440	NPEPPS;NPEPPSL1	Puromycin-sensitive aminopeptidase;Puromycin-sensitive aminopeptidase-like protein	yes	no	4	0.0045509	47.241	By MS/MS			1
AQIHDLVLVGGSTR	LEPVEKALRDAKLDKAQIHDLVLVGGSTRI	KAQIHDLVLVGGSTRIPKVQKLLQDFFNGR	K	A	Q	T	R	I	1	1	0	1	0	1	0	2	1	1	2	0	0	0	0	1	1	0	0	2	0	0	14	0	1464.8	P0DMV8;P0DMV9	P0DMV8	329	342	HSPA1A;HSPA1B	Heat shock 70 kDa protein 1A;Heat shock 70 kDa protein 1B	yes	no	2	0.026919	72.496	By MS/MS			1
AQIINDAFNLASAHK	TQLQRDHSAIPVINRAQIINDAFNLASAHK	AQIINDAFNLASAHKVPVTLALNNTLFLIE	R	A	Q	H	K	V	4	0	2	1	0	1	0	0	1	2	1	1	0	1	0	1	0	0	0	0	0	0	15	0	1611.84	P15144	P15144	659	673	ANPEP	Aminopeptidase N	yes	yes	2;3	3.2682e-20	197.3	By MS/MS	By MS/MS	By MS/MS	2	2
AQILPIR	______________________________	______________________________	M	A	Q	I	R	F	1	1	0	0	0	1	0	0	0	2	1	0	0	0	1	0	0	0	0	0	0	0	7	0	809.512	Q00610	Q00610	2	8	CLTC	Clathrin heavy chain 1	yes	yes	2	0.0028331	102.98	By MS/MS	By MS/MS	By MS/MS	1	1
AQITGYR	NETDSTVLVRWTPPRAQITGYRLTVGLTRR	LVRWTPPRAQITGYRLTVGLTRRGQPRQYN	R	A	Q	Y	R	L	1	1	0	0	0	1	0	1	0	1	0	0	0	0	0	0	1	0	1	0	0	0	7	0	807.424	P02751	P02751	1022	1028	FN1	Fibronectin;Anastellin;Ugl-Y1;Ugl-Y2;Ugl-Y3	yes	yes	2	0.001953	164.1	By MS/MS	By matching		1	1
AQLGVQAFADALLIIPK	MAEALIKHKPSVKGRAQLGVQAFADALLII	LGVQAFADALLIIPKVLAQNSGFDLQETLV	R	A	Q	P	K	V	4	0	0	1	0	2	0	1	0	2	3	1	0	1	1	0	0	0	0	1	0	0	17	0	1767.03	P40227	P40227	433	449	CCT6A	T-complex protein 1 subunit zeta	yes	yes	2	0.0084556	73.848	By MS/MS	By MS/MS	By MS/MS	1	1
AQMVQEDLEK	ARQKKESEAVEWQQKAQMVQEDLEKTRAEL	EWQQKAQMVQEDLEKTRAELKTAMSTPHVA	K	A	Q	E	K	T	1	0	0	1	0	2	2	0	0	0	1	1	1	0	0	0	0	0	0	1	0	0	10	0	1189.56	P26038;P26041;Q2HJ49;O35763;P26042	P26038	449	458	MSN;Msn	Moesin	yes	no	2	0.0021906	141.48	By MS/MS	By MS/MS	By MS/MS	1	1
AQPENIPAK	IKVYCDFSTGETCIRAQPENIPAKNWYRSS	GETCIRAQPENIPAKNWYRSSKDKKHVWLG	R	A	Q	A	K	N	2	0	1	0	0	1	1	0	0	1	0	1	0	0	2	0	0	0	0	0	0	0	9	0	966.513	P08123	P08123	1206	1214	COL1A2	Collagen alpha-2(I) chain	yes	yes	2	0.010303	113.7	By MS/MS	By MS/MS	By matching	1	1
AQQAADKYLYVDK	______________________________	______________________________	M	A	Q	D	K	N	3	0	0	2	0	2	0	0	0	0	1	2	0	0	0	0	0	0	2	1	0	0	13	1	1511.76	P35579;Q8VDD5	P35579	2	14	MYH9;Myh9	Myosin-9	yes	no	2	4.2935e-05	146.36	By MS/MS	By MS/MS	By matching	1	1
AQQELEEQTRR	ELMERLKQIEEQTKKAQQELEEQTRRALEL	QTKKAQQELEEQTRRALELEQERKRAQSEA	K	A	Q	R	R	A	1	2	0	0	0	3	3	0	0	0	1	0	0	0	0	0	1	0	0	0	0	0	11	1	1386.69	P26038;P26041;Q2HJ49;O35763;P26042	P26038	361	371	MSN;Msn	Moesin	yes	no	2	0.011158	105.4	By MS/MS	By MS/MS		1	1
AQVEEFLAQHGSEYQSVK	KHMRLFIHNHEQHHKAQVEEFLAQHGSEYQ	EEFLAQHGSEYQSVKLVGPEVRMANADARN	K	A	Q	V	K	L	2	0	0	0	0	3	3	1	1	0	1	1	0	1	0	2	0	0	1	2	0	0	18	0	2048.98	Q02809	Q02809	331	348	PLOD1	Procollagen-lysine,2-oxoglutarate 5-dioxygenase 1	yes	yes	2;3	1.0943e-14	173.44	By MS/MS	By MS/MS	By MS/MS	2	2
AQYEDIAQK	NNRSLDLDSIIAEVKAQYEDIAQKSKAEAE	IIAEVKAQYEDIAQKSKAEAESLYQSKYEE	K	A	Q	Q	K	S	2	0	0	1	0	2	1	0	0	1	0	1	0	0	0	0	0	0	1	0	0	0	9	0	1064.51	P04264;A5A6M6	P04264	356	364	KRT1	Keratin, type II cytoskeletal 1	yes	no	2	0.0019244	150.35	By MS/MS	By MS/MS	By MS/MS	1	1
AQYYLPDGSTIEIGPSR	LSINPQKDETLETEKAQYYLPDGSTIEIGP	YYLPDGSTIEIGPSRFRAPELLFRPDLIGE	K	A	Q	S	R	F	1	1	0	1	0	1	1	2	0	2	1	0	0	0	2	2	1	0	2	0	0	0	17	0	1865.92	P61163	P61163	239	255	ACTR1A	Alpha-centractin	yes	yes	2	0.0045617	83.204	By MS/MS	By MS/MS	By matching	1	1
ARFEELNADLFR	DSLYEGIDFYTSITRARFEELNADLFRGTL	ITRARFEELNADLFRGTLDPVEKALRDAKL	R	A	R	F	R	G	2	2	1	1	0	0	2	0	0	0	2	0	0	2	0	0	0	0	0	0	0	0	12	1	1479.75	P63017;P11142;P54652	P63017	300	311	Hspa8;HSPA8;HSPA2	Heat shock cognate 71 kDa protein;Heat shock-related 70 kDa protein 2	yes	no	2;3	0.0020669	111.63	By MS/MS	By MS/MS	By MS/MS	2	2
ARPFPDGLAEDIDKGEVSAR	CLSKSPNKHNRLYMKARPFPDGLAEDIDKG	DGLAEDIDKGEVSARQELKQRARYLAEKYE	K	A	R	A	R	Q	3	2	0	3	0	0	2	2	0	1	1	1	0	1	2	1	0	0	0	1	0	0	20	2	2142.07	P13639;P58252	P13639	606	625	EEF2;Eef2	Elongation factor 2	yes	no	3	7.5794e-06	107.25	By MS/MS	By MS/MS	By MS/MS	1	1
ARPVINIVHK	DLLVGSLSDHIVLLRARPVINIVHKTLVPR	IVLLRARPVINIVHKTLVPRPAVLDPALCT	R	A	R	H	K	T	1	1	1	0	0	0	0	0	1	2	0	1	0	0	1	0	0	0	0	2	0	0	10	1	1145.7	P26006	P26006	462	471	ITGA3	Integrin alpha-3;Integrin alpha-3 heavy chain;Integrin alpha-3 light chain	yes	yes	3	0.0038058	98.044	By matching	By MS/MS	By MS/MS	1	1
ASAATTAILIAR	ILQKAKIEVSEDGTKASAATTAILIARSSP	GTKASAATTAILIARSSPPWFIVDRPFLFF	K	A	S	A	R	S	5	1	0	0	0	0	0	0	0	2	1	0	0	0	0	1	2	0	0	0	0	0	12	0	1157.68	P07093	P07093	354	365	SERPINE2	Glia-derived nexin	yes	yes	2	1.1807e-07	173.37	By MS/MS	By MS/MS	By MS/MS	1	1
ASAELALGENSEVLK	DKEYLPIGGLAEFCKASAELALGENSEVLK	ASAELALGENSEVLKSGRFVTVQTISGTGA	K	A	S	L	K	S	3	0	1	0	0	0	3	1	0	0	3	1	0	0	0	2	0	0	0	1	0	0	15	0	1529.79	P00505	P00505	108	122	GOT2	Aspartate aminotransferase, mitochondrial	yes	yes	2	0.0022342	98.407		By MS/MS			1
ASAHAITGPPTELITSEVTAR	RTLCSRVEEQDREIKASAHAITGPPTELIT	TGPPTELITSEVTARSFMVNWTHAPGNVEK	K	A	S	A	R	S	4	1	0	0	0	0	2	1	1	2	1	0	0	0	2	2	4	0	0	1	0	0	21	0	2121.11	Q05707	Q05707	347	367	COL14A1	Collagen alpha-1(XIV) chain	yes	yes	3	2.0175e-12	154.56	By MS/MS	By MS/MS	By MS/MS	1	1
ASALEQFVNSVR	______________________________	______________________________	M	A	S	V	R	Q	2	1	1	0	0	1	1	0	0	0	1	0	0	1	0	2	0	0	0	2	0	0	12	0	1319.68	Q9UNS2	Q9UNS2	2	13	COPS3	COP9 signalosome complex subunit 3	yes	yes	2	5.694e-21	209.1		By MS/MS	By matching		1
ASASYHISNLLEK	______________________________	______________________________	M	A	S	E	K	M	2	0	1	0	0	0	1	0	1	1	2	1	0	0	0	3	0	0	1	0	0	0	13	0	1431.74	Q86VP6	Q86VP6	2	14	CAND1	Cullin-associated NEDD8-dissociated protein 1	yes	yes	2	0.041807	42.336			By MS/MS
ASFNHFDKDHGGALGPEEFK	RDAKGISQEQMQEFRASFNHFDKDHGGALG	FDKDHGGALGPEEFKACLISLGYDVENDRQ	R	A	S	F	K	A	2	0	1	2	0	0	2	3	2	0	1	2	0	3	1	1	0	0	0	0	0	0	20	1	2202.01	O43707	O43707	772	791	ACTN4	Alpha-actinin-4	yes	yes	2;3;4	1.1382e-09	142.1	By MS/MS	By MS/MS	By MS/MS	3	3
ASFNHFDRDHSGTLGPEEFK	RDAKGISQEQMNEFRASFNHFDRDHSGTLG	FDRDHSGTLGPEEFKACLISLGYDIGNDPQ	R	A	S	F	K	A	1	1	1	2	0	0	2	2	2	0	1	1	0	3	1	2	1	0	0	0	0	0	20	1	2290.04	P12814	P12814	753	772	ACTN1	Alpha-actinin-1	yes	yes	3;4	2.8939e-08	134.87	By matching	By MS/MS	By MS/MS	2	2
ASGADSKGDDLSTAILK	______________________________	GADSKGDDLSTAILKQKNRPNRLIVDEAIN	M	A	S	L	K	Q	3	0	0	3	0	0	0	2	0	1	2	2	0	0	0	3	1	0	0	0	0	0	17	1	1647.83	Q01853;P55072	Q01853	2	18	Vcp;VCP	Transitional endoplasmic reticulum ATPase	yes	no	2	1.3376e-56	254.58	By MS/MS	By matching	By MS/MS	1	1
ASGPGLNTTGVPASLPVEFTIDAK	FKVKVLPTHDASKVKASGPGLNTTGVPASL	GVPASLPVEFTIDAKDAGEGLLAVQITDPE	K	A	S	A	K	D	3	0	1	1	0	0	1	3	0	1	2	1	0	1	3	2	3	0	0	2	0	0	24	0	2341.22	P21333	P21333	1550	1573	FLNA	Filamin-A	yes	yes	2;3	0.00046018	87.148	By MS/MS	By MS/MS	By matching	2	2
ASGVAVSDGVIK	______________________________	______________________________	M	A	S	I	K	V	2	0	0	1	0	0	0	2	0	1	0	1	0	0	0	2	0	0	0	3	0	0	12	0	1101.6	P23528	P23528	2	13	CFL1	Cofilin-1	yes	yes	2	0.0013884	95.822	By MS/MS	By matching	By MS/MS	1	1
ASHEEVEGLVEK	LALLKAVDTWSWGERASHEEVEGLVEKIRF	GERASHEEVEGLVEKIRFPMMLPEELFELQ	R	A	S	E	K	I	1	0	0	0	0	0	4	1	1	0	1	1	0	0	0	1	0	0	0	2	0	0	12	0	1325.65	Q08380	Q08380	334	345	LGALS3BP	Galectin-3-binding protein	yes	yes	2;3	8.3829e-29	232	By MS/MS	By MS/MS	By MS/MS	2	3
ASHTAPQVLFSHR	VIGKVFMQEFKEGRRASHTAPQVLFSHREP	RRASHTAPQVLFSHREPPLELKDTDAAVGD	R	A	S	H	R	E	2	1	0	0	0	1	0	0	2	0	1	0	0	1	1	2	1	0	0	1	0	0	13	0	1449.75	O15144	O15144	191	203	ARPC2	Actin-related protein 2/3 complex subunit 2	yes	yes	3	0.00022099	110.98	By MS/MS	By MS/MS	By matching	1	1
ASIHEAWTDGK	RLERLDHLAEKFRQKASIHEAWTDGKEAML	FRQKASIHEAWTDGKEAMLRQKDYETATLS	K	A	S	G	K	E	2	0	0	1	0	0	1	1	1	1	0	1	0	0	0	1	1	1	0	0	0	0	11	0	1213.57	O43707;P12814	P12814	403	413	ACTN4;ACTN1	Alpha-actinin-4;Alpha-actinin-1	no	no	2;3	3.502e-28	240.18	By MS/MS	By MS/MS	By MS/MS	2	2
ASIHEAWTDGKEAMLK	RLERLDHLAEKFRQKASIHEAWTDGKEAML	SIHEAWTDGKEAMLKHRDYETATLSDIKAL	K	A	S	L	K	H	3	0	0	1	0	0	2	1	1	1	1	2	1	0	0	1	1	1	0	0	0	0	16	1	1785.87	O43707	O43707	422	437	ACTN4	Alpha-actinin-4	yes	yes	2	0.008844	103.75	By matching	By MS/MS		1	1
ASILNTWISLK	QIFGLSNHLVWSKLRASILNTWISLKQADK	SKLRASILNTWISLKQADKKIRECNL____	R	A	S	L	K	Q	1	0	1	0	0	0	0	0	0	2	2	1	0	0	0	2	1	1	0	0	0	0	11	0	1244.71	P22234	P22234	404	414	PAICS	Multifunctional protein ADE2;Phosphoribosylaminoimidazole-succinocarboxamide synthase;Phosphoribosylaminoimidazole carboxylase	yes	yes	2	0.021806	83.358		By MS/MS			1
ASLHGGEPTTIIR	KMVYWTDITEPSIGRASLHGGEPTTIIRQD	GRASLHGGEPTTIIRQDLGSPEGIAVDHLG	R	A	S	I	R	Q	1	1	0	0	0	0	1	2	1	2	1	0	0	0	1	1	2	0	0	0	0	0	13	0	1350.73	P14543	P14543	1005	1017	NID1	Nidogen-1	yes	yes	2;3	3.0082e-16	205.52	By MS/MS	By MS/MS	By MS/MS	2	2
ASLINNAFQLVSIGK	GLLKGTHTAVSSNDRASLINNAFQLVSIGK	ASLINNAFQLVSIGKLSIEKALDLSLYLKH	R	A	S	G	K	L	2	0	2	0	0	1	0	1	0	2	2	1	0	1	0	2	0	0	0	1	0	0	15	0	1573.88	Q9NZ08	Q9NZ08	637	651	ERAP1	Endoplasmic reticulum aminopeptidase 1	yes	yes	2	0.0018319	102.87	By matching	By MS/MS	By MS/MS	1	1
ASLSLAPVNIFK	______________________________	______________________________	M	A	S	F	K	A	2	0	1	0	0	0	0	0	0	1	2	1	0	1	1	2	0	0	0	1	0	0	12	0	1258.73	P78371	P78371	2	13	CCT2	T-complex protein 1 subunit beta	yes	yes	2	0.00015018	117.81	By MS/MS	By MS/MS	By MS/MS	1	1
ASLYNAVTIEDVQK	NMLSLKGHRSVGGIRASLYNAVTIEDVQKL	RASLYNAVTIEDVQKLAAFMKKFLEMHQL_	R	A	S	Q	K	L	2	0	1	1	0	1	1	0	0	1	1	1	0	0	0	1	1	0	1	2	0	0	14	0	1549.8	Q9Y617	Q9Y617	343	356	PSAT1	Phosphoserine aminotransferase	yes	yes	2	0.001251	110.93	By MS/MS	By MS/MS	By MS/MS	1	1
ASMGTLAFDEYGRPFLIIK	______________________________	TLAFDEYGRPFLIIKDQDRKSRLMGLEALK	M	A	S	I	K	D	2	1	0	1	0	0	1	2	0	2	2	1	1	2	1	1	1	0	1	0	0	0	19	1	2128.1	P48643	P48643	2	20	CCT5	T-complex protein 1 subunit epsilon	yes	yes	2	8.1277e-07	130.1	By MS/MS	By MS/MS	By MS/MS	1	1
ASSIIDELFQDR	QQTHMLDVMQDHFSRASSIIDELFQDRFFT	FSRASSIIDELFQDRFFTREPQDTYHYLPF	R	A	S	D	R	F	1	1	0	2	0	1	1	0	0	2	1	0	0	1	0	2	0	0	0	0	0	0	12	0	1392.69	P10909	P10909	183	194	CLU	Clusterin;Clusterin beta chain;Clusterin alpha chain	yes	yes	2	2.6451e-06	167.67	By MS/MS	By MS/MS	By MS/MS	1	1
ASSIIDELFQDRFFTR	QQTHMLDVMQDHFSRASSIIDELFQDRFFT	SSIIDELFQDRFFTREPQDTYHYLPFSLPH	R	A	S	T	R	E	1	2	0	2	0	1	1	0	0	2	1	0	0	3	0	2	1	0	0	0	0	0	16	1	1943.97	P10909	P10909	183	198	CLU	Clusterin;Clusterin beta chain;Clusterin alpha chain	yes	yes	3	8.7067e-05	118.33	By MS/MS	By MS/MS		1	1
ASSVVVSGTPIR	LMPNWLHLPVGYHGRASSVVVSGTPIRRPM	HGRASSVVVSGTPIRRPMGQMKPDDSKPPV	R	A	S	I	R	R	1	1	0	0	0	0	0	1	0	1	0	0	0	0	1	3	1	0	0	3	0	0	12	0	1171.66	P16930	P16930	163	174	FAH	Fumarylacetoacetase	yes	yes	2	0.0015383	112.13	By MS/MS	By matching	By MS/MS	1	1
ASTEQAPELENLTVTEVGWDGLR	TAEKGRHKSKPARVKASTEQAPELENLTVT	LENLTVTEVGWDGLRLNWTAADQAYEHFII	K	A	S	L	R	L	2	1	1	1	0	1	4	2	0	0	3	0	0	0	1	1	3	1	0	2	0	0	23	0	2514.22	P24821	P24821	1069	1091	TNC	Tenascin	yes	yes	3	0.010432	48.867		By MS/MS			1
ASYLDCIR	SVIPSDGPSVACVKKASYLDCIRAIAANEA	SVACVKKASYLDCIRAIAANEADAVTLDAG	K	A	S	I	R	A	1	1	0	1	1	0	0	0	0	1	1	0	0	0	0	1	0	0	1	0	0	0	8	0	996.47	P02787;A5A6I6	P02787	62	69	TF	Serotransferrin	yes	no	2	0.0056891	154.35	By MS/MS	By MS/MS	By MS/MS	1	1
ASYSGVSLFSNPVQYWEIQPSTFR	VGSSDFCPPGHNTKKASYSGVSLFSNPVQY	SNPVQYWEIQPSTFRCVYVRSAIQLGNYK_	K	A	S	F	R	C	1	1	1	0	0	2	1	1	0	1	1	0	0	2	2	5	1	1	2	2	0	0	24	0	2762.33	P07585	P07585	322	345	DCN	Decorin	yes	yes	2;3	1.1275e-49	210.29	By MS/MS	By MS/MS	By MS/MS	2	2
ATAEVLNIGKK	______________________________	______________________________	M	A	T	K	K	L	2	0	1	0	0	0	1	1	0	1	1	2	0	0	0	0	1	0	0	1	0	0	11	1	1142.67	P22234	P22234	2	12	PAICS	Multifunctional protein ADE2;Phosphoribosylaminoimidazole-succinocarboxamide synthase;Phosphoribosylaminoimidazole carboxylase	yes	yes	2	0.0022052	95.358	By MS/MS			1
ATAGAYIASQTVK	AFKFRHGVIVAADSRATAGAYIASQTVKKV	SRATAGAYIASQTVKKVIEINPYLLGTMAG	R	A	T	V	K	K	4	0	0	0	0	1	0	1	0	1	0	1	0	0	0	1	2	0	1	1	0	0	13	0	1279.68	P28074	P28074	79	91	PSMB5	Proteasome subunit beta type-5	yes	yes	2	3.7853e-05	141.1	By MS/MS	By MS/MS	By MS/MS	1	1
ATAGAYIASQTVKK	AFKFRHGVIVAADSRATAGAYIASQTVKKV	RATAGAYIASQTVKKVIEINPYLLGTMAGG	R	A	T	K	K	V	4	0	0	0	0	1	0	1	0	1	0	2	0	0	0	1	2	0	1	1	0	0	14	1	1407.77	P28074	P28074	79	92	PSMB5	Proteasome subunit beta type-5	yes	yes	2	0.0032862	106.67	By matching	By MS/MS	By matching	1	1
ATAGDTHLGGEDFDNR	DVSVLSIDAGVFEVKATAGDTHLGGEDFDN	TAGDTHLGGEDFDNRLVNHFMEEFRRKHGK	K	A	T	N	R	L	2	1	1	3	0	0	1	3	1	0	1	0	0	1	0	0	2	0	0	0	0	0	16	0	1674.72	P0DMV8;P0DMV9;P34931;P17066;P48741	P17066	223	238	HSPA1A;HSPA1B;HSPA1L;HSPA6;HSPA7	Heat shock 70 kDa protein 1A;Heat shock 70 kDa protein 1B;Heat shock 70 kDa protein 1-like;Heat shock 70 kDa protein 6;Putative heat shock 70 kDa protein 7	no	no	2	0.010545	74.698	By matching	By MS/MS		1	1
ATDFVVPGPGK	KPIIIGRHAYGDQYRATDFVVPGPGKVEIT	DQYRATDFVVPGPGKVEITYTPSDGTQKVT	R	A	T	G	K	V	1	0	0	1	0	0	0	2	0	0	0	1	0	1	2	0	1	0	0	2	0	0	11	0	1086.57	O75874	O75874	141	151	IDH1	Isocitrate dehydrogenase [NADP] cytoplasmic	yes	yes	2	0.0015036	133.23	By MS/MS	By MS/MS	By MS/MS	1	1
ATFAGLYSLDVGEEGDQAIAEALAAPSR	EMLLPGQPEAVARLRATFAGLYSLDVGEEG	EGDQAIAEALAAPSRFVLKPQREGGGNNLY	R	A	T	S	R	F	7	1	0	2	0	1	3	3	0	1	3	0	0	1	1	2	1	0	1	1	0	0	28	0	2821.38	P48637	P48637	333	360	GSS	Glutathione synthetase	yes	yes	3	2.5052e-05	87.196		By matching	By MS/MS		1
ATFDISLVVPK	DARRAFPCWDEPAIKATFDISLVVPKDRVA	PAIKATFDISLVVPKDRVALSNMNVIDRKP	K	A	T	P	K	D	1	0	0	1	0	0	0	0	0	1	1	1	0	1	1	1	1	0	0	2	0	0	11	0	1188.68	P55786;A6NEC2	P55786	198	208	NPEPPS;NPEPPSL1	Puromycin-sensitive aminopeptidase;Puromycin-sensitive aminopeptidase-like protein	yes	no	2	0.044997	71.451	By MS/MS			1
ATFISVQLK	______________________________	______________________________	M	A	T	L	K	K	1	0	0	0	0	1	0	0	0	1	1	1	0	1	0	1	1	0	0	1	0	0	9	0	1005.59	Q8WUM4	Q8WUM4	2	10	PDCD6IP	Programmed cell death 6-interacting protein	yes	yes	2	0.024544	68.383	By MS/MS			1
ATGVFTTLQPGSSIPPYNTEVTETTIVITWTPAPR	TVSLVAIKGNQESPKATGVFTTLQPGSSIP	VTETTIVITWTPAPRIGFKLGVRPSQGGEA	K	A	T	P	R	I	2	1	1	0	0	1	2	2	0	3	1	0	0	1	5	2	9	1	1	3	0	0	35	0	3744.93	P02751	P02751	1078	1112	FN1	Fibronectin;Anastellin;Ugl-Y1;Ugl-Y2;Ugl-Y3	yes	yes	3;4;5	2.6284e-36	164.14	By MS/MS	By MS/MS	By MS/MS	4	4
ATISHVSPDSLYLFR	EKEKTFTKDSDKDLKATISHVSPDSLYLFR	ATISHVSPDSLYLFRVQAVCRNDMRSDFSQ	K	A	T	F	R	V	1	1	0	1	0	0	0	0	1	1	2	0	0	1	1	3	1	0	1	1	0	0	15	0	1704.88	P23470	P23470	408	422	PTPRG	Receptor-type tyrosine-protein phosphatase gamma	yes	yes	3	6.3225e-05	119.96	By MS/MS	By matching	By matching	1	1
ATISNDGATILK	GPRGMDKLIVDGRGKATISNDGATILKLLD	RGKATISNDGATILKLLDVVHPAAKTLVDI	K	A	T	L	K	L	2	0	1	1	0	0	0	1	0	2	1	1	0	0	0	1	2	0	0	0	0	0	12	0	1202.65	Q99832	Q99832	56	67	CCT7	T-complex protein 1 subunit eta	yes	yes	2	0.00029287	121.83	By MS/MS			1
ATIVHQDQAYDDK	LYTSDTVMQNPQFIKATIVHQDQAYDDKIY	IKATIVHQDQAYDDKIYYFFREDNPDKNPE	K	A	T	D	K	I	2	0	0	3	0	2	0	0	1	1	0	1	0	0	0	0	1	0	1	1	0	0	13	0	1502.7	O75326	O75326	227	239	SEMA7A	Semaphorin-7A	yes	yes	2;3	2.5744e-10	180.18	By MS/MS	By MS/MS	By MS/MS	2	2
ATIVHQDQAYDDKIYYFFR	LYTSDTVMQNPQFIKATIVHQDQAYDDKIY	HQDQAYDDKIYYFFREDNPDKNPEAPLNVS	K	A	T	F	R	E	2	1	0	3	0	2	0	0	1	2	0	1	0	2	0	0	1	0	3	1	0	0	19	1	2392.15	O75326	O75326	227	245	SEMA7A	Semaphorin-7A	yes	yes	2;3;4	5.4706e-65	245.69	By MS/MS	By MS/MS	By MS/MS	3	3
ATLKDQLIYNLLK	______________________________	______________________________	M	A	T	L	K	E	1	0	1	1	0	1	0	0	0	1	4	2	0	0	0	0	1	0	1	0	0	0	13	1	1531.9	P00338	P00338	2	14	LDHA	L-lactate dehydrogenase A chain	yes	yes	2	1.1448e-15	202.31	By MS/MS	By MS/MS	By MS/MS	1	1
ATLKDQLIYNLLKEEQTPQNK	______________________________	LIYNLLKEEQTPQNKITVVGVGAVGMACAI	M	A	T	N	K	I	1	0	2	1	0	3	2	0	0	1	4	3	0	0	1	0	2	0	1	0	0	0	21	2	2486.34	P00338	P00338	2	22	LDHA	L-lactate dehydrogenase A chain	yes	yes	3	4.0822e-24	187.52	By MS/MS	By MS/MS	By MS/MS	1	1
ATLPVFDKEELLECIQQLVK	QPNLNMDRMYRSAVRATLPVFDKEELLECI	FDKEELLECIQQLVKLDQEWVPYSTSASLY	R	A	T	V	K	L	1	0	0	1	1	2	3	0	0	1	4	2	0	1	1	0	1	0	0	2	0	0	20	1	2372.27	P54687	P54687	127	146	BCAT1	Branched-chain-amino-acid aminotransferase, cytosolic	yes	yes	3	0.0065571	57.989	By matching	By MS/MS	By MS/MS	1	1
ATPEQYQILK	QDNKCSWLVVQCLQRATPEQYQILKENYGQ	QCLQRATPEQYQILKENYGQKEAEKVARVK	R	A	T	L	K	E	1	0	0	0	0	2	1	0	0	1	1	1	0	0	1	0	1	0	1	0	0	0	10	0	1189.63	P14324	P14324	344	353	FDPS	Farnesyl pyrophosphate synthase	yes	yes	2	0.018427	98.458	By matching	By MS/MS	By MS/MS	1	1
ATTAALLLEAQAATGFLVDPVR	EKVSIYEAMRRGLLRATTAALLLEAQAATG	LEAQAATGFLVDPVRNQRLYVHEAVKAGVV	R	A	T	V	R	N	6	1	0	1	0	1	1	1	0	0	4	0	0	1	1	0	3	0	0	2	0	0	22	0	2227.22	Q15149	Q15149	3519	3540	PLEC	Plectin	yes	yes	3	1.0285e-07	116.21	By MS/MS	By MS/MS	By MS/MS	1	1
ATVAPEDVSEVIFGHVLAAGCGQNPVR	VQDLGSTVIKEVLKRATVAPEDVSEVIFGH	FGHVLAAGCGQNPVRQASVGAGIPYSVPAW	R	A	T	V	R	Q	4	1	1	1	1	1	2	3	1	1	1	0	0	1	2	1	1	0	0	5	0	0	27	0	2792.39	Q9BWD1	Q9BWD1	45	71	ACAT2	Acetyl-CoA acetyltransferase, cytosolic	yes	yes	3	3.3842e-08	112.23	By MS/MS	By MS/MS	By MS/MS	1	1
ATWSGAVLAGR	LELHVDGPPPRPQLRATWSGAVLAGRDAVL	PQLRATWSGAVLAGRDAVLRCEGPIPDVTF	R	A	T	G	R	D	3	1	0	0	0	0	0	2	0	0	1	0	0	0	0	1	1	1	0	1	0	0	11	0	1087.58	P04217	P04217	407	417	A1BG	Alpha-1B-glycoprotein	yes	yes	2	0.023445	88.177	By MS/MS	By MS/MS	By MS/MS	1	1
ATYFGSIVLLSPAVIDSPLK	LVGDKVPHDLDMLLRATYFGSIVLLSPAVI	SIVLLSPAVIDSPLKLELRVLAPPRCTIKP	R	A	T	L	K	L	2	0	0	1	0	0	0	1	0	2	3	1	0	1	2	3	1	0	1	2	0	0	20	0	2090.17	P55058	P55058	305	324	PLTP	Phospholipid transfer protein	yes	yes	2;3	2.2652e-16	171.21	By MS/MS	By MS/MS	By MS/MS	2	2
ATYHGSFSTK	TYHVAVVCYLRSQVRATYHGSFSTKKSQPP	RSQVRATYHGSFSTKKSQPPPPQPARSASS	R	A	T	T	K	K	1	0	0	0	0	0	0	1	1	0	0	1	0	1	0	2	2	0	1	0	0	0	10	0	1097.51	P12111	P12111	3068	3077	COL6A3	Collagen alpha-3(VI) chain	yes	yes	2;3	0.014026	95.311	By MS/MS	By MS/MS		2	2
ATYHGSFSTKK	TYHVAVVCYLRSQVRATYHGSFSTKKSQPP	SQVRATYHGSFSTKKSQPPPPQPARSASSS	R	A	T	K	K	S	1	0	0	0	0	0	0	1	1	0	0	2	0	1	0	2	2	0	1	0	0	0	11	1	1225.61	P12111	P12111	3068	3078	COL6A3	Collagen alpha-3(VI) chain	yes	yes	2	0.0080624	112.36	By MS/MS	By matching		1	1
AVAEQIPLLVQGVR	KASAGPQPLLVQSCKAVAEQIPLLVQGVRG	KAVAEQIPLLVQGVRGSQAQPDSPSAQLAL	K	A	V	V	R	G	2	1	0	0	0	2	1	1	0	1	2	0	0	0	1	0	0	0	0	3	0	0	14	0	1491.88	Q9Y490	Q9Y490	958	971	TLN1	Talin-1	yes	yes	2	0.00021	96.171	By MS/MS		By MS/MS	1
AVAFQDCPVDLFFVLDTSESVALR	QACWTAAQDEPETPRAVAFQDCPVDLFFVL	DLFFVLDTSESVALRLKPYGALVDKVKSFT	R	A	V	L	R	L	3	1	0	3	1	1	1	0	0	0	3	0	0	3	1	2	1	0	0	4	0	0	24	0	2698.33	P12109	P12109	28	51	COL6A1	Collagen alpha-1(VI) chain	yes	yes	2;3	3.643e-63	235.92	By MS/MS	By matching	By MS/MS	1	1
AVANETGAFFFLINGPEIMSK	LLYGPPGTGKTLIARAVANETGAFFFLING	GAFFFLINGPEIMSKLAGESESNLRKAFEE	R	A	V	S	K	L	3	0	2	0	0	0	2	2	0	2	1	1	1	3	1	1	1	0	0	1	0	0	21	0	2255.13	Q01853;P55072;Q7ZU99	Q01853	257	277	Vcp;VCP;vcp	Transitional endoplasmic reticulum ATPase	yes	no	2;3	0.0053742	71.692	By MS/MS	By MS/MS	By MS/MS	2	2
AVASAAAALVLK	DTDPHFQDALMQLAKAVASAAAALVLKAKS	LAKAVASAAAALVLKAKSVAQRTEDSGLQT	K	A	V	L	K	A	6	0	0	0	0	0	0	0	0	0	2	1	0	0	0	1	0	0	0	2	0	0	12	0	1083.67	Q9Y490	Q9Y490	674	685	TLN1	Talin-1	yes	yes	2	0.0019429	108.98	By MS/MS	By MS/MS	By matching	1	1
AVCEFEGGHLATYK	EARSGKYKLTYAEAKAVCEFEGGHLATYKQ	KAVCEFEGGHLATYKQLEAARKIGFHVCAA	K	A	V	Y	K	Q	2	0	0	0	1	0	2	2	1	0	1	1	0	1	0	0	1	0	1	1	0	0	14	0	1580.73	P98066	P98066	56	69	TNFAIP6	Tumor necrosis factor-inducible gene 6 protein	yes	yes	2	0.00011549	133.42	By matching	By MS/MS		1	1
AVCGFHLGYLDGEVELVSGVVAR	NQFSVTALQLLQANRAVCGFHLGYLDGEVE	YLDGEVELVSGVVARLLALYNQGHIKPHID	R	A	V	A	R	L	2	1	0	1	1	0	2	4	1	0	3	0	0	1	0	1	0	0	1	5	0	0	23	0	2446.23	Q99536	Q99536	322	344	VAT1	Synaptic vesicle membrane protein VAT-1 homolog	yes	yes	3	0.020124	43.198			By MS/MS
AVDDGVNTFK	VLRGSTDNLMDDIERAVDDGVNTFKVLTRD	DDIERAVDDGVNTFKVLTRDKRLVPGGGAT	R	A	V	F	K	V	1	0	1	2	0	0	0	1	0	0	0	1	0	1	0	0	1	0	0	2	0	0	10	0	1064.51	P50990	P50990	391	400	CCT8	T-complex protein 1 subunit theta	yes	yes	2	0.029664	90.601	By MS/MS	By MS/MS	By matching	1	1
AVDIPGLEAATPYR	KVEAAQNLTLPGSLRAVDIPGLEAATPYRV	RAVDIPGLEAATPYRVSIYGVIRGYRTPVL	R	A	V	Y	R	V	3	1	0	1	0	0	1	1	0	1	1	0	0	0	2	0	1	0	1	1	0	0	14	0	1471.77	P24821	P24821	1401	1414	TNC	Tenascin	yes	yes	2	7.0659e-05	135.66	By matching	By MS/MS	By matching	1	1
AVDTWSWGER	PRSDLAVPSELALLKAVDTWSWGERASHEE	LALLKAVDTWSWGERASHEEVEGLVEKIRF	K	A	V	E	R	A	1	1	0	1	0	0	1	1	0	0	0	0	0	0	0	1	1	2	0	1	0	0	10	0	1205.55	Q08380	Q08380	324	333	LGALS3BP	Galectin-3-binding protein	yes	yes	2	1.0204e-06	182.69	By MS/MS	By MS/MS	By MS/MS	1	1
AVEIYASVAQLSPLDSETLENEANNIK	QAARVHEEAKRAGDKAVEIYASVAQLSPLD	PLDSETLENEANNIKMEAENLEQLIDQKLK	K	A	V	I	K	M	4	0	3	1	0	1	4	0	0	2	3	1	0	0	1	3	1	0	1	2	0	0	27	0	2917.46	P11047	P11047	1264	1290	LAMC1	Laminin subunit gamma-1	yes	yes	3	8.3438e-09	119.48		By MS/MS			1
AVELAANTK	TSTVFYPSDGVATEKAVELAANTKGICFIR	GVATEKAVELAANTKGICFIRTSRPENAII	K	A	V	T	K	G	3	0	1	0	0	0	1	0	0	0	1	1	0	0	0	0	1	0	0	1	0	0	9	0	915.503	P29401	P29401	457	465	TKT	Transketolase	yes	yes	2	0.010302	113.7	By MS/MS			1
AVENSSTAIGIR	FSPDGRVFQVEYAMKAVENSSTAIGIRCKD	AMKAVENSSTAIGIRCKDGVVFGVEKLVLS	K	A	V	I	R	C	2	1	1	0	0	0	1	1	0	2	0	0	0	0	0	2	1	0	0	1	0	0	12	0	1216.64	P25788	P25788	30	41	PSMA3	Proteasome subunit alpha type-3	yes	yes	2	0.00011597	143.39	By MS/MS	By MS/MS	By matching	1	1
AVETVEANVR	FMKNYDGVAAASFSRAVETVEANVRWKMLY	ASFSRAVETVEANVRWKMLYQDELFQWLGK	R	A	V	V	R	W	2	1	1	0	0	0	2	0	0	0	0	0	0	0	0	0	1	0	0	3	0	0	10	0	1086.57	Q9UKU6	Q9UKU6	996	1005	TRHDE	Thyrotropin-releasing hormone-degrading ectoenzyme	yes	yes	2	0.026	93.162	By MS/MS	By matching	By matching	1	1
AVFFAGNEYWIYSASTLER	PEKIDAVYEAPQEEKAVFFAGNEYWIYSAS	AGNEYWIYSASTLERGYPKPLTSLGLPPDV	K	A	V	E	R	G	3	1	1	0	0	0	2	1	0	1	1	0	0	2	0	2	1	1	2	1	0	0	19	0	2223.06	P08253	P08253	532	550	MMP2	72 kDa type IV collagenase;PEX	yes	yes	2;3	4.0173e-80	265.13	By MS/MS	By MS/MS	By MS/MS	2	2
AVFPSIVGRPR	SGMCKAGFAGDDAPRAVFPSIVGRPRHQGV	DAPRAVFPSIVGRPRHQGVMVGMGQKDSYV	R	A	V	P	R	H	1	2	0	0	0	0	0	1	0	1	0	0	0	1	2	1	0	0	0	2	0	0	11	1	1197.7	P60710;P60709;Q6S8J3;P86700;P0CG38;P63261;P68133;P68032;P63267;P62736	P63261	29	39	Actb;ACTB;POTEE;POTEI;ACTG1;ACTA1;ACTC1;ACTG2;ACTA2	Actin, cytoplasmic 1;Actin, cytoplasmic 1, N-terminally processed;POTE ankyrin domain family member E;POTE ankyrin domain family member I;Actin, cytoplasmic 2;Actin, cytoplasmic 2, N-terminally processed;Actin, alpha skeletal muscle;Actin, alpha cardiac muscle 1;Actin, gamma-enteric smooth muscle;Actin, aortic smooth muscle	no	no	2;3	1.6728e-07	187	By MS/MS	By MS/MS	By MS/MS	2	2
AVFVDLEPTVIDEVR	NTFFSETGAGKHVPRAVFVDLEPTVIDEVR	AVFVDLEPTVIDEVRTGTYRQLFHPEQLIT	R	A	V	V	R	T	1	1	0	2	0	0	2	0	0	1	1	0	0	1	1	0	1	0	0	4	0	0	15	0	1700.9	Q9BQE3;A5A6J1;P68363;Q71U36	Q9BQE3	65	79	TUBA1C;TUBA1B;TUBA1A	Tubulin alpha-1C chain;Tubulin alpha-1B chain;Tubulin alpha-1A chain	yes	no	2;3	1.0025e-05	138.45	By MS/MS	By MS/MS	By MS/MS	1	2
AVGFSSGTENPHGVK	DAKTVTAEVQPQCGRAVGFSSGTENPHGVK	AVGFSSGTENPHGVKAVTRGQRCAIALWFT	R	A	V	V	K	A	1	0	1	0	0	0	1	3	1	0	0	1	0	1	1	2	1	0	0	2	0	0	15	0	1485.72	Q32P28	Q32P28	648	662	LEPRE1	Prolyl 3-hydroxylase 1	yes	yes	2	0.031416	68.536	By MS/MS		By matching	1
AVGSIAYLFFTNR	CEEGFQLDPHTKACKAVGSIAYLFFTNRHE	CKAVGSIAYLFFTNRHEVRKMTLDRSEYTS	K	A	V	N	R	H	2	1	1	0	0	0	0	1	0	1	1	0	0	2	0	1	1	0	1	1	0	0	13	0	1457.77	P01130	P01130	394	406	LDLR	Low-density lipoprotein receptor	yes	yes	2	0.00027206	121.9	By MS/MS	By MS/MS	By MS/MS	1	1
AVIQHFQEK	EAERQAKNLPKADKKAVIQHFQEKVESLEQ	PKADKKAVIQHFQEKVESLEQEAANERQQL	K	A	V	E	K	V	1	0	0	0	0	2	1	0	1	1	0	1	0	1	0	0	0	0	0	1	0	0	9	0	1098.58	P53601;P05067;P12023;O93279	P53601	430	438	APP;App	Amyloid beta A4 protein;N-APP;Soluble APP-alpha;Soluble APP-beta;C99;Beta-amyloid protein 42;Beta-amyloid protein 40;C83;P3(42);P3(40);C80;Gamma-secretase C-terminal fragment 59;Gamma-secretase C-terminal fragment 57;Gamma-secretase C-terminal fragment 50;C31	yes	no	2;3	6.5051e-08	190.73	By MS/MS	By MS/MS	By MS/MS	2	2
AVIQHFQEKVESLEQEAANER	EAERQAKNLPKADKKAVIQHFQEKVESLEQ	QEKVESLEQEAANERQQLVETHMARVEAML	K	A	V	E	R	Q	3	1	1	0	0	3	5	0	1	1	1	1	0	1	0	1	0	0	0	2	0	0	21	1	2454.21	P53601;P05067;P12023	P53601	430	450	APP;App	Amyloid beta A4 protein;N-APP;Soluble APP-alpha;Soluble APP-beta;C99;Beta-amyloid protein 42;Beta-amyloid protein 40;C83;P3(42);P3(40);C80;Gamma-secretase C-terminal fragment 59;Gamma-secretase C-terminal fragment 57;Gamma-secretase C-terminal fragment 50;C31	yes	no	4	0.032878	39.825		By MS/MS			1
AVITVQRPGR	ILIRYEPQLPDHWEKAVITVQRPGRIPTSS	DHWEKAVITVQRPGRIPTSSRCGNTIPDDD	K	A	V	G	R	I	1	2	0	0	0	1	0	1	0	1	0	0	0	0	1	0	1	0	0	2	0	0	10	1	1095.65	P07942	P07942	627	636	LAMB1	Laminin subunit beta-1	yes	yes	2;3	5.6013e-06	182.53	By MS/MS	By MS/MS	By MS/MS	2	2
AVPLALALISVSNPR	TFGHLLRYGEPTLRRAVPLALALISVSNPR	AVPLALALISVSNPRLNILDTLSKFSHDAD	R	A	V	P	R	L	3	1	1	0	0	0	0	0	0	1	3	0	0	0	2	2	0	0	0	2	0	0	15	0	1519.91	Q13200	Q13200	689	703	PSMD2	26S proteasome non-ATPase regulatory subunit 2	yes	yes	2;3	0.0075389	83.314	By MS/MS	By MS/MS	By matching	2	2
AVPLSVALVDYHSTK	ADTGVLFALWAPDLRAVPLSVALVDYHSTK	AVPLSVALVDYHSTKKLKKQLVVLAVEHTA	R	A	V	T	K	K	2	0	0	1	0	0	0	0	1	0	2	1	0	0	1	2	1	0	1	3	0	0	15	0	1598.87	Q14393	Q14393	575	589	GAS6	Growth arrest-specific protein 6	yes	yes	3	0.011468	62.055	By MS/MS	By matching	By matching	1	1
AVSEKEVDSGNDIYGNPIKR	PQQAFCNADVVIRAKAVSEKEVDSGNDIYG	EVDSGNDIYGNPIKRIQYEIKQIKMFKGPE	K	A	V	K	R	I	1	1	2	2	0	0	2	2	0	2	0	2	0	0	1	2	0	0	1	2	0	0	20	2	2190.09	P16035	P16035	49	68	TIMP2	Metalloproteinase inhibitor 2	yes	yes	2;3;4	4.4884e-31	194.48	By MS/MS	By MS/MS	By matching	3	3
AVSSAIAQLLGEVAQGNENYAGIAAR	ETMEKCTQDLGNSTKAVSSAIAQLLGEVAQ	EVAQGNENYAGIAARDVAGGLRSLAQAARG	K	A	V	A	R	D	7	1	2	0	0	2	2	3	0	2	2	0	0	0	0	2	0	0	1	2	0	0	26	0	2572.32	Q9Y490	Q9Y490	1097	1122	TLN1	Talin-1	yes	yes	3	5.8227e-13	134.81	By MS/MS	By MS/MS	By MS/MS	1	1
AVTDEEPFLIFANR	VEGYAPRGGDPHSCKAVTDEEPFLIFANRY	KAVTDEEPFLIFANRYYLRKLNLDGSNYTL	K	A	V	N	R	Y	2	1	1	1	0	0	2	0	0	1	1	0	0	2	1	0	1	0	0	1	0	0	14	0	1620.81	Q07954	Q07954	3023	3036	LRP1	Prolow-density lipoprotein receptor-related protein 1;Low-density lipoprotein receptor-related protein 1 85 kDa subunit;Low-density lipoprotein receptor-related protein 1 515 kDa subunit;Low-density lipoprotein receptor-related protein 1 intracellular domain	yes	yes	2	2.6205e-12	178.08	By MS/MS	By MS/MS	By MS/MS	1	1
AVTEQGAELSNEER	AEQAERYDDMATCMKAVTEQGAELSNEERN	KAVTEQGAELSNEERNLLSVAYKNVVGGRR	K	A	V	E	R	N	2	1	1	0	0	1	4	1	0	0	1	0	0	0	0	1	1	0	0	1	0	0	14	0	1531.71	P27348	P27348	28	41	YWHAQ	14-3-3 protein theta	yes	yes	2	2.3599e-09	169.52	By MS/MS	By MS/MS	By MS/MS	1	1
AVTEQGHELSNEER	AEQAERYDDMAAAMKAVTEQGHELSNEERN	KAVTEQGHELSNEERNLLSVAYKNVVGARR	K	A	V	E	R	N	1	1	1	0	0	1	4	1	1	0	1	0	0	0	0	1	1	0	0	1	0	0	14	0	1597.73	P31946	P31946	30	43	YWHAB	14-3-3 protein beta/alpha;14-3-3 protein beta/alpha, N-terminally processed	yes	yes	2;3	2.3538e-88	298.26	By MS/MS	By MS/MS	By MS/MS	2	2
AVVQLKPR	NEYKGHLSGLAKRAKAVVQLKPRHPAHPMR	GLAKRAKAVVQLKPRHPAHPMRGRLPLLAV	K	A	V	P	R	H	1	1	0	0	0	1	0	0	0	0	1	1	0	0	1	0	0	0	0	2	0	0	8	1	909.576	Q15149	Q15149	927	934	PLEC	Plectin	yes	yes	2	0.025583	158.53	By MS/MS	By MS/MS	By MS/MS	1	1
AVYEAVLR	TCSFPANGKFTADQKAVYEAVLRSSRAVMG	KFTADQKAVYEAVLRSSRAVMGAMKPGVWW	K	A	V	L	R	S	2	1	0	0	0	0	1	0	0	0	1	0	0	0	0	0	0	0	1	2	0	0	8	0	919.513	P12955	P12955	304	311	PEPD	Xaa-Pro dipeptidase	yes	yes	2	0.014101	120.52	By matching	By MS/MS		1	1
AWELYGSPNALVLLIAQEK	LSNNPSKGLALGIAKAWELYGSPNALVLLI	YGSPNALVLLIAQEKERNIFDQRAIENELL	K	A	W	E	K	E	3	0	1	0	0	1	2	1	0	1	4	1	0	0	1	1	0	1	1	1	0	0	19	0	2114.14	P48637	P48637	195	213	GSS	Glutathione synthetase	yes	yes	2;3	0.00072294	82.34	By MS/MS	By MS/MS	By MS/MS	2	2
AYFHLLNQIAPK	WQKINNFSADIKDSKAYFHLLNQIAPKGQK	DSKAYFHLLNQIAPKGQKEGEPRIDINMSG	K	A	Y	P	K	G	2	0	1	0	0	1	0	0	1	1	2	1	0	1	1	0	0	0	1	0	0	0	12	0	1413.78	P13797;Q14651	P13797	301	312	PLS3;PLS1	Plastin-3;Plastin-1	yes	no	2;3	1.8489e-10	143.73	By MS/MS	By matching	By matching	2	1
AYGPLFLR	RADRLLDLYASGERRAYGPLFLRDRVAVGA	YASGERRAYGPLFLRDRVAVGADAFERGDF	R	A	Y	L	R	D	1	1	0	0	0	0	0	1	0	0	2	0	0	1	1	0	0	0	1	0	0	0	8	0	935.523	Q9BRK3	Q9BRK3	233	240	MXRA8	Matrix-remodeling-associated protein 8	yes	yes	2	0.01108	129.16	By MS/MS	By MS/MS	By MS/MS	1	1
AYGYSGVSLK	WKQVTQTYWEDQPTRAYGYSGVSLKVVNST	DQPTRAYGYSGVSLKVVNSTTGTGEHLRNA	R	A	Y	L	K	V	1	0	0	0	0	0	0	2	0	0	1	1	0	0	0	2	0	0	2	1	0	0	10	0	1043.53	P35442	P35442	1057	1066	THBS2	Thrombospondin-2	yes	yes	2	0.022655	95.502	By matching	By MS/MS	By matching	1	1
AYLESEVAISEELVQK	VIQAIQKSDEGHPFRAYLESEVAISEELVQ	YLESEVAISEELVQKYSNSALGHVNCTIKE	R	A	Y	Q	K	Y	2	0	0	0	0	1	4	0	0	1	2	1	0	0	0	2	0	0	1	2	0	0	16	0	1806.93	Q9NQC3;Q99P72	Q9NQC3	1075	1090	RTN4;Rtn4	Reticulon-4	yes	no	2	2.8661e-07	140.45	By MS/MS	By MS/MS		1	1
AYLPVNESFGFTADLR	FEESQVAGTPMFVVKAYLPVNESFGFTADL	YLPVNESFGFTADLRSNTGGQAFPQCVFDH	K	A	Y	L	R	S	2	1	1	1	0	0	1	1	0	0	2	0	0	2	1	1	1	0	1	1	0	0	16	0	1798.89	P13639;P58252;P13060	P13639	786	801	EEF2;Eef2;EF2	Elongation factor 2	yes	no	2;3	0.00073692	82.85	By MS/MS	By MS/MS	By MS/MS	2	2
AYPAIGTPIPFDK	VTGMPVSAFTVILSKAYPAIGTPIPFDKIL	SKAYPAIGTPIPFDKILYNRQQHYDPRTGI	K	A	Y	D	K	I	2	0	0	1	0	0	0	1	0	2	0	1	0	1	3	0	1	0	1	0	0	0	13	0	1388.73	Q03692	Q03692	561	573	COL10A1	Collagen alpha-1(X) chain	yes	yes	2	0.00015854	130.41	By matching	By MS/MS	By MS/MS	1	1
AYSEAHEISK	ATGEKRATVVESSEKAYSEAHEISKEHMQP	ESSEKAYSEAHEISKEHMQPTHPIRLGLAL	K	A	Y	S	K	E	2	0	0	0	0	0	2	0	1	1	0	1	0	0	0	2	0	0	1	0	0	0	10	0	1133.54	P61981	P61981	153	162	YWHAG	14-3-3 protein gamma;14-3-3 protein gamma, N-terminally processed	yes	yes	2	0.005282	117.31	By MS/MS	By MS/MS	By matching	1	1
AYTNFDAER	EGDHSTPPSAYGSVKAYTNFDAERDALNIE	AYGSVKAYTNFDAERDALNIETAIKTKGVD	K	A	Y	E	R	D	2	1	1	1	0	0	1	0	0	0	0	0	0	1	0	0	1	0	1	0	0	0	9	0	1085.48	P07355;P04272;A6NMY6	P07355	29	37	ANXA2;ANXA2P2	Annexin A2;Putative annexin A2-like protein	yes	no	2	9.5151e-05	172.14	By MS/MS	By MS/MS	By MS/MS	1	1
AYTNFDAERDALNIETAIK	EGDHSTPPSAYGSVKAYTNFDAERDALNIE	FDAERDALNIETAIKTKGVDEVTIVNILTN	K	A	Y	I	K	T	4	1	2	2	0	0	2	0	0	2	1	1	0	1	0	0	2	0	1	0	0	0	19	1	2154.06	P07355;P04272;A6NMY6	P07355	29	47	ANXA2;ANXA2P2	Annexin A2;Putative annexin A2-like protein	yes	no	2;3	0.0001058	115.91	By matching	By MS/MS	By MS/MS	1	2
AYYNGISLFNNPVPYWEVQPATFR	VGVNDFCPMGFGVKRAYYNGISLFNNPVPY	NNPVPYWEVQPATFRCVTDRLAIQFGNYKK	R	A	Y	F	R	C	2	1	3	0	0	1	1	1	0	1	1	0	0	2	3	1	1	1	3	2	0	0	24	0	2845.39	P21810	P21810	330	353	BGN	Biglycan	yes	yes	2;3;4	1.0745e-21	165.53	By MS/MS	By MS/MS	By MS/MS	3	2
CDPVDQCQDSETGTFYQIGDSWEK	MLNCTCFGQGRGRWKCDPVDQCQDSETGTF	SETGTFYQIGDSWEKYVHGVRYQCYCYGRG	K	C	D	E	K	Y	0	0	0	4	2	3	2	2	0	1	0	1	0	1	1	2	2	1	1	1	0	0	24	0	2864.15	P02751	P02751	555	578	FN1	Fibronectin;Anastellin;Ugl-Y1;Ugl-Y2;Ugl-Y3	yes	yes	3	0.018513	42.806		By MS/MS			1
CGNPDVANYNFFPR	GDLDQNTIETMRKPRCGNPDVANYNFFPRK	RCGNPDVANYNFFPRKPKWDKNQITYRIIG	R	C	G	P	R	K	1	1	3	1	1	0	0	1	0	0	0	0	0	2	2	0	0	0	1	1	0	0	14	0	1669.73	P08253	P08253	102	115	MMP2	72 kDa type IV collagenase;PEX	yes	yes	2	0.00046233	120.45	By MS/MS	By MS/MS		1	1
CPDYTCPITFSSPADITILLDGSASVGSHNFDTTKR	AFLKNVTAQICIDKKCPDYTCPITFSSPAD	GSASVGSHNFDTTKRFAKRLAERFLTAGRT	K	C	P	K	R	F	2	1	1	4	2	0	0	2	1	3	2	1	0	2	3	5	5	0	1	1	0	0	36	1	3942.84	P12109	P12109	815	850	COL6A1	Collagen alpha-1(VI) chain	yes	yes	4	5.8128e-08	76.06	By MS/MS	By MS/MS		1	1
CPEALFQPSFLGMESCGIHETTFNSIMK	LPDGQVITIGNERFRCPEALFQPSFLGMES	ESCGIHETTFNSIMKCDVDIRKDLYANTVL	R	C	P	M	K	C	1	0	1	0	2	1	3	2	1	2	2	1	2	3	2	3	2	0	0	0	0	0	28	0	3230.45	P60710;P60709;P63261	P63261	257	284	Actb;ACTB;ACTG1	Actin, cytoplasmic 1;Actin, cytoplasmic 1, N-terminally processed;Actin, cytoplasmic 2;Actin, cytoplasmic 2, N-terminally processed	no	no	3	9.0618e-06	97.691	By MS/MS	By MS/MS	By MS/MS	3	2
CPLLKPWALTFSYGR	QSEEEASINLNAINKCPLLKPWALTFSYGR	CPLLKPWALTFSYGRALQASALKAWGGKKE	K	C	P	G	R	A	1	1	0	0	1	0	0	1	0	0	3	1	0	1	2	1	1	1	1	0	0	0	15	1	1807.94	P04075;A5A6I5;P00883	P04075	290	304	ALDOA	Fructose-bisphosphate aldolase A	yes	no	3	0.00056598	91.812	By matching	By MS/MS	By matching	1	1
CQLEINFNTLQTK	RDYRRLHKPPKVQEKCQLEINFNTLQTKLR	EKCQLEINFNTLQTKLRLSNRPAFMPSEGR	K	C	Q	T	K	L	0	0	2	0	1	2	1	0	0	1	2	1	0	1	0	0	2	0	0	0	0	0	13	0	1607.8	O43707;Q08043;P12814;P35609	P12814	332	344	ACTN4;ACTN3;ACTN1;ACTN2	Alpha-actinin-4;Alpha-actinin-3;Alpha-actinin-1;Alpha-actinin-2	no	no	2	2.2498e-10	181.53	By MS/MS	By MS/MS		1	1
DAAAAYAHPEYEER	NILDSMPDIRSALQRDAAAAYAHPEYEERF	RDAAAAYAHPEYEERFLQEETVSQQINSIE	R	D	A	E	R	F	5	1	0	1	0	0	3	0	1	0	0	0	0	0	1	0	0	0	2	0	0	0	14	0	1591.69	Q68BL8	Q68BL8	232	245	OLFML2B	Olfactomedin-like protein 2B	yes	yes	2	0.0013915	109.24	By MS/MS	By matching	By matching	1	1
DAEEAISQTIDTIVDMIK	TYRRNFTAADWGQSRDAEEAISQTIDTIVD	EAISQTIDTIVDMIKNNVEQVCCSFECQPA	R	D	A	I	K	N	2	0	0	3	0	1	2	0	0	4	0	1	1	0	0	1	2	0	0	1	0	0	18	0	1990.98	P12109	P12109	223	240	COL6A1	Collagen alpha-1(VI) chain	yes	yes	2;3	9.5562e-87	282.89	By MS/MS	By MS/MS	By MS/MS	2	2
DAESIHQYLLQR	QCCENILLNAAWLKRDAESIHQYLLQRKAS	LKRDAESIHQYLLQRKASPPTV________	R	D	A	Q	R	K	1	1	0	1	0	2	1	0	1	1	2	0	0	0	0	1	0	0	1	0	0	0	12	0	1471.74	P55786	P55786	901	912	NPEPPS	Puromycin-sensitive aminopeptidase	yes	yes	2	9.4308e-05	145.99	By MS/MS	By MS/MS	By matching	1	1
DAFDRNPELQNLLLDDFFK	RGGCIIRSVFLGKIKDAFDRNPELQNLLLD	RNPELQNLLLDDFFKSAVENCQDSWRRAVS	K	D	A	F	K	S	1	1	2	4	0	1	1	0	0	0	4	1	0	3	1	0	0	0	0	0	0	0	19	1	2309.13	P52209	P52209	378	396	PGD	6-phosphogluconate dehydrogenase, decarboxylating	yes	yes	3	0.0020509	69.122	By matching	By MS/MS		1	1
DAFVAIVQSVK	DVEHTIKKEMSGDVRDAFVAIVQSVKNKPL	GDVRDAFVAIVQSVKNKPLFFADKLYKSMK	R	D	A	V	K	N	2	0	0	1	0	1	0	0	0	1	0	1	0	1	0	1	0	0	0	3	0	0	11	0	1175.65	P08133	P08133	588	598	ANXA6	Annexin A6	yes	yes	2	0.056398	77.379	By MS/MS	By MS/MS	By MS/MS	1	1
DAGEGLLAVQITDPEGKPK	GVPASLPVEFTIDAKDAGEGLLAVQITDPE	GLLAVQITDPEGKPKKTHIQDNHDGTYTVA	K	D	A	P	K	K	2	0	0	2	0	1	2	3	0	1	2	2	0	0	2	0	1	0	0	1	0	0	19	1	1937.01	P21333	P21333	1574	1592	FLNA	Filamin-A	yes	yes	2	2.8565e-06	102.33	By matching	By MS/MS	By matching	1	1
DAGQISGLNVLR	TVPAYFNDSQRQATKDAGQISGLNVLRVIN	ATKDAGQISGLNVLRVINEPTAAALAYGLD	K	D	A	L	R	V	1	1	1	1	0	1	0	2	0	1	2	0	0	0	0	1	0	0	0	1	0	0	12	0	1241.67	P38646	P38646	207	218	HSPA9	Stress-70 protein, mitochondrial	yes	yes	2	3.096e-06	166.66	By MS/MS	By matching	By matching	1	1
DAGTIAGLNVLR	TVPAYFNDSQRQATKDAGTIAGLNVLRIIN	ATKDAGTIAGLNVLRIINEPTAAAIAYGLD	K	D	A	L	R	I	2	1	1	1	0	0	0	2	0	1	2	0	0	0	0	0	1	0	0	1	0	0	12	0	1198.67	P63017;P11142	P63017	160	171	Hspa8;HSPA8	Heat shock cognate 71 kDa protein	no	no	2	7.4155e-06	156.92	By MS/MS	By MS/MS	By MS/MS	1	1
DAGTIAGLNVMR	TVPAYFNDAQRQATKDAGTIAGLNVMRIIN	ATKDAGTIAGLNVMRIINEPTAAAIAYGLD	K	D	A	M	R	I	2	1	1	1	0	0	0	2	0	1	1	0	1	0	0	0	1	0	0	1	0	0	12	0	1216.62	P11021;P20029	P11021	186	197	HSPA5;Hspa5	78 kDa glucose-regulated protein	no	no	2	7.3133e-05	148.52	By MS/MS	By MS/MS	By MS/MS	2	2
DAGVIAGLNVLR	TVPAYFNDSQRQATKDAGVIAGLNVLRIIN	ATKDAGVIAGLNVLRIINEPTAAAIAYGLD	K	D	A	L	R	I	2	1	1	1	0	0	0	2	0	1	2	0	0	0	0	0	0	0	0	2	0	0	12	0	1196.69	P0DMV8;P0DMV9;P34931	P0DMV8	160	171	HSPA1A;HSPA1B;HSPA1L	Heat shock 70 kDa protein 1A;Heat shock 70 kDa protein 1B;Heat shock 70 kDa protein 1-like	yes	no	2	0.0001575	138.4	By MS/MS	By MS/MS	By MS/MS	1	1
DAGYEFDICFTSVQK	PAGHEEAKRGGQALRDAGYEFDICFTSVQK	DAGYEFDICFTSVQKRAIRTLWTVLDAIDQ	R	D	A	Q	K	R	1	0	0	2	1	1	1	1	0	1	0	1	0	2	0	1	1	0	1	1	0	0	15	0	1778.78	P18669	P18669	47	61	PGAM1	Phosphoglycerate mutase 1	yes	yes	2	0.00083512	114.71	By MS/MS	By MS/MS		1	1
DALNIETAIK	AYGSVKAYTNFDAERDALNIETAIKTKGVD	FDAERDALNIETAIKTKGVDEVTIVNILTN	R	D	A	I	K	T	2	0	1	1	0	0	1	0	0	2	1	1	0	0	0	0	1	0	0	0	0	0	10	0	1086.59	P07355;P04272;A6NMY6	P07355	38	47	ANXA2;ANXA2P2	Annexin A2;Putative annexin A2-like protein	yes	no	2	0.0093375	105.52	By MS/MS	By MS/MS	By MS/MS	1	1
DALSALAR	PTDNGFTPKCEIVGKDALSALARASTKQCQ	KCEIVGKDALSALARASTKQCQQEIANVVC	K	D	A	A	R	A	3	1	0	1	0	0	0	0	0	0	2	0	0	0	0	1	0	0	0	0	0	0	8	0	815.45	Q9H1B5;Q9EPL0;Q9EPI0	Q9H1B5	168	175	XYLT2;Xylt2	Xylosyltransferase 2	yes	no	2	0.051259	87.284	By MS/MS	By MS/MS	By matching	1	1
DALSDLALHFLNK	KTGCNVLLIQKSILRDALSDLALHFLNKMK	LRDALSDLALHFLNKMKIMVIKDIEREDIE	R	D	A	N	K	M	2	0	1	2	0	0	0	0	1	0	4	1	0	1	0	1	0	0	0	0	0	0	13	0	1455.77	P50991	P50991	307	319	CCT4	T-complex protein 1 subunit delta	yes	yes	3	0.002378	84.169	By MS/MS	By MS/MS		1	1
DAPIVNKVVTPLSPPTNLHLEANPDTGVLTVSWER	EYVYTIQVLRDGQERDAPIVNKVVTPLSPP	EANPDTGVLTVSWERSTTPDITGYRITTTP	R	D	A	E	R	S	2	1	3	2	0	0	2	1	1	1	4	1	0	0	5	2	4	1	0	5	0	0	35	1	3778.99	P02751	P02751	1163	1197	FN1	Fibronectin;Anastellin;Ugl-Y1;Ugl-Y2;Ugl-Y3	yes	yes	4	2.0166e-08	84.822	By MS/MS	By MS/MS	By MS/MS	1	1
DAQLSAPTK	RRSSKGPDVAYRVTKDAQLSAPTKQLYPAS	AYRVTKDAQLSAPTKQLYPASAFPEDFSIL	K	D	A	T	K	Q	2	0	0	1	0	1	0	0	0	0	1	1	0	0	1	1	1	0	0	0	0	0	9	0	929.482	P20908	P20908	80	88	COL5A1	Collagen alpha-1(V) chain	yes	yes	2	0.022979	99.139	By MS/MS			1
DATNVGDEGGFAPNILENK	VYHNLKNVIKEKYGKDATNVGDEGGFAPNI	VGDEGGFAPNILENKEGLELLKTAIGKAGY	K	D	A	N	K	E	2	0	3	2	0	0	2	3	0	1	1	1	0	1	1	0	1	0	0	1	0	0	19	0	1959.92	P06733;Q9XSJ4;I0J1J1	P06733	203	221	ENO1	Alpha-enolase	no	no	2;3	4.3661e-80	264.08	By MS/MS	By MS/MS	By MS/MS	2	2
DATNVGDEGGFAPNILENKEGLELLK	VYHNLKNVIKEKYGKDATNVGDEGGFAPNI	APNILENKEGLELLKTAIGKAGYTDKVVIG	K	D	A	L	K	T	2	0	3	2	0	0	4	4	0	1	4	2	0	1	1	0	1	0	0	1	0	0	26	1	2742.37	P06733	P06733	203	228	ENO1	Alpha-enolase	yes	yes	2;3	5.2685e-34	176.94	By MS/MS	By MS/MS	By MS/MS	1	2
DAVLLLFANK	VADELQKMLLVDELRDAVLLLFANKQDLPN	VDELRDAVLLLFANKQDLPNAMAISEMTDK	R	D	A	N	K	Q	2	0	1	1	0	0	0	0	0	0	3	1	0	1	0	0	0	0	0	1	0	0	10	0	1102.64	P18085	P18085	118	127	ARF4	ADP-ribosylation factor 4	yes	yes	2	0.0038005	121.62	By matching		By MS/MS	1
DAVLLVFANK	SADELQKMLQEDELRDAVLLVFANKQDMPN	EDELRDAVLLVFANKQDMPNAMPVSELTDK	R	D	A	N	K	Q	2	0	1	1	0	0	0	0	0	0	2	1	0	1	0	0	0	0	0	2	0	0	10	0	1088.62	P84085;P84079;P84077;P61204	P84085	118	127	ARF5;Arf1;ARF1;ARF3	ADP-ribosylation factor 5;ADP-ribosylation factor 1;ADP-ribosylation factor 3	yes	no	2	0.0036984	122.18	By MS/MS		By MS/MS	1
DAVQALQEAQGR	TQGLRQLRNAAGDTRDAVQALQEAQGRAER	DTRDAVQALQEAQGRAEREHGRLEGCLKGL	R	D	A	G	R	A	3	1	0	1	0	3	1	1	0	0	1	0	0	0	0	0	0	0	0	1	0	0	12	0	1284.64	Q9Y240	Q9Y240	155	166	CLEC11A	C-type lectin domain family 11 member A	yes	yes	2	9.2364e-10	188.99	By MS/MS	By MS/MS	By matching	1	1
DAYSGGAVNLYHVR	AYDLARRAIYQATYRDAYSGGAVNLYHVRE	RDAYSGGAVNLYHVREDGWIRVSSDNVADL	R	D	A	V	R	E	2	1	1	1	0	0	0	2	1	0	1	0	0	0	0	1	0	0	2	2	0	0	14	0	1520.74	P28074	P28074	226	239	PSMB5	Proteasome subunit beta type-5	yes	yes	2;3	5.1498e-09	164.66	By MS/MS	By MS/MS	By matching	2	2
DCENYITLLER	TVNIGSTKGSCLDKRDCENYITLLERRSEG	LDKRDCENYITLLERRSEGLLACGTNARHP	R	D	C	E	R	R	0	1	1	1	1	0	2	0	0	1	2	0	0	0	0	0	1	0	1	0	0	0	11	0	1424.66	O75326	O75326	125	135	SEMA7A	Semaphorin-7A	yes	yes	2	0.011754	98.943	By MS/MS	By MS/MS	By MS/MS	1	1
DCGATWVVLGHSER	TNGAFTGEISPGMIKDCGATWVVLGHSERR	KDCGATWVVLGHSERRHVFGESDELIGQKV	K	D	C	E	R	R	1	1	0	1	1	0	1	2	1	0	1	0	0	0	0	1	1	1	0	2	0	0	14	0	1585.73	P60175;P60174;Q2QD07	P60175	86	99	TPI1	Triosephosphate isomerase	yes	no	3	0.013715	63.212	By MS/MS	By MS/MS		1	1
DCSLPYATESK	EACCADGHRMATHQKDCSLPYATESKECRM	THQKDCSLPYATESKECRMVQEQCCHSQLE	K	D	C	S	K	E	1	0	0	1	1	0	1	0	0	0	1	1	0	0	1	2	1	0	1	0	0	0	11	0	1269.55	P23142	P23142	49	59	FBLN1	Fibulin-1	yes	yes	2	0.0052727	106.2	By matching	By MS/MS	By matching	1	1
DDDIAALVVDNGSGMCK	______________________________	DIAALVVDNGSGMCKAGFAGDDAPRAVFPS	M	D	D	C	K	A	2	0	1	4	1	0	0	2	0	1	1	1	1	0	0	1	0	0	0	2	0	0	17	0	1778.78	P60710;P60709	P60710	2	18	Actb;ACTB	Actin, cytoplasmic 1;Actin, cytoplasmic 1, N-terminally processed	yes	no	2	8.5538e-87	283.35	By MS/MS	By MS/MS	By MS/MS	1	2
DDDLNLR	RVFAVVITDGRHDPRDDDLNLRALCDRDVT	TDGRHDPRDDDLNLRALCDRDVTVTAIGIG	R	D	D	L	R	A	0	1	1	3	0	0	0	0	0	0	2	0	0	0	0	0	0	0	0	0	0	0	7	0	859.404	P12110;Q02788	P12110	739	745	COL6A2;Col6a2	Collagen alpha-2(VI) chain	yes	no	2	0.0058095	144.29	By MS/MS	By MS/MS	By MS/MS	1	2
DDFKGLQHLYALVLVNNK	TLLDLQNNDISELRKDDFKGLQHLYALVLV	KGLQHLYALVLVNNKISKIHEKAFSPLRKL	K	D	D	N	K	I	1	0	2	2	0	1	0	1	1	0	4	2	0	1	0	0	0	0	1	2	0	0	18	1	2086.12	P21810	P21810	108	125	BGN	Biglycan	yes	yes	2;3;4	2.6395e-34	218.31	By MS/MS	By MS/MS	By MS/MS	3	3
DDKESVPISDTIIPAVPPPTDLR	LSPGLEYNVSVYTVKDDKESVPISDTIIPA	SDTIIPAVPPPTDLRFTNIGPDTMRVTWAP	K	D	D	L	R	F	1	1	0	4	0	0	1	0	0	3	1	1	0	0	5	2	2	0	0	2	0	0	23	1	2474.29	P02751	P02751	1252	1274	FN1	Fibronectin;Anastellin;Ugl-Y1;Ugl-Y2;Ugl-Y3	yes	yes	2;3;4	7.2938e-37	199.68	By MS/MS	By MS/MS	By MS/MS	3	5
DDLLGFALR	QKNVGSAGVTVVIVRDDLLGFALRECPSVL	TVVIVRDDLLGFALRECPSVLEYKVQAGNS	R	D	D	L	R	E	1	1	0	2	0	0	0	1	0	0	3	0	0	1	0	0	0	0	0	0	0	0	9	0	1018.54	Q9Y617;P10658	Q9Y617	214	222	PSAT1	Phosphoserine aminotransferase	yes	no	2	0.013712	107.32	By MS/MS	By MS/MS		1	1
DDPLTNLNTAFDVAEK	HRHRPELIDYGKLRKDDPLTNLNTAFDVAE	DPLTNLNTAFDVAEKYLDIPKMLDAEDIVG	K	D	D	E	K	Y	2	0	2	3	0	0	1	0	0	0	2	1	0	1	1	0	2	0	0	1	0	0	16	0	1761.84	P12814	P12814	199	214	ACTN1	Alpha-actinin-1	yes	yes	2	5.2242e-38	228.61	By MS/MS	By MS/MS	By MS/MS	1	1
DDPVTNLNNAFEVAEK	HRHRPELIEYDKLRKDDPVTNLNNAFEVAE	DPVTNLNNAFEVAEKYLDIPKMLDAEDIVN	K	D	D	E	K	Y	2	0	3	2	0	0	2	0	0	0	1	1	0	1	1	0	1	0	0	2	0	0	16	0	1774.84	O43707	O43707	218	233	ACTN4	Alpha-actinin-4	yes	yes	2	2.663e-07	141.58		By MS/MS	By MS/MS		1
DEDNNLLTEK	MRDWLKNVLVTLYERDEDNNLLTEKQKLRV	TLYERDEDNNLLTEKQKLRVKKIHENEKRL	R	D	E	E	K	Q	0	0	2	2	0	0	2	0	0	0	2	1	0	0	0	0	1	0	0	0	0	0	10	0	1189.55	P09486	P09486	182	191	SPARC	SPARC	yes	yes	2	2.764e-07	188.66	By matching	By MS/MS	By MS/MS	1	1
DEISTTDAIFVQR	ALRHLYKELMGPWNKDEISTTDAIFVQRDL	NKDEISTTDAIFVQRDLKLVQGFMPHFFRL	K	D	E	Q	R	D	1	1	0	2	0	1	1	0	0	2	0	0	0	1	0	1	2	0	0	1	0	0	13	0	1493.74	P05121	P05121	112	124	SERPINE1	Plasminogen activator inhibitor 1	yes	yes	2	0.00066516	118.03	By MS/MS	By MS/MS	By MS/MS	1	1
DELVKFEPGQSYAGVVQYSHSQMQEHVSLR	IAKDFVVKVIDRLSRDELVKFEPGQSYAGV	VQYSHSQMQEHVSLRSPSIRNVQELKEAIK	R	D	E	L	R	S	1	1	0	1	0	4	3	2	2	0	2	1	1	1	1	4	0	0	2	4	0	0	30	1	3447.65	P12109	P12109	648	677	COL6A1	Collagen alpha-1(VI) chain	yes	yes	3;4;5	1.9517e-81	239.26	By MS/MS	By MS/MS	By MS/MS	4	4
DFEAQAAAQAR	LKGLRLGHKCFLLSRDFEAQAAAQARCTAR	LLSRDFEAQAAAQARCTARGGSLAQPADRQ	R	D	F	A	R	C	5	1	0	1	0	2	1	0	0	0	0	0	0	1	0	0	0	0	0	0	0	0	11	0	1176.55	Q9Y240	Q9Y240	193	203	CLEC11A	C-type lectin domain family 11 member A	yes	yes	2	1.8357e-12	194.9	By MS/MS	By MS/MS	By MS/MS	1	1
DFEPSLGPVCPFR	EDEASGIGPEVPDDRDFEPSLGPVCPFRCQ	DRDFEPSLGPVCPFRCQCHLRVVQCSDLGL	R	D	F	F	R	C	0	1	0	1	1	0	1	1	0	0	1	0	0	2	3	1	0	0	0	1	0	0	13	0	1519.71	P07585	P07585	45	57	DCN	Decorin	yes	yes	2	8.6789e-16	200.6	By MS/MS	By MS/MS	By MS/MS	1	1
DFGHVQFVGSYK	LVPTKVTGIITQGAKDFGHVQFVGSYKLAY	GAKDFGHVQFVGSYKLAYSNDGEHWTVYQD	K	D	F	Y	K	L	0	0	0	1	0	1	0	2	1	0	0	1	0	2	0	1	0	0	1	2	0	0	12	0	1382.66	O43854	O43854	398	409	EDIL3	EGF-like repeat and discoidin I-like domain-containing protein 3	yes	yes	2	3.3246e-06	166.14	By MS/MS	By MS/MS	By MS/MS	1	2
DFNIPGFPTVR	AALDCAEETNSAVCRDFNIPGFPTVRFFKA	AVCRDFNIPGFPTVRFFKAFTKNGSGAVFP	R	D	F	V	R	F	0	1	1	1	0	0	0	1	0	1	0	0	0	2	2	0	1	0	0	1	0	0	11	0	1261.65	O00391	O00391	112	122	QSOX1	Sulfhydryl oxidase 1	yes	yes	2	0.0017545	125.56	By MS/MS	By MS/MS	By MS/MS	1	1
DFNVGDYIQAVLDR	MRLWSARAPNDFNLRDFNVGDYIQAVLDRN	RDFNVGDYIQAVLDRNLAENISRVLYPNDN	R	D	F	D	R	N	1	1	1	3	0	1	0	1	0	1	1	0	0	1	0	0	0	0	1	2	0	0	14	0	1623.79	P06737	P06737	257	270	PYGL	Glycogen phosphorylase, liver form	yes	yes	2	0.0027658	96.103	By matching	By MS/MS	By MS/MS	1	1
DFSSVEGVSMEPGTFNVFPCYQLHK	LAGFKMMEMFGLVEKDFSSVEGVSMEPGTF	EPGTFNVFPCYQLHKDALVSQPTRYLHPEG	K	D	F	H	K	D	0	0	1	1	1	1	2	2	1	0	1	1	1	3	2	3	1	0	1	3	0	0	25	0	2874.3	Q05707	Q05707	1242	1266	COL14A1	Collagen alpha-1(XIV) chain	yes	yes	3	0.039724	31.775	By MS/MS	By MS/MS		1	1
DFSWSPGGNIIAFWVPEDKDIPAR	MGLLDKKSLKISGIKDFSWSPGGNIIAFWV	IIAFWVPEDKDIPARVTLMQLPTRQEIRVR	K	D	F	A	R	V	2	1	1	3	0	0	1	2	0	3	0	1	0	2	3	2	0	2	0	1	0	0	24	1	2716.33	P55884	P55884	469	492	EIF3B	Eukaryotic translation initiation factor 3 subunit B	yes	yes	3	0.0011021	59.356		By MS/MS	By MS/MS		1
DFTCVHQALK	ENTKTNLESILSYPKDFTCVHQALKGFTTK	LSYPKDFTCVHQALKGFTTKGVTSVSQIFH	K	D	F	L	K	G	1	0	0	1	1	1	0	0	1	0	1	1	0	1	0	0	1	0	0	1	0	0	10	0	1217.59	P05155	P05155	202	211	SERPING1	Plasma protease C1 inhibitor	yes	yes	2	3.4973e-07	155.07	By MS/MS	By MS/MS		1	1
DFTLAMAAR	DGTQNDTAFVFPRLRDFTLAMAARKASRVR	VFPRLRDFTLAMAARKASRVRVPFPWVGTG	R	D	F	A	R	K	3	1	0	1	0	0	0	0	0	0	1	0	1	1	0	0	1	0	0	0	0	0	9	0	994.491	Q9NRN5	Q9NRN5	188	196	OLFML3	Olfactomedin-like protein 3	yes	yes	2	0.034836	90.862	By matching	By MS/MS	By MS/MS	1	1
DFVMNLVNSLDIGNDNIR	DGSANVGKTNFPYVRDFVMNLVNSLDIGND	MNLVNSLDIGNDNIRVGLVQFSDTPVTEFS	R	D	F	I	R	V	0	1	4	3	0	0	0	1	0	2	2	0	1	1	0	1	0	0	0	2	0	0	18	0	2048	P12111	P12111	660	677	COL6A3	Collagen alpha-3(VI) chain	yes	yes	2;3	7.3177e-13	161.76	By MS/MS	By MS/MS	By MS/MS	4	4
DGAGDVAFVK	LNQYFGYSGAFKCLKDGAGDVAFVKHSTIF	FKCLKDGAGDVAFVKHSTIFENLANKADRD	K	D	G	V	K	H	2	0	0	2	0	0	0	2	0	0	0	1	0	1	0	0	0	0	0	2	0	0	10	0	977.482	P02787;A5A6I6	P02787	216	225	TF	Serotransferrin	yes	no	2	0.0081485	108.98	By MS/MS	By MS/MS	By MS/MS	1	1
DGEDQTQDTELVETRPAGDR	ALGFYPAEITLTWQRDGEDQTQDTELVETR	TQDTELVETRPAGDRTFQKWAAVVVPSGEE	R	D	G	D	R	T	1	2	0	4	0	2	3	2	0	0	1	0	0	0	1	0	3	0	0	1	0	0	20	1	2230.99	P30492;Q29940;P10319;P18464;P18465;P30464;P30484;P30490;P30491;P30495;P30498;P30493;P30685;P30488;P30486;Q95365;Q31610;Q29836;Q29718;P18463;P30480;P30479;P30475;P30466;P30462;P30461;P30460;P03989;P01889;P30483;P30481;P30485;Q04826;P30382;P30487	P30492	244	263	HLA-B	HLA class I histocompatibility antigen, B-54 alpha chain;HLA class I histocompatibility antigen, B-59 alpha chain;HLA class I histocompatibility antigen, B-58 alpha chain;HLA class I histocompatibility antigen, B-51 alpha chain;HLA class I histocompatibility antigen, B-57 alpha chain;HLA class I histocompatibility antigen, B-15 alpha chain;HLA class I histocompatibility antigen, B-46 alpha chain;…	yes	no	3	0.00079619	78.021		By MS/MS	By MS/MS		1
DGELLFVHSAEGSEFWSALLEK	GEWVEVVVDDRLPTKDGELLFVHSAEGSEF	HSAEGSEFWSALLEKAYAKINGCYEALSGG	K	D	G	E	K	A	2	0	0	1	0	0	4	2	1	0	4	1	0	2	0	3	0	1	0	1	0	0	22	0	2463.2	P17655	P17655	162	183	CAPN2	Calpain-2 catalytic subunit	yes	yes	2	1.3631e-07	120.66		By MS/MS	By MS/MS		1
DGEVGPSGPVGPPGLAGER	AGNAGVPGQRGAPGKDGEVGPSGPVGPPGL	GPSGPVGPPGLAGERGEQGPPGPTGFQGLP	K	D	G	E	R	G	1	1	0	1	0	0	2	6	0	0	1	0	0	0	4	1	0	0	0	2	0	0	19	0	1746.85	P05997	P05997	647	665	COL5A2	Collagen alpha-2(V) chain	yes	yes	2	0.0005631	93.478	By MS/MS	By MS/MS	By matching	1	1
DGFFGNPLAPNPADK	KCIYNTAGFYCDRCKDGFFGNPLAPNPADK	DGFFGNPLAPNPADKCKACNCNLYGTMKQQ	K	D	G	D	K	C	2	0	2	2	0	0	0	2	0	0	1	1	0	2	3	0	0	0	0	0	0	0	15	0	1558.74	P11047	P11047	866	880	LAMC1	Laminin subunit gamma-1	yes	yes	2	0.0011786	110.58	By matching	By MS/MS	By MS/MS	1	1
DGIDLAGFK	FVCETASATCPVVHKDGIDLAGFKMMEMFG	CPVVHKDGIDLAGFKMMEMFGLVEKDFSSV	K	D	G	F	K	M	1	0	0	2	0	0	0	2	0	1	1	1	0	1	0	0	0	0	0	0	0	0	9	0	934.476	Q05707	Q05707	1223	1231	COL14A1	Collagen alpha-1(XIV) chain	yes	yes	2	0.039371	87.696	By MS/MS	By MS/MS	By MS/MS	1	1
DGIHNVEGVAVDWMGDNLYWTDDGPK	GRQKIDGTERETILKDGIHNVEGVAVDWMG	DWMGDNLYWTDDGPKKTISVARLEKAAQTR	K	D	G	P	K	K	1	0	2	5	0	0	1	4	1	1	1	1	1	0	1	0	1	2	1	3	0	0	26	0	2902.29	Q07954	Q07954	599	624	LRP1	Prolow-density lipoprotein receptor-related protein 1;Low-density lipoprotein receptor-related protein 1 85 kDa subunit;Low-density lipoprotein receptor-related protein 1 515 kDa subunit;Low-density lipoprotein receptor-related protein 1 intracellular domain	yes	yes	3	0.037707	31.632			By MS/MS
DGLAFNALIHR	PYKNVNVQNFHISWKDGLAFNALIHRHRPE	ISWKDGLAFNALIHRHRPELIEYDKLRKDD	K	D	G	H	R	H	2	1	1	1	0	0	0	1	1	1	2	0	0	1	0	0	0	0	0	0	0	0	11	0	1225.66	O43707;Q9H254	O43707	194	204	ACTN4;SPTBN4	Alpha-actinin-4;Spectrin beta chain, non-erythrocytic 4	yes	no	2;3	0.00062733	121.96	By MS/MS	By MS/MS	By MS/MS	2	2
DGLGFCALIHR	PYKNVNIQNFHISWKDGLGFCALIHRHRPE	ISWKDGLGFCALIHRHRPELIDYGKLRKDD	K	D	G	H	R	H	1	1	0	1	1	0	0	2	1	1	2	0	0	1	0	0	0	0	0	0	0	0	11	0	1257.63	P12814	P12814	175	185	ACTN1	Alpha-actinin-1	yes	yes	2;3	0.0017462	125.82	By MS/MS	By MS/MS	By MS/MS	2	2
DGLLAHAFAPGTGVGGDSHFDDDELWTLGEGQVVR	FGRWEHGDGYPFDGKDGLLAHAFAPGTGVG	DDDELWTLGEGQVVRVKYGNADGEYCKFPF	K	D	G	V	R	V	3	1	0	5	0	1	2	7	2	0	4	0	0	2	1	1	2	1	0	3	0	0	35	0	3637.71	P08253	P08253	188	222	MMP2	72 kDa type IV collagenase;PEX	yes	yes	3;4	1.0113e-109	259.9	By MS/MS	By MS/MS	By MS/MS	2	2
DGPLNMILDDGGDLTNLIHTK	DEEYLWCIEQTLYFKDGPLNMILDDGGDLT	ILDDGGDLTNLIHTKYPQLLPGIRGISEET	K	D	G	T	K	Y	0	0	2	4	0	0	0	3	1	2	4	1	1	0	1	0	2	0	0	0	0	0	21	0	2251.12	P23526	P23526	122	142	AHCY	Adenosylhomocysteinase	yes	yes	3	0.0048934	55.127	By MS/MS	By MS/MS	By MS/MS	1	1
DGQVINETSQHHDDLE	THSKRTLLIKTVETRDGQVINETSQHHDDL	GQVINETSQHHDDLE_______________	R	D	G	L	E	-	0	0	1	3	0	2	2	1	2	1	1	0	0	0	0	1	1	0	0	1	0	0	16	0	1835.79	P08670;Q5R1W8	P08670	451	466	VIM	Vimentin	yes	no	2	0.0023395	97.214		By MS/MS			1
DGTPPIDAHTR	SERLTLLAPLNSVFKDGTPPIDAHTRNLLR	SVFKDGTPPIDAHTRNLLRNHIIKDQLASK	K	D	G	T	R	N	1	1	0	2	0	0	0	1	1	1	0	0	0	0	2	0	2	0	0	0	0	0	11	0	1178.57	Q15582	Q15582	422	432	TGFBI	Transforming growth factor-beta-induced protein ig-h3	yes	yes	2;3	0.0088183	101.65	By MS/MS	By MS/MS	By MS/MS	2	2
DGWHSWPIAHQWPQGPSAVDAAFSWEEK	YAFSGTHYWRLDTSRDGWHSWPIAHQWPQG	QGPSAVDAAFSWEEKLYLVQGTQVYVFLTK	R	D	G	E	K	L	4	0	0	2	0	2	2	2	2	1	0	1	0	1	3	3	0	4	0	1	0	0	28	0	3218.46	P02790	P02790	290	317	HPX	Hemopexin	yes	yes	3	0.0010262	55.413		By MS/MS	By matching		1
DHALLEEQSK	INSKWEKVQQLVPKRDHALLEEQSKQQSNE	LVPKRDHALLEEQSKQQSNEHLRRQFASQA	R	D	H	S	K	Q	1	0	0	1	0	1	2	0	1	0	2	1	0	0	0	1	0	0	0	0	0	0	10	0	1168.57	O43707	O43707	634	643	ACTN4	Alpha-actinin-4	yes	yes	2	6.31e-07	185.81	By MS/MS			1
DHPESYHSFMWNNFFK	YVKTFNMDEYVGLPRDHPESYHSFMWNNFF	HPESYHSFMWNNFFKHIDIHPENTHILDGN	R	D	H	F	K	H	0	0	2	1	0	0	1	0	2	0	0	1	1	3	1	2	0	1	1	0	0	0	16	0	2084.88	P46926	P46926	80	95	GNPDA1	Glucosamine-6-phosphate isomerase 1	yes	yes	3	0.014699	52.823	By matching	By MS/MS	By MS/MS	1	1
DHSAIPVINR	YDEENWRKIQTQLQRDHSAIPVINRAQIIN	TQLQRDHSAIPVINRAQIINDAFNLASAHK	R	D	H	N	R	A	1	1	1	1	0	0	0	0	1	2	0	0	0	0	1	1	0	0	0	1	0	0	10	0	1120.6	P15144	P15144	649	658	ANPEP	Aminopeptidase N	yes	yes	2	2.5089e-16	214.25	By MS/MS	By MS/MS	By MS/MS	1	1
DHSGTLGPEEFK	EQMNEFRASFNHFDRDHSGTLGPEEFKACL	FDRDHSGTLGPEEFKACLISLGYDIGNDPQ	R	D	H	F	K	A	0	0	0	1	0	0	2	2	1	0	1	1	0	1	1	1	1	0	0	0	0	0	12	0	1315.6	P12814	P12814	761	772	ACTN1	Alpha-actinin-1	yes	yes	2	0.00021334	131.46	By MS/MS	By matching	By MS/MS	1	1
DIAPTLTLYVGK	AKNLFLNHSENATAKDIAPTLTLYVGKKQL	TAKDIAPTLTLYVGKKQLVEIEKVVLHPNY	K	D	I	G	K	K	1	0	0	1	0	0	0	1	0	1	2	1	0	0	1	0	2	0	1	1	0	0	12	0	1289.72	P00738;P00739	P00738	216	227	HP;HPR	Haptoglobin;Haptoglobin alpha chain;Haptoglobin beta chain;Haptoglobin-related protein	yes	no	2	0.0039397	102.06	By MS/MS	By MS/MS	By MS/MS	1	1
DIAPTLTLYVGKK	AKNLFLNHSENATAKDIAPTLTLYVGKKQL	AKDIAPTLTLYVGKKQLVEIEKVVLHPNYS	K	D	I	K	K	Q	1	0	0	1	0	0	0	1	0	1	2	2	0	0	1	0	2	0	1	1	0	0	13	1	1417.82	P00738;P00739	P00738	216	228	HP;HPR	Haptoglobin;Haptoglobin alpha chain;Haptoglobin beta chain;Haptoglobin-related protein	yes	no	2;3	0.0001548	136.63	By MS/MS	By MS/MS	By MS/MS	2	2
DIASTPHELYR	FAVAPNQNLKEQGLRDIASTPHELYRNDYA	QGLRDIASTPHELYRNDYATMLPDSTEIDQ	R	D	I	Y	R	N	1	1	0	1	0	0	1	0	1	1	1	0	0	0	1	1	1	0	1	0	0	0	11	0	1300.64	P12110	P12110	203	213	COL6A2	Collagen alpha-2(VI) chain	yes	yes	2;3	9.7343e-05	156.92	By MS/MS	By MS/MS	By MS/MS	2	2
DICNDVLSLLEK	QMAREYREKIETELRDICNDVLSLLEKFLI	ELRDICNDVLSLLEKFLIPNASQAESKVFY	R	D	I	E	K	F	0	0	1	2	1	0	1	0	0	1	3	1	0	0	0	1	0	0	0	1	0	0	12	0	1417.71	P63104	P63104	92	103	YWHAZ	14-3-3 protein zeta/delta	yes	yes	2;3	0.00025936	125.74	By MS/MS	By MS/MS	By MS/MS	1	2
DIDEVSSLLR	EILPNLVCCSAKNLRDIDEVSSLLRTSIMS	AKNLRDIDEVSSLLRTSIMSKQYGNEVFLA	R	D	I	L	R	T	0	1	0	2	0	0	1	0	0	1	2	0	0	0	0	2	0	0	0	1	0	0	10	0	1145.59	P50990	P50990	156	165	CCT8	T-complex protein 1 subunit theta	yes	yes	2	0.020987	96.668	By MS/MS	By matching		1	1
DIEFIYTAPSSAVCGVSLDVGGK	QYEIKQIKMFKGPEKDIEFIYTAPSSAVCG	PSSAVCGVSLDVGGKKEYLIAGKAEGDGKM	K	D	I	G	K	K	2	0	0	2	1	0	1	3	0	2	1	1	0	1	1	3	1	0	1	3	0	0	23	0	2384.16	P16035	P16035	85	107	TIMP2	Metalloproteinase inhibitor 2	yes	yes	2	2.1877e-07	119.45	By MS/MS	By MS/MS	By MS/MS	1	1
DIEFIYTAPSSAVCGVSLDVGGKK	QYEIKQIKMFKGPEKDIEFIYTAPSSAVCG	SSAVCGVSLDVGGKKEYLIAGKAEGDGKMH	K	D	I	K	K	E	2	0	0	2	1	0	1	3	0	2	1	2	0	1	1	3	1	0	1	3	0	0	24	1	2512.25	P16035	P16035	85	108	TIMP2	Metalloproteinase inhibitor 2	yes	yes	3	3.7189e-07	104.53		By MS/MS			1
DIEHLTSLDFFR	KWVEELMKMHTARVRDIEHLTSLDFFRKTS	RVRDIEHLTSLDFFRKTSRSYPEILTLKTY	R	D	I	F	R	K	0	1	0	2	0	0	1	0	1	1	2	0	0	2	0	1	1	0	0	0	0	0	12	0	1491.74	Q13822	Q13822	829	840	ENPP2	Ectonucleotide pyrophosphatase/phosphodiesterase family member 2	yes	yes	3	8.9072e-05	119.74	By MS/MS	By MS/MS	By matching	1	1
DIFQEIYDK	STKNTILKKYDGRFKDIFQEIYDKQYKSQF	YDGRFKDIFQEIYDKQYKSQFEAQKIWYEH	K	D	I	D	K	Q	0	0	0	2	0	1	1	0	0	2	0	1	0	1	0	0	0	0	1	0	0	0	9	0	1169.56	O75874	O75874	225	233	IDH1	Isocitrate dehydrogenase [NADP] cytoplasmic	yes	yes	2	0.062043	82.279	By MS/MS	By matching		1	1
DIIFLLDGSANVGK	LRTLSGTPEVHSNKRDIIFLLDGSANVGKT	RDIIFLLDGSANVGKTNFPYVRDFVMNLVN	R	D	I	G	K	T	1	0	1	2	0	0	0	2	0	2	2	1	0	1	0	1	0	0	0	1	0	0	14	0	1460.79	P12111	P12111	639	652	COL6A3	Collagen alpha-3(VI) chain	yes	yes	2	2.3136e-12	179.57	By MS/MS	By MS/MS	By MS/MS	3	3
DILATNGVIHYIDELLIPDSAK	GDMLTINGKAIISNKDILATNGVIHYIDEL	VIHYIDELLIPDSAKTLFELAAESDVSTAI	K	D	I	A	K	T	2	0	1	3	0	0	1	1	1	4	3	1	0	0	1	1	1	0	1	1	0	0	22	0	2409.28	Q15582	Q15582	356	377	TGFBI	Transforming growth factor-beta-induced protein ig-h3	yes	yes	3	7.0142e-06	103.27		By MS/MS			1
DITDTSIGAYWTSAPGMVR	TTLEERGSPQDLVTKDITDTSIGAYWTSAP	TSIGAYWTSAPGMVRGYRVSWKSLYDDVDT	K	D	I	V	R	G	2	1	0	2	0	0	0	2	0	2	0	0	1	0	1	2	3	1	1	1	0	0	19	0	2039.96	Q99715	Q99715	915	933	COL12A1	Collagen alpha-1(XII) chain	yes	yes	2	1.6713e-05	116.84	By MS/MS	By MS/MS	By MS/MS	1	1
DIVTNNGVIHLIDQVLIPDSAK	GDSITVNGIKMVNKKDIVTNNGVIHLIDQV	VIHLIDQVLIPDSAKQVIELAGKQQTTFTD	K	D	I	A	K	Q	1	0	2	3	0	1	0	1	1	4	2	1	0	0	1	1	1	0	0	3	0	0	22	0	2373.29	Q15063	Q15063	350	371	POSTN	Periostin	yes	yes	2;3	1.312e-37	202.41	By MS/MS	By MS/MS	By MS/MS	2	2
DKPMGPLLVATFWPELPEK	FFFKDRFIWRTVTPRDKPMGPLLVATFWPE	GPLLVATFWPELPEKIDAVYEAPQEEKAVF	R	D	K	E	K	I	1	0	0	1	0	0	2	1	0	0	3	2	1	1	4	0	1	1	0	1	0	0	19	1	2167.14	P08253	P08253	501	519	MMP2	72 kDa type IV collagenase;PEX	yes	yes	2;3	2.9054e-15	169.92	By MS/MS	By MS/MS	By MS/MS	4	4
DKPMGPLLVATFWPELPEKIDAVYEAPQEEK	FFFKDRFIWRTVTPRDKPMGPLLVATFWPE	PEKIDAVYEAPQEEKAVFFAGNEYWIYSAS	R	D	K	E	K	A	3	0	0	2	0	1	5	1	0	1	3	3	1	1	5	0	1	1	1	2	0	0	31	2	3539.79	P08253	P08253	501	531	MMP2	72 kDa type IV collagenase;PEX	yes	yes	3;4	9.3359e-16	134.17	By MS/MS	By MS/MS	By MS/MS	3	3
DLADELALVDVIEDK	VGAVGMACAISILMKDLADELALVDVIEDK	DLADELALVDVIEDKLKGEMMDLQHGSLFL	K	D	L	D	K	L	2	0	0	4	0	0	2	0	0	1	3	1	0	0	0	0	0	0	0	2	0	0	15	0	1656.85	P00338;Q5R1W9	P00338	43	57	LDHA	L-lactate dehydrogenase A chain	yes	no	2;3	2.4766e-14	178.32	By MS/MS	By MS/MS	By MS/MS	2	2
DLADELALVDVIEDKLK	VGAVGMACAISILMKDLADELALVDVIEDK	ADELALVDVIEDKLKGEMMDLQHGSLFLRT	K	D	L	L	K	G	2	0	0	4	0	0	2	0	0	1	4	2	0	0	0	0	0	0	0	2	0	0	17	1	1898.02	P00338;Q5R1W9	P00338	43	59	LDHA	L-lactate dehydrogenase A chain	yes	no	2;3	3.939e-34	220.53	By MS/MS	By MS/MS	By MS/MS	2	2
DLEFTIYDDDDVSPFLEGLEERPQR	QDLTTKNVSIGIVGKDLEFTIYDDDDVSPF	DVSPFLEGLEERPQRKAQPAQPADEPAEKA	K	D	L	Q	R	K	0	2	0	5	0	1	4	1	0	1	3	0	0	2	2	1	1	0	1	1	0	0	25	1	2997.39	P25786	P25786	218	242	PSMA1	Proteasome subunit alpha type-1	yes	yes	3	3.9621e-05	95.71		By MS/MS	By MS/MS		1
DLFQVAFNR	KGVTDHTQRLSIITKDLFQVAFNRVARGML	LSIITKDLFQVAFNRVARGMLHQDHITFAM	K	D	L	N	R	V	1	1	1	1	0	1	0	0	0	0	1	0	0	2	0	0	0	0	0	1	0	0	9	0	1108.57	Q14204	Q14204	3862	3870	DYNC1H1	Cytoplasmic dynein 1 heavy chain 1	yes	yes	2	0.043306	102.72		By MS/MS			1
DLKPETEYVVNVYSVVEDEYSEPLKGTEK	QEFYVSRMETSTVLKDLKPETEYVVNVYSV	VVEDEYSEPLKGTEKTLPVPVVSLNIYDVG	K	D	L	E	K	T	0	0	1	2	0	0	6	1	0	0	2	3	0	0	2	2	2	0	3	5	0	0	29	2	3358.63	Q99715	Q99715	1443	1471	COL12A1	Collagen alpha-1(XII) chain	yes	yes	3	1.3996e-08	110.75		By MS/MS	By MS/MS		1
DLLDDLKSELTGK	QRQEISAAFKTLFGRDLLDDLKSELTGKFE	GRDLLDDLKSELTGKFEKLIVALMKPSRLY	R	D	L	G	K	F	0	0	0	3	0	0	1	1	0	0	4	2	0	0	0	1	1	0	0	0	0	0	13	1	1445.76	P08758	P08758	64	76	ANXA5	Annexin A5	yes	yes	2	0.00016899	143.79		By matching	By MS/MS		1
DLLDDLKSELTGKFEK	QRQEISAAFKTLFGRDLLDDLKSELTGKFE	LLDDLKSELTGKFEKLIVALMKPSRLYDAY	R	D	L	E	K	L	0	0	0	3	0	0	2	1	0	0	4	3	0	1	0	1	1	0	0	0	0	0	16	2	1849.97	P08758	P08758	64	79	ANXA5	Annexin A5	yes	yes	3	0.0010451	84.874		By MS/MS			1
DLLFKDSAHGFLK	DKSKEFQLFSSPHGKDLLFKDSAHGFLKVP	GKDLLFKDSAHGFLKVPPRMDAKMYLGYEY	K	D	L	L	K	V	1	0	0	2	0	0	0	1	1	0	3	2	0	2	0	1	0	0	0	0	0	0	13	1	1489.79	P02787;A5A6I6	P02787	311	323	TF	Serotransferrin	yes	no	3	0.00011289	119.01	By MS/MS	By MS/MS	By matching	1	1
DLLFRDDTVCLAK	TDCSGNFCLFRSETKDLLFRDDTVCLAKLH	TKDLLFRDDTVCLAKLHDRNTYEKYLGEEY	K	D	L	A	K	L	1	1	0	3	1	0	0	0	0	0	3	1	0	1	0	0	1	0	0	1	0	0	13	1	1564.79	P02787;A5A6I6	P02787	647	659	TF	Serotransferrin	yes	no	2;3	2.8676e-15	203.51	By matching	By matching	By MS/MS	1	2
DLLNNHILK	SETLNRILGDPEALRDLLNNHILKSAMCAE	DPEALRDLLNNHILKSAMCAEAIVAGLSVE	R	D	L	L	K	S	0	0	2	1	0	0	0	0	1	1	3	1	0	0	0	0	0	0	0	0	0	0	9	0	1078.61	Q15582	Q15582	305	313	TGFBI	Transforming growth factor-beta-induced protein ig-h3	yes	yes	2;3	0.0053079	114.5	By MS/MS	By MS/MS	By MS/MS	1	2
DLMVLNDVYR	EYLGADYAEPTWNLKDLMVLNDVYRVMAVD	TWNLKDLMVLNDVYRVMAVDALASSHPLST	K	D	L	Y	R	V	0	1	1	2	0	0	0	0	0	0	2	0	1	0	0	0	0	0	1	2	0	0	10	0	1236.62	P15144;P79171	P15144	433	442	ANPEP	Aminopeptidase N	yes	no	2	0.00028986	160.88	By MS/MS	By MS/MS	By MS/MS	1	1
DLPETLNELHLDHNK	NYLRISEAKLTGIPKDLPETLNELHLDHNK	DLPETLNELHLDHNKIQAIELEDLLRYSKL	K	D	L	N	K	I	0	0	2	2	0	0	2	0	2	0	4	1	0	0	1	0	1	0	0	0	0	0	15	0	1786.88	P21810	P21810	226	240	BGN	Biglycan	yes	yes	4	7.7798e-08	147.35	By MS/MS	By MS/MS	By MS/MS	2	2
DLPETLNELHLDHNKIQAIELEDLLR	NYLRISEAKLTGIPKDLPETLNELHLDHNK	DHNKIQAIELEDLLRYSKLYRLGLGHNQIR	K	D	L	L	R	Y	1	1	2	3	0	1	4	0	2	2	7	1	0	0	1	0	1	0	0	0	0	0	26	1	3080.61	P21810	P21810	226	251	BGN	Biglycan	yes	yes	3;4;5	2.5449e-27	169.6	By MS/MS	By MS/MS	By MS/MS	3	3
DLPPDTTLLDLQNNK	RVVQCSDLGLDKVPKDLPPDTTLLDLQNNK	DLPPDTTLLDLQNNKITEIKDGDFKNLKNL	K	D	L	N	K	I	0	0	2	3	0	1	0	0	0	0	4	1	0	0	2	0	2	0	0	0	0	0	15	0	1695.87	P07585	P07585	78	92	DCN	Decorin	yes	yes	2;3	4.7666e-38	240	By MS/MS	By MS/MS	By MS/MS	2	2
DLQLVLPDYFPER	DRDGFLFRYILDYLRDLQLVLPDYFPERSR	LRDLQLVLPDYFPERSRLQREAEYFELPEL	R	D	L	E	R	S	0	1	0	2	0	1	1	0	0	0	3	0	0	1	2	0	0	0	1	1	0	0	13	0	1603.82	Q96CX2;Q6WVG3	Q96CX2	98	110	KCTD12;Kctd12	BTB/POZ domain-containing protein KCTD12	yes	no	2	0.0002467	123.8	By MS/MS	By MS/MS	By MS/MS	1	1
DLSFFGGLLR	WSPSPAQASGAAALRDLSFFGGLLRRAACL	AAALRDLSFFGGLLRRAACLRRCLGPPAAH	R	D	L	L	R	R	0	1	0	1	0	0	0	2	0	0	3	0	0	2	0	1	0	0	0	0	0	0	10	0	1123.6	Q32P28	Q32P28	106	115	LEPRE1	Prolyl 3-hydroxylase 1	yes	yes	2	0.048961	83.265	By MS/MS	By MS/MS	By MS/MS	1	1
DLSSHQLNEFLAQTLQR	AKEDDLNSFNATDLKDLSSHQLNEFLAQTL	SSHQLNEFLAQTLQRAPLPLGHIKRMQEVY	K	D	L	Q	R	A	1	1	1	1	0	3	1	0	1	0	4	0	0	1	0	2	1	0	0	0	0	0	17	0	1999.01	P09960	P09960	494	510	LTA4H	Leukotriene A-4 hydrolase	yes	yes	3	0.005612	63.337	By MS/MS	By MS/MS	By matching	1	1
DLTALSNMLPK	PAMKAEFNITLIHPKDLTALSNMLPKGPST	IHPKDLTALSNMLPKGPSTPLPEDPNWNVT	K	D	L	P	K	G	1	0	1	1	0	0	0	0	0	0	3	1	1	0	1	1	1	0	0	0	0	0	11	0	1201.64	P15144	P15144	242	252	ANPEP	Aminopeptidase N	yes	yes	2	0.001012	143.37	By MS/MS	By MS/MS	By MS/MS	3	3
DLTATEVQSETALLTWRPPR	STITAKFTTDLDSPRDLTATEVQSETALLT	EVQSETALLTWRPPRASVTGYLLVYESVDG	R	D	L	P	R	A	2	2	0	1	0	1	2	0	0	0	3	0	0	0	2	1	4	1	0	1	0	0	20	1	2283.19	P24821	P24821	1892	1911	TNC	Tenascin	yes	yes	3	0.0056767	60.034	By MS/MS	By matching	By matching	1	1
DLTDYLMK	YALPHAILRLDLAGRDLTDYLMKILTERGY	RLDLAGRDLTDYLMKILTERGYSFTTTAER	R	D	L	M	K	I	0	0	0	2	0	0	0	0	0	0	2	1	1	0	0	0	1	0	1	0	0	0	8	0	997.479	P60710;P60709;Q562R1;P63261;P68133;P68032;P63267;P62736	P63261	184	191	Actb;ACTB;ACTBL2;ACTG1;ACTA1;ACTC1;ACTG2;ACTA2	Actin, cytoplasmic 1;Actin, cytoplasmic 1, N-terminally processed;Beta-actin-like protein 2;Actin, cytoplasmic 2;Actin, cytoplasmic 2, N-terminally processed;Actin, alpha skeletal muscle;Actin, alpha cardiac muscle 1;Actin, gamma-enteric smooth muscle;Actin, aortic smooth muscle	no	no	1;2	0.0021218	133.12	By MS/MS	By MS/MS	By MS/MS	3	4
DLVLSGDLGSLYAMTQDK	EYDSILVEINKRVKRDLVLSGDLGSLYAMT	LSGDLGSLYAMTQDKVFRLPVQECLSYPTC	R	D	L	D	K	V	1	0	0	3	0	1	0	2	0	0	4	1	1	0	0	2	1	0	1	1	0	0	18	0	1924.95	O15031	O15031	443	460	PLXNB2	Plexin-B2	yes	yes	2	0.0055218	77.912	By MS/MS	By MS/MS		1	1
DLYANTVLSGGTTMYPGIADR	TTFNSIMKCDVDIRKDLYANTVLSGGTTMY	VLSGGTTMYPGIADRMQKEITALAPSTMKI	K	D	L	D	R	M	2	1	1	2	0	0	0	3	0	1	2	0	1	0	1	1	3	0	2	1	0	0	21	0	2214.06	P60710;P60709;P63261	P63261	292	312	Actb;ACTB;ACTG1	Actin, cytoplasmic 1;Actin, cytoplasmic 1, N-terminally processed;Actin, cytoplasmic 2;Actin, cytoplasmic 2, N-terminally processed	no	no	2;3	1.6079e-134	314.84	By MS/MS	By MS/MS	By MS/MS	11	9
DLYDAGVKR	DGSVIDYELIDQDARDLYDAGVKRKGTDVP	IDQDARDLYDAGVKRKGTDVPKWISIMTER	R	D	L	K	R	K	1	1	0	2	0	0	0	1	0	0	1	1	0	0	0	0	0	0	1	1	0	0	9	1	1035.53	P07355;P04272	P07355	197	205	ANXA2	Annexin A2	yes	no	2	0.03173	116.73	By matching	By MS/MS	By MS/MS	1	1
DLYSELR	GAFGELYTQNARAFRDLYSELRLYYRGANL	TQNARAFRDLYSELRLYYRGANLHLEETLA	R	D	L	L	R	L	0	1	0	1	0	0	1	0	0	0	2	0	0	0	0	1	0	0	1	0	0	0	7	0	894.445	P35052	P35052	143	149	GPC1	Glypican-1;Secreted glypican-1	yes	yes	2	0.026474	110.61	By matching	By MS/MS	By MS/MS	1	1
DMETIGFAVYEVPPELVGQPAVHLK	ALMQKHRRRERRFGRDMETIGFAVYEVPPE	EVPPELVGQPAVHLKRDFFLANASRARSEQ	R	D	M	L	K	R	2	0	0	1	0	1	3	2	1	1	2	1	1	1	3	0	1	0	1	4	0	0	25	0	2738.4	P07384	P07384	437	461	CAPN1	Calpain-1 catalytic subunit	yes	yes	3	0.061116	25.823	By MS/MS		By MS/MS	1
DMYSFLEDMGLK	INGITYTPVSSTNEKDMYSFLEDMGLKAFT	NEKDMYSFLEDMGLKAFTNSKIRKPKMCPQ	K	D	M	L	K	A	0	0	0	2	0	0	1	1	0	0	2	1	2	1	0	1	0	0	1	0	0	0	12	0	1447.64	P01023	P01023	665	676	A2M	Alpha-2-macroglobulin	yes	yes	2	0.0019827	108.67	By MS/MS	By MS/MS	By MS/MS	1	1
DNCPYVYNTDQR	ACSVDIDGDDVFNERDNCPYVYNTDQRDTD	NERDNCPYVYNTDQRDTDGDGVGDHCDNCP	R	D	N	Q	R	D	0	1	2	2	1	1	0	0	0	0	0	0	0	0	1	0	1	0	2	1	0	0	12	0	1543.64	P35442	P35442	813	824	THBS2	Thrombospondin-2	yes	yes	2	0.048227	75.652	By MS/MS	By MS/MS	By MS/MS	1	1
DNEETGFGSGTR	FSTEYELQQLEQFKKDNEETGFGSGTRALE	FKKDNEETGFGSGTRALEQALEKTKANIKW	K	D	N	T	R	A	0	1	1	1	0	0	2	3	0	0	0	0	0	1	0	1	2	0	0	0	0	0	12	0	1268.53	P15144	P15144	924	935	ANPEP	Aminopeptidase N	yes	yes	2	0.0013076	113.93	By MS/MS			1
DNFHGLAIFLDTYPNDETTER	YTRDRLVPGPVFGSKDNFHGLAIFLDTYPN	AIFLDTYPNDETTERVFPYISVMVNNGSLS	K	D	N	E	R	V	1	1	2	3	0	0	2	1	1	1	2	0	0	2	1	0	3	0	1	0	0	0	21	0	2467.13	Q12907	Q12907	152	172	LMAN2	Vesicular integral-membrane protein VIP36	yes	yes	3	0.0050438	54.559	By matching	By MS/MS	By MS/MS	1	1
DNHLLGTFDLTGIPPAPR	TVTIKVYEGERPLTKDNHLLGTFDLTGIPP	LLGTFDLTGIPPAPRGVPQIEVTFEIDVNG	K	D	N	P	R	G	1	1	1	2	0	0	0	2	1	1	3	0	0	1	3	0	2	0	0	0	0	0	18	0	1933.01	P11021;P20029	P11021	475	492	HSPA5;Hspa5	78 kDa glucose-regulated protein	yes	no	3	0.00010314	102.58	By MS/MS	By MS/MS	By MS/MS	1	1
DNLAEDIMR	VDQLTNDKARVEVERDNLAEDIMRLREKLQ	RVEVERDNLAEDIMRLREKLQEEMLQREEA	R	D	N	M	R	L	1	1	1	2	0	0	1	0	0	1	1	0	1	0	0	0	0	0	0	0	0	0	9	0	1075.5	P08670;Q5R1W8	P08670	176	184	VIM	Vimentin	yes	no	2	0.014478	91.853		By matching	By MS/MS		1
DNLEFFLAGIGR	KPSCTIIPLMKKDHRDNLEFFLAGIGRLHL	DHRDNLEFFLAGIGRLHLSGIDANPNALFP	R	D	N	G	R	L	1	1	1	1	0	0	1	2	0	1	2	0	0	2	0	0	0	0	0	0	0	0	12	0	1350.69	P49327	P49327	791	802	FASN	Fatty acid synthase;[Acyl-carrier-protein] S-acetyltransferase;[Acyl-carrier-protein] S-malonyltransferase;3-oxoacyl-[acyl-carrier-protein] synthase;3-oxoacyl-[acyl-carrier-protein] reductase;3-hydroxyacyl-[acyl-carrier-protein] dehydratase;Enoyl-[acyl-carrier-protein] reductase;Oleoyl-[acyl-carrier-protein] hydrolase	yes	yes	2	2.6932e-05	154.05	By MS/MS	By MS/MS	By MS/MS	1	1
DNLTLWTSDTQGDEAEAGEGGEN	EESYKDSTLIMQLLRDNLTLWTSDTQGDEA	DTQGDEAEAGEGGEN_______________	R	D	N	E	N	-	2	0	2	3	0	1	4	4	0	0	2	0	0	0	0	1	3	1	0	0	0	0	23	0	2407.99	P63104	P63104	223	245	YWHAZ	14-3-3 protein zeta/delta	yes	yes	2	1.9528e-05	103.88			By MS/MS
DNSALDPIIHGLK	RIIGAMAIFFQVSPRDNSALDPIIHGLKGV	PRDNSALDPIIHGLKGVVHHEKETFLDPFV	R	D	N	L	K	G	1	0	1	2	0	0	0	1	1	2	2	1	0	0	1	1	0	0	0	0	0	0	13	0	1391.74	P23470	P23470	210	222	PTPRG	Receptor-type tyrosine-protein phosphatase gamma	yes	yes	2	0.016395	69.979	By matching	By MS/MS		1	1
DNSIYIVANIGDKK	FGHTPVQKRLSCLARDNSIYIVANIGDKKP	RDNSIYIVANIGDKKPCNASDPDCPHDGRY	R	D	N	K	K	P	1	0	2	2	0	0	0	1	0	3	0	2	0	0	0	1	0	0	1	1	0	0	14	1	1548.81	Q9BDJ5	Q9BDJ5	131	144			yes	yes	2;3	4.4593e-12	180.24	By MS/MS	By MS/MS	By MS/MS	2	2
DNTINLIHTFR	ITFVLFPRHTNASARDNTINLIHTFRDYLH	ASARDNTINLIHTFRDYLHYHIKCSKAYIH	R	D	N	F	R	D	0	1	2	1	0	0	0	0	1	2	1	0	0	1	0	0	2	0	0	0	0	0	11	0	1342.7	O15144	O15144	238	248	ARPC2	Actin-related protein 2/3 complex subunit 2	yes	yes	2;3	0.04691	64.103	By MS/MS	By MS/MS	By MS/MS	2	2
DNTPNAIAIVQLQELSLR	FLLVQDIMEDTMRFRDNTPNAIAIVQLQEL	PNAIAIVQLQELSLRLKSCFTKDYEEHDKA	R	D	N	L	R	L	2	1	2	1	0	2	1	0	0	2	3	0	0	0	1	1	1	0	0	1	0	0	18	0	1994.08	P09603	P09603	101	118	CSF1	Macrophage colony-stimulating factor 1;Processed macrophage colony-stimulating factor 1	yes	yes	3	4.1298e-06	127.32	By MS/MS	By MS/MS	By MS/MS	1	1
DPENFPFVVLGNK	LDSWRDEFLIQASPRDPENFPFVVLGNKID	PRDPENFPFVVLGNKIDLENRQVATKRAQA	R	D	P	N	K	I	0	0	2	1	0	0	1	1	0	0	1	1	0	2	2	0	0	0	0	2	0	0	13	0	1474.75	P51149	P51149	114	126	RAB7A	Ras-related protein Rab-7a	yes	yes	2	0.0017925	107.08		By MS/MS	By matching		1
DPHTEFTLKK	ISPNRVQISLVQYSRDPHTEFTLKKFTKVE	VQYSRDPHTEFTLKKFTKVEDIIEAINTFP	R	D	P	K	K	F	0	0	0	1	0	0	1	0	1	0	1	2	0	1	1	0	2	0	0	0	0	0	10	1	1214.63	Q99715	Q99715	487	496	COL12A1	Collagen alpha-1(XII) chain	yes	yes	2	0.014599	111.95	By MS/MS	By MS/MS	By MS/MS	1	1
DPTAFGSGIHK	SHRGGNVTLPCKFYRDPTAFGSGIHKIRIK	KFYRDPTAFGSGIHKIRIKWTKLTSDYLKE	R	D	P	H	K	I	1	0	0	1	0	0	0	2	1	1	0	1	0	1	1	1	1	0	0	0	0	0	11	0	1128.56	P10915	P10915	66	76	HAPLN1	Hyaluronan and proteoglycan link protein 1	yes	yes	2;3	9.4341e-08	179.1	By MS/MS	By MS/MS	By MS/MS	2	2
DPVASTSNLDMDFR	SSVDELVGIDYSLMKDPVASTSNLDMDFRG	KDPVASTSNLDMDFRGAFFPLTERNWSLPN	K	D	P	F	R	G	1	1	1	3	0	0	0	0	0	0	1	0	1	1	1	2	1	0	0	1	0	0	14	0	1566.7	P55058	P55058	222	235	PLTP	Phospholipid transfer protein	yes	yes	2	0.00066752	117.98	By MS/MS		By MS/MS	1
DQDGEILLPR	HSLVYVCKPTFVGSRDQDGEILLPREVPDE	FVGSRDQDGEILLPREVPDEYEVGSFMEEV	R	D	Q	P	R	E	0	1	0	2	0	1	1	1	0	1	2	0	0	0	1	0	0	0	0	0	0	0	10	0	1154.59	Q9UBP4	Q9UBP4	293	302	DKK3	Dickkopf-related protein 3	yes	yes	2	0.0089377	106.68	By matching	By matching	By MS/MS	1	1
DQGSCGSCWAFGAVEAISDR	AREQWPQCPTIKEIRDQGSCGSCWAFGAVE	GSCWAFGAVEAISDRICIHTNAHVSVEVSA	R	D	Q	D	R	I	3	1	0	2	2	1	1	3	0	1	0	0	0	1	0	3	0	1	0	1	0	0	20	0	2171.9	P07858;P10605	P07858	101	120	CTSB;Ctsb	Cathepsin B;Cathepsin B light chain;Cathepsin B heavy chain	yes	no	2	5.8492e-06	119.31		By MS/MS	By MS/MS		1
DQLIYNLLK	______________________________	______________________________	K	D	Q	L	K	E	0	0	1	1	0	1	0	0	0	1	3	1	0	0	0	0	0	0	1	0	0	0	9	0	1118.63	P00338	P00338	6	14	LDHA	L-lactate dehydrogenase A chain	yes	yes	2	0.030353	93.992	By MS/MS	By MS/MS	By MS/MS	1	1
DQLLPPSPNNR	MAGGTFTGEALQYTRDQLLPPSPNNRIALV	QYTRDQLLPPSPNNRIALVITDGRSDTQRD	R	D	Q	N	R	I	0	1	2	1	0	1	0	0	0	0	2	0	0	0	3	1	0	0	0	0	0	0	11	0	1249.64	P12109	P12109	712	722	COL6A1	Collagen alpha-1(VI) chain	yes	yes	2	4.4098e-05	166.07	By MS/MS	By MS/MS	By MS/MS	1	1
DQLQTFSEEHPVLLTEAPLNPR	DWNDMERIWQYVYSKDQLQTFSEEHPVLLT	EEHPVLLTEAPLNPRKNRERAAEVFFETFN	K	D	Q	P	R	K	1	1	1	1	0	2	3	0	1	0	4	0	0	1	3	1	2	0	0	1	0	0	22	0	2533.28	P61163	P61163	97	118	ACTR1A	Alpha-centractin	yes	yes	3	1.828e-07	111.83	By matching	By MS/MS	By MS/MS	1	1
DQNVFVAQK	KACNLDVILGFDGSRDQNVFVAQKGFESKV	GFDGSRDQNVFVAQKGFESKVDAILNRISQ	R	D	Q	Q	K	G	1	0	1	1	0	2	0	0	0	0	0	1	0	1	0	0	0	0	0	2	0	0	9	0	1047.53	P12111	P12111	1848	1856	COL6A3	Collagen alpha-3(VI) chain	yes	yes	2	0.0043427	133.6	By MS/MS	By MS/MS	By MS/MS	1	1
DQPFTILYR	SDNRCMCPAENPGCRDQPFTILYRDMDVVS	ENPGCRDQPFTILYRDMDVVSGRSVPADIF	R	D	Q	Y	R	D	0	1	0	1	0	1	0	0	0	1	1	0	0	1	1	0	1	0	1	0	0	0	9	0	1151.6	Q9UBX5	Q9UBX5	343	351	FBLN5	Fibulin-5	yes	yes	2	0.005909	122.13	By MS/MS	By matching		1	1
DQVANSAFVER	KENQKHIYYITGETKDQVANSAFVERLRKH	GETKDQVANSAFVERLRKHGLEVIYMIEPI	K	D	Q	E	R	L	2	1	1	1	0	1	1	0	0	0	0	0	0	1	0	1	0	0	0	2	0	0	11	0	1234.59	P07900;A5A6K9;P07901;P30946;Q90474	P07900	500	510	HSP90AA1;Hsp90aa1;hsp90a.1	Heat shock protein HSP 90-alpha;Heat shock protein HSP 90-alpha 1	yes	no	2	5.6347e-13	204.07	By MS/MS	By MS/MS	By MS/MS	1	1
DRPFFAGLVK	QASEDLLKEHYVDLKDRPFFAGLVKYMHSG	YVDLKDRPFFAGLVKYMHSGPVVAMVWEGL	K	D	R	V	K	Y	1	1	0	1	0	0	0	1	0	0	1	1	0	2	1	0	0	0	0	1	0	0	10	1	1148.63	P15531	P15531	57	66	NME1	Nucleoside diphosphate kinase A	yes	yes	2	0.042626	109.66	By MS/MS	By MS/MS	By MS/MS	1	1
DRPFFPGLVK	RASEEHLKQHYIDLKDRPFFPGLVKYMNSG	YIDLKDRPFFPGLVKYMNSGPVVAMVWEGL	K	D	R	V	K	Y	0	1	0	1	0	0	0	1	0	0	1	1	0	2	2	0	0	0	0	1	0	0	10	1	1174.65	P22392;O60361	P22392	57	66	NME2;NME2P1	Nucleoside diphosphate kinase B;Putative nucleoside diphosphate kinase	yes	no	2;3	0.019361	123.63	By MS/MS		By MS/MS	2
DSAHGFLK	FQLFSSPHGKDLLFKDSAHGFLKVPPRMDA	GKDLLFKDSAHGFLKVPPRMDAKMYLGYEY	K	D	S	L	K	V	1	0	0	1	0	0	0	1	1	0	1	1	0	1	0	1	0	0	0	0	0	0	8	0	873.434	P02787;A5A6I6	P02787	316	323	TF	Serotransferrin	yes	no	2	0.01326	122.5	By MS/MS	By MS/MS	By MS/MS	1	1
DSFQEVLR	ADIVFLLDGSINFRRDSFQEVLRFVSEIVD	GSINFRRDSFQEVLRFVSEIVDTVYEDGDS	R	D	S	L	R	F	0	1	0	1	0	1	1	0	0	0	1	0	0	1	0	1	0	0	0	1	0	0	8	0	992.493	P12111	P12111	1653	1660	COL6A3	Collagen alpha-3(VI) chain	yes	yes	2	0.0069102	145.63	By MS/MS	By MS/MS	By MS/MS	1	1
DSGFQMNQLR	EDPQTFYYAVAVVKKDSGFQMNQLRGKKSC	AVVKKDSGFQMNQLRGKKSCHTGLGRSAGW	K	D	S	L	R	G	0	1	1	1	0	2	0	1	0	0	1	0	1	1	0	1	0	0	0	0	0	0	10	0	1194.55	P02787;A5A6I6	P02787	123	132	TF	Serotransferrin	yes	no	2	2.2259e-15	183.74	By MS/MS	By MS/MS	By MS/MS	1	2
DSQYEMDSEFEGELADDLAGFYR	PTEYLVVHLKGSLVKDSQYEMDSEFEGELA	EFEGELADDLAGFYRSEYMEGNVRKVVATT	K	D	S	Y	R	S	2	1	0	4	0	1	4	2	0	0	2	0	1	2	0	2	0	0	2	0	0	0	23	0	2686.1	P15144	P15144	173	195	ANPEP	Aminopeptidase N	yes	yes	2;3	2.0792e-37	195.15		By MS/MS	By MS/MS		2
DSTGHVGFIFK	TIRDRPFERTITMHKDSTGHVGFIFKNGKI	TMHKDSTGHVGFIFKNGKITSIVKDSSAAR	K	D	S	F	K	N	0	0	0	1	0	0	0	2	1	1	0	1	0	2	0	1	1	0	0	1	0	0	11	0	1206.6	O00560	O00560	204	214	SDCBP	Syntenin-1	yes	yes	2	0.0007435	147.2	By matching	By MS/MS	By MS/MS	1	1
DSTLIMQLLR	DAIAELDTLSEESYKDSTLIMQLLRDNLTL	EESYKDSTLIMQLLRDNLTLWTSDMQGDGE	K	D	S	L	R	D	0	1	0	1	0	1	0	0	0	1	3	0	1	0	0	1	1	0	0	0	0	0	10	0	1188.65	P61981;P27348;P31946;P31947;P62258;P63104;Q04917	P62258	216	225	YWHAG;YWHAQ;YWHAB;SFN;YWHAE;YWHAZ;YWHAH	14-3-3 protein gamma;14-3-3 protein gamma, N-terminally processed;14-3-3 protein theta;14-3-3 protein beta/alpha;14-3-3 protein beta/alpha, N-terminally processed;14-3-3 protein sigma;14-3-3 protein epsilon;14-3-3 protein zeta/delta;14-3-3 protein eta	no	no	2	2.4932e-16	214.32	By MS/MS	By MS/MS	By MS/MS	3	3
DSYVGDEAQSK	GRPRHQGVMVGMGQKDSYVGDEAQSKRGIL	MGQKDSYVGDEAQSKRGILTLKYPIEHGIV	K	D	S	S	K	R	1	0	0	2	0	1	1	1	0	0	0	1	0	0	0	2	0	0	1	1	0	0	11	0	1197.52	P60710;P60709;P63261;P68133;P68032;P63267;P62736	P63261	51	61	Actb;ACTB;ACTG1;ACTA1;ACTC1;ACTG2;ACTA2	Actin, cytoplasmic 1;Actin, cytoplasmic 1, N-terminally processed;Actin, cytoplasmic 2;Actin, cytoplasmic 2, N-terminally processed;Actin, alpha skeletal muscle;Actin, alpha cardiac muscle 1;Actin, gamma-enteric smooth muscle;Actin, aortic smooth muscle	no	no	2	0.00052824	150.27	By MS/MS	By matching		1	1
DSYVGDEAQSKR	GRPRHQGVMVGMGQKDSYVGDEAQSKRGIL	GQKDSYVGDEAQSKRGILTLKYPIEHGIVT	K	D	S	K	R	G	1	1	0	2	0	1	1	1	0	0	0	1	0	0	0	2	0	0	1	1	0	0	12	1	1353.62	P60710;P60709;P63261;P68133;P68032;P63267;P62736	P63261	51	62	Actb;ACTB;ACTG1;ACTA1;ACTC1;ACTG2;ACTA2	Actin, cytoplasmic 1;Actin, cytoplasmic 1, N-terminally processed;Actin, cytoplasmic 2;Actin, cytoplasmic 2, N-terminally processed;Actin, alpha skeletal muscle;Actin, alpha cardiac muscle 1;Actin, gamma-enteric smooth muscle;Actin, aortic smooth muscle	no	no	2;3	0.00015326	148.32	By MS/MS	By MS/MS	By MS/MS	2	1
DTADGILTDVILK	NKLTVRVSWETPEGRDTADGILTDVILKGL	GRDTADGILTDVILKGLPPGSNFPEGDHKI	R	D	T	L	K	G	1	0	0	3	0	0	0	1	0	2	2	1	0	0	0	0	2	0	0	1	0	0	13	0	1372.74	P78539	P78539	210	222	SRPX	Sushi repeat-containing protein SRPX	yes	yes	2;3	0.00022084	125.74	By MS/MS	By MS/MS	By MS/MS	3	3
DTLFTAESGTR	KGGNTKTGKAIKYVRDTLFTAESGTRRGIP	KYVRDTLFTAESGTRRGIPKVIVVITDGRS	R	D	T	T	R	R	1	1	0	1	0	0	1	1	0	0	1	0	0	1	0	1	3	0	0	0	0	0	11	0	1196.57	Q05707	Q05707	1121	1131	COL14A1	Collagen alpha-1(XIV) chain	yes	yes	2	0.0054469	105.4	By matching	By MS/MS	By matching	1	1
DTLSTITGPTTQNTYGR	PEEEDDIRNVIGRCKDTLSTITGPTTQNTY	LSTITGPTTQNTYGRNEGAWMKDPLAKDER	K	D	T	G	R	N	0	1	1	1	0	1	0	2	0	1	1	0	0	0	1	1	6	0	1	0	0	0	17	0	1824.89	Q68BL8	Q68BL8	496	512	OLFML2B	Olfactomedin-like protein 2B	yes	yes	2	8.3088e-08	143.55	By MS/MS	By matching	By MS/MS	1	1
DTPVLSELPEPVVAR	TNGYEEMTFHGNVDKDTPVLSELPEPVVAR	DTPVLSELPEPVVARFIRIYPLTWNGSLCM	K	D	T	A	R	F	1	1	0	1	0	0	2	0	0	0	2	0	0	0	3	1	1	0	0	3	0	0	15	0	1620.87	Q8IUX7;Q640N1	Q8IUX7	504	518	AEBP1;Aebp1	Adipocyte enhancer-binding protein 1	yes	no	2	0.02508	62.258	By MS/MS	By matching	By MS/MS	1	1
DTTPLNVLCSPGIQVVSVGIK	RIALVITDGRSDTQRDTTPLNVLCSPGIQV	VLCSPGIQVVSVGIKDVFDFIPGSDQLNVI	R	D	T	I	K	D	0	0	1	1	1	1	0	2	0	2	2	1	0	0	2	2	2	0	0	4	0	0	21	0	2196.18	P12109	P12109	737	757	COL6A1	Collagen alpha-1(VI) chain	yes	yes	2;3	4.7742e-08	136.17	By MS/MS	By MS/MS	By MS/MS	2	2
DTVTISGPQAPVFEFVEQLR	QRCPPGVVPACHNSKDTVTISGPQAPVFEF	SGPQAPVFEFVEQLRKEGVFAKEVRTGGMA	K	D	T	L	R	K	1	1	0	1	0	2	2	1	0	1	1	0	0	2	2	1	2	0	0	3	0	0	20	0	2232.14	P49327	P49327	647	666	FASN	Fatty acid synthase;[Acyl-carrier-protein] S-acetyltransferase;[Acyl-carrier-protein] S-malonyltransferase;3-oxoacyl-[acyl-carrier-protein] synthase;3-oxoacyl-[acyl-carrier-protein] reductase;3-hydroxyacyl-[acyl-carrier-protein] dehydratase;Enoyl-[acyl-carrier-protein] reductase;Oleoyl-[acyl-carrier-protein] hydrolase	yes	yes	3	0.0008698	73.758	By MS/MS	By MS/MS	By MS/MS	1	1
DTVTISGPQAPVFEFVEQLRK	QRCPPGVVPACHNSKDTVTISGPQAPVFEF	GPQAPVFEFVEQLRKEGVFAKEVRTGGMAF	K	D	T	R	K	E	1	1	0	1	0	2	2	1	0	1	1	1	0	2	2	1	2	0	0	3	0	0	21	1	2360.24	P49327	P49327	647	667	FASN	Fatty acid synthase;[Acyl-carrier-protein] S-acetyltransferase;[Acyl-carrier-protein] S-malonyltransferase;3-oxoacyl-[acyl-carrier-protein] synthase;3-oxoacyl-[acyl-carrier-protein] reductase;3-hydroxyacyl-[acyl-carrier-protein] dehydratase;Enoyl-[acyl-carrier-protein] reductase;Oleoyl-[acyl-carrier-protein] hydrolase	yes	yes	3	0.0007743	70.99	By MS/MS	By MS/MS	By MS/MS	1	1
DVDLEFLAK	VAILKANLRKSPVAKDVDLEFLAKMTNGFS	KSPVAKDVDLEFLAKMTNGFSGADLTEICQ	K	D	V	A	K	M	1	0	0	2	0	0	1	0	0	0	2	1	0	1	0	0	0	0	0	1	0	0	9	0	1048.54	Q01853;P55072	Q01853	669	677	Vcp;VCP	Transitional endoplasmic reticulum ATPase	yes	no	2	0.012806	109.01	By MS/MS	By MS/MS	By MS/MS	1	1
DVFDFIPGSDQLNVISCQGLAPSQGR	VLCSPGIQVVSVGIKDVFDFIPGSDQLNVI	LNVISCQGLAPSQGRPGLSLVKENYAELLE	K	D	V	G	R	P	1	1	1	3	1	3	0	3	0	2	2	0	0	2	2	3	0	0	0	2	0	0	26	0	2819.35	P12109	P12109	758	783	COL6A1	Collagen alpha-1(VI) chain	yes	yes	2;3	2.0505e-12	124	By MS/MS	By MS/MS	By MS/MS	2	2
DVFDFIPGSDQLNVISCQGLAPSQGRPGLSLVK	VLCSPGIQVVSVGIKDVFDFIPGSDQLNVI	GLAPSQGRPGLSLVKENYAELLEDAFLKNV	K	D	V	V	K	E	1	1	1	3	1	3	0	4	0	2	4	1	0	2	3	4	0	0	0	3	0	0	33	1	3513.79	P12109	P12109	758	790	COL6A1	Collagen alpha-1(VI) chain	yes	yes	3;4	4.22e-06	80.342	By MS/MS	By MS/MS	By MS/MS	2	2
DVGAQILLHSHKK	KLYDDIDFDIEEFAKDVGAQILLHSHKKDI	AKDVGAQILLHSHKKDILMHRWRYPSLSLH	K	D	V	K	K	D	1	0	0	1	0	1	0	1	2	1	2	2	0	0	0	1	0	0	0	1	0	0	13	1	1444.82	Q96KP4	Q96KP4	290	302	CNDP2	Cytosolic non-specific dipeptidase	yes	yes	3	0.0064268	70.563	By matching	By MS/MS	By matching	1	1
DVIATDKEDVAFKDLDVAILVGSMPR	GVLMELQDCALPLLKDVIATDKEDVAFKDL	FKDLDVAILVGSMPRREGMERKDLLKANVK	K	D	V	P	R	R	3	1	0	5	0	0	1	1	0	2	2	2	1	1	1	1	1	0	0	4	0	0	26	2	2816.46	P40925	P40925	67	92	MDH1	Malate dehydrogenase, cytoplasmic	yes	yes	3	3.556e-05	96.887		By MS/MS			1
DVNAAIATIK	YMACCLLYRGDVVPKDVNAAIATIKTKRTI	DVVPKDVNAAIATIKTKRTIQFVDWCPTGF	K	D	V	I	K	T	3	0	1	1	0	0	0	0	0	2	0	1	0	0	0	0	1	0	0	1	0	0	10	0	1014.57	Q9BQE3;A5A6J1;P68363;Q71U36;P0DPH8;P0DPH7;Q6PEY2	Q9BQE3	327	336	TUBA1C;TUBA1B;TUBA1A;TUBA3E	Tubulin alpha-1C chain;Tubulin alpha-1B chain;Tubulin alpha-1A chain;Tubulin alpha-3E chain	yes	no	2	0.013867	101.65	By MS/MS	By MS/MS	By MS/MS	1	1
DVPNETLQVEEDDRPELPWWK	NLTEWVEILKTVVNRDVPNETLQVEEDDRP	LQVEEDDRPELPWWKCKKWALHILARLFER	R	D	V	W	K	C	0	1	1	3	0	1	4	0	0	0	2	1	0	0	3	0	1	2	0	2	0	0	21	1	2594.23	Q9EPL8;O95373	Q9EPL8	239	259	Ipo7;IPO7	Importin-7	yes	no	3	0.0033061	63.69			By MS/MS
DVQDFWISLPGTLCSEK	GTLEKLVSEAKAQLRDVQDFWISLPGTLCS	QDFWISLPGTLCSEKMALSTASDDRCWNGM	R	D	V	E	K	M	0	0	0	2	1	1	1	1	0	1	2	1	0	1	1	2	1	1	0	1	0	0	17	0	1993.95	P35052	P35052	388	404	GPC1	Glypican-1;Secreted glypican-1	yes	yes	2;3	0.0066265	68.168	By matching	By MS/MS	By MS/MS	1	2
DVSYSGENTEAWYPPGHGDIYASFYNSGLLDTFIGEGK	RYPRINKESLLPVAKDVSYSGENTEAWYPP	FYNSGLLDTFIGEGKEYIFVSNIDNLGATV	K	D	V	G	K	E	2	0	2	3	0	0	3	6	1	2	2	1	0	2	2	4	2	1	4	1	0	0	38	0	4155.86	Q16851	Q16851	207	244	UGP2	UTP--glucose-1-phosphate uridylyltransferase	yes	yes	3;4	0.00059624	51.398	By matching	By MS/MS	By MS/MS	1	2
DVTVTAIGIGDMFHEK	DPRDDDLNLRALCDRDVTVTAIGIGDMFHE	VTVTAIGIGDMFHEKHESENLYSIACDKPQ	R	D	V	E	K	H	1	0	0	2	0	0	1	2	1	2	0	1	1	1	0	0	2	0	0	2	0	0	16	0	1731.85	P12110	P12110	751	766	COL6A2	Collagen alpha-2(VI) chain	yes	yes	2;3	1.4749e-28	213.06	By MS/MS	By MS/MS	By MS/MS	3	3
DVTVTAIGIGDMFHEKHESENLYSIACDKPQQVR	DPRDDDLNLRALCDRDVTVTAIGIGDMFHE	ENLYSIACDKPQQVRNMTLFSDLVAEKFID	R	D	V	V	R	N	2	1	1	3	1	2	3	2	2	3	1	2	1	1	1	2	2	0	1	3	0	0	34	2	3886.86	P12110	P12110	751	784	COL6A2	Collagen alpha-2(VI) chain	yes	yes	5	5.5353e-12	118.76		By MS/MS	By matching		1
DVVFLIDGSQSAGPEFQYVR	PVLQPLPSPGVGGKRDVVFLIDGSQSAGPE	IDGSQSAGPEFQYVRTLIERLVDYLDVGFD	R	D	V	V	R	T	1	1	0	2	0	2	1	2	0	1	1	0	0	2	1	2	0	0	1	3	0	0	20	0	2226.1	P12111	P12111	1233	1252	COL6A3	Collagen alpha-3(VI) chain	yes	yes	2;3	4.3385e-180	358.71	By MS/MS	By MS/MS	By MS/MS	2	2
DVVFLLDGSEGVR	KSVHNGAPAPVSGEKDVVFLLDGSEGVRSG	EKDVVFLLDGSEGVRSGFPLLKEFVQRVVE	K	D	V	V	R	S	0	1	0	2	0	0	1	2	0	0	2	0	0	1	0	1	0	0	0	3	0	0	13	0	1404.72	P12111	P12111	1029	1041	COL6A3	Collagen alpha-3(VI) chain	yes	yes	2	4.2751e-07	166.97	By MS/MS	By MS/MS	By MS/MS	1	1
DVVLSIVNDLTIAESNCPR	DTSEGVNQDTFGRMRDVVLSIVNDLTIAES	SIVNDLTIAESNCPRGARVAVVTYNNEVTT	R	D	V	P	R	G	1	1	2	2	1	0	1	0	0	2	2	0	0	0	1	2	1	0	0	3	0	0	19	0	2114.07	P12111	P12111	2423	2441	COL6A3	Collagen alpha-3(VI) chain	yes	yes	2;3	1.1864e-06	121.76	By MS/MS	By MS/MS	By MS/MS	1	2
DVVQITCLDGFEVVEGR	PNSVWEPAKAKYVFRDVVQITCLDGFEVVE	VQITCLDGFEVVEGRVGATSFYSTCQSNGK	R	D	V	G	R	V	0	1	0	2	1	1	2	2	0	1	1	0	0	1	0	0	1	0	0	4	0	0	17	0	1934.94	P09871	P09871	315	331	C1S	Complement C1s subcomponent;Complement C1s subcomponent heavy chain;Complement C1s subcomponent light chain	yes	yes	2;3	7.1357e-06	129.62	By MS/MS	By MS/MS	By MS/MS	2	2
DVYLLHESYDDVQQSFFLAETLK	LENHCRVNGGYSGLRDVYLLHESYDDVQQS	YDDVQQSFFLAETLKYLYLIFSDDDLLPLE	R	D	V	L	K	Y	1	0	0	3	0	2	2	0	1	0	4	1	0	2	0	2	1	0	2	2	0	0	23	0	2759.33	P33908	P33908	590	612	MAN1A1	Mannosyl-oligosaccharide 1,2-alpha-mannosidase IA	yes	yes	3	1.9334e-11	128.67	By MS/MS	By MS/MS	By MS/MS	1	1
DYDSLAQPGFFDR	TTLSLGDRAAVFHEKDYDSLAQPGFFDRFI	EKDYDSLAQPGFFDRFIRWIC_________	K	D	Y	D	R	F	1	1	0	3	0	1	0	1	0	0	1	0	0	2	1	1	0	0	1	0	0	0	13	0	1529.68	P12110	P12110	1001	1013	COL6A2	Collagen alpha-2(VI) chain	yes	yes	2	1.1894e-22	208.84	By MS/MS	By MS/MS	By MS/MS	1	1
DYETATLSEIK	HEAWTDGKEAMLRQKDYETATLSEIKALLK	LRQKDYETATLSEIKALLKKHEAFESDLAA	K	D	Y	I	K	A	1	0	0	1	0	0	2	0	0	1	1	1	0	0	0	1	2	0	1	0	0	0	11	0	1268.61	P12814	P12814	421	431	ACTN1	Alpha-actinin-1	yes	yes	2	0.0050543	107.21	By MS/MS	By MS/MS	By matching	1	2
DYFMPCPGR	PVRGEVPPRYPRDVRDYFMPCPGRGHGHRN	YPRDVRDYFMPCPGRGHGHRNGTGHGNSTH	R	D	Y	G	R	G	0	1	0	1	1	0	0	1	0	0	0	0	1	1	2	0	0	0	1	0	0	0	9	0	1141.47	P02790	P02790	226	234	HPX	Hemopexin	yes	yes	2	0.02518	97.602	By MS/MS	By MS/MS	By matching	1	1
DYFNVPYPLPK	KFALEVAAKTLPFYKDYFNVPYPLPKIDLI	PFYKDYFNVPYPLPKIDLIAIADFAAGAME	K	D	Y	P	K	I	0	0	1	1	0	0	0	0	0	0	1	1	0	1	3	0	0	0	2	1	0	0	11	0	1351.68	P55786;A6NEC2	P55786	294	304	NPEPPS;NPEPPSL1	Puromycin-sensitive aminopeptidase;Puromycin-sensitive aminopeptidase-like protein	yes	no	2	0.0042584	110.87	By MS/MS	By MS/MS	By MS/MS	1	1
DYGVYLEDSGHTLR	IRIPLLSDLTHQISKDYGVYLEDSGHTLRG	KDYGVYLEDSGHTLRGLFIIDDKGILRQIT	K	D	Y	L	R	G	0	1	0	2	0	0	1	2	1	0	2	0	0	0	0	1	1	0	2	1	0	0	14	0	1623.75	Q13162;O08807	Q13162	187	200	PRDX4;Prdx4	Peroxiredoxin-4	yes	no	2	0.0033463	91.123	By matching	By MS/MS		1	1
DYKPQVGVIADPSSK	ETPSDPFAIWQITDRDYKPQVGVIADPSSK	DYKPQVGVIADPSSKTLSFFNKDTRGEVQT	R	D	Y	S	K	T	1	0	0	2	0	1	0	1	0	1	0	2	0	0	2	2	0	0	1	2	0	0	15	1	1602.83	Q99715	Q99715	2603	2617	COL12A1	Collagen alpha-1(XII) chain	yes	yes	2	6.357e-07	154.1	By MS/MS	By MS/MS		1	1
DYLHYHIK	ASARDNTINLIHTFRDYLHYHIKCSKAYIH	NLIHTFRDYLHYHIKCSKAYIHTRMRAKTS	R	D	Y	I	K	C	0	0	0	1	0	0	0	0	2	1	1	1	0	0	0	0	0	0	2	0	0	0	8	0	1087.55	O15144	O15144	249	256	ARPC2	Actin-related protein 2/3 complex subunit 2	yes	yes	2	0.024817	102.72	By matching		By MS/MS	1
DYPVVSIEDPFDQDDWGAWQK	ISPDQLADLYKSFIKDYPVVSIEDPFDQDD	IEDPFDQDDWGAWQKFTASAGIQVVGDDLT	K	D	Y	Q	K	F	1	0	0	5	0	2	1	1	0	1	0	1	0	1	2	1	0	2	1	2	0	0	21	0	2509.11	P06733	P06733	286	306	ENO1	Alpha-enolase	yes	yes	2;3	4.0678e-08	136.6	By MS/MS	By MS/MS	By MS/MS	1	2
EAAENSLVAYK	YHRYLAEFATGNDRKEAAENSLVAYKAASD	NDRKEAAENSLVAYKAASDIAMTELPPTHP	K	E	A	Y	K	A	3	0	1	0	0	0	2	0	0	0	1	1	0	0	0	1	0	0	1	1	0	0	11	0	1193.59	P62258	P62258	143	153	YWHAE	14-3-3 protein epsilon	yes	yes	2	0.0015849	130.75	By MS/MS	By MS/MS	By MS/MS	1	1
EAALSTALSEKR	AQARLKDLEALLNSKEAALSTALSEKRTLE	NSKEAALSTALSEKRTLEGELHDLRGQVAK	K	E	A	K	R	T	3	1	0	0	0	0	2	0	0	0	2	1	0	0	0	2	1	0	0	0	0	0	12	1	1274.68	P48678;P02545	P48678	145	156	Lmna;LMNA	Prelamin-A/C;Lamin-A/C	yes	no	2	0.018484	93.096	By matching	By MS/MS		1	1
EAAWAISNLTISGR	MIIHQLAKGDFGTQKEAAWAISNLTISGRK	KEAAWAISNLTISGRKDQVEYLVQQNVIPP	K	E	A	G	R	K	3	1	1	0	0	0	1	1	0	2	1	0	0	0	0	2	1	1	0	0	0	0	14	0	1487.77	O35344;O00629;O00505	O35344	387	400	Kpna3;KPNA4;KPNA3	Importin subunit alpha-4;Importin subunit alpha-3	yes	no	2	0.00018189	130.1	By MS/MS	By MS/MS	By matching	1	1
EAEAAIYHLQLFEELRR	DYPLEAVRMQHLIAREAEAAIYHLQLFEEL	EAAIYHLQLFEELRRLAPITSDPTEATAVG	R	E	A	R	R	L	3	2	0	0	0	1	4	0	1	1	3	0	0	1	0	0	0	0	1	0	0	0	17	1	2087.08	P14618;P52480	P14618	384	400	PKM;Pkm	Pyruvate kinase PKM	yes	no	3;4	1.2067e-14	172.91	By MS/MS	By MS/MS	By MS/MS	2	2
EAGIPEFYDYDVALIK	EEVLFHPNYNINGKKEAGIPEFYDYDVALI	AGIPEFYDYDVALIKLKNKLNYRQTIRPIC	K	E	A	I	K	L	2	0	0	2	0	0	2	1	0	2	1	1	0	1	1	0	0	0	2	1	0	0	16	0	1841.91	Q864W1;Q864V9;P00751	Q864W1	566	581	CFB	Complement factor B;Complement factor B Ba fragment;Complement factor B Bb fragment	yes	no	2	0.0058092	82.362		By MS/MS	By MS/MS		1
EAGISDYLTIEELVK	ENCMTIDKLSWGYRREAGISDYLTIEELVK	EAGISDYLTIEELVKQLVETVSCGGNLLMN	R	E	A	V	K	Q	1	0	0	1	0	0	3	1	0	2	2	1	0	0	0	1	1	0	1	1	0	0	15	0	1678.87	Q9BTY2	Q9BTY2	307	321	FUCA2	Plasma alpha-L-fucosidase	yes	yes	2	0.0016132	105.36	By MS/MS	By MS/MS	By MS/MS	1	1
EAGNPGSLFGYSVALHR	VVSAFNLDTRFLVVKEAGNPGSLFGYSVAL	GNPGSLFGYSVALHRQTERQQRYLLLAGAP	K	E	A	H	R	Q	2	1	1	0	0	0	1	3	1	0	2	0	0	1	1	2	0	0	1	1	0	0	17	0	1773.88	P26006	P26006	44	60	ITGA3	Integrin alpha-3;Integrin alpha-3 heavy chain;Integrin alpha-3 light chain	yes	yes	2	0.0020273	88.552	By MS/MS	By MS/MS	By matching	1	1
EAGVFVPR	NQASETAVAKNQALKEAGVFVPRSFDELGE	AKNQALKEAGVFVPRSFDELGEIIQSVYED	K	E	A	P	R	S	1	1	0	0	0	0	1	1	0	0	0	0	0	1	1	0	0	0	0	2	0	0	8	0	873.471	P53396;Q91V92	P53396	781	788	ACLY;Acly	ATP-citrate synthase	yes	no	2	0.045218	90.706	By matching	By MS/MS	By MS/MS	1	1
EAILAIHK	HDQFKSTLPDADREREAILAIHKEAQRIAE	PDADREREAILAIHKEAQRIAESNHIKLSG	R	E	A	H	K	E	2	0	0	0	0	0	1	0	1	2	1	1	0	0	0	0	0	0	0	0	0	0	8	0	893.533	O43707	O43707	585	592	ACTN4	Alpha-actinin-4	yes	yes	2	0.037007	95.541	By MS/MS	By MS/MS	By MS/MS	1	1
EALLQASR	AEKLAKERQEAEEAKEALLQASRDQKKTQE	QEAEEAKEALLQASRDQKKTQEQLALEMAE	K	E	A	S	R	D	2	1	0	0	0	1	1	0	0	0	2	0	0	0	0	1	0	0	0	0	0	0	8	0	886.487	P26038;P26041;O35763	P26038	401	408	MSN;Msn	Moesin	yes	no	2	0.014132	120.46	By matching	By MS/MS	By matching	1	1
EALLTFMEQVHR	FPHESELPREWENNKEALLTFMEQVHRGIK	NNKEALLTFMEQVHRGIKGVVTDEQGIPIA	K	E	A	H	R	G	1	1	0	0	0	1	2	0	1	0	2	0	1	1	0	0	1	0	0	1	0	0	12	0	1472.74	Q8IUX7;Q640N1	Q8IUX7	895	906	AEBP1;Aebp1	Adipocyte enhancer-binding protein 1	yes	no	3	0.027553	59.57	By matching		By MS/MS	1
EALNMLTWR	LITYALSSVGSPKAKEALNMLTWRAEQEGG	GSPKAKEALNMLTWRAEQEGGMQFWVSSES	K	E	A	W	R	A	1	1	1	0	0	0	1	0	0	0	2	0	1	0	0	0	1	1	0	0	0	0	9	0	1132.57	Q6YHK3	Q6YHK3	1106	1114	CD109	CD109 antigen	yes	yes	2	1.3524e-06	187.78	By MS/MS	By MS/MS	By MS/MS	1	1
EALRTEADTISGR	KNKMLPLLEVAEKEREALRTEADTISGRVD	EREALRTEADTISGRVDRLEREVDYLETQN	R	E	A	G	R	V	2	2	0	1	0	0	2	1	0	1	1	0	0	0	0	1	2	0	0	0	0	0	13	1	1417.72	Q9NRN5	Q9NRN5	74	86	OLFML3	Olfactomedin-like protein 3	yes	yes	2;3	5.8624e-06	156.69	By MS/MS	By MS/MS	By MS/MS	2	2
EALVDTLTGILSPVQEVR	GAASGLPGPVAQGLKEALVDTLTGILSPVQ	VDTLTGILSPVQEVRAAAEEQIKVLEVTEE	K	E	A	V	R	A	1	1	0	1	0	1	2	1	0	1	3	0	0	0	1	1	2	0	0	3	0	0	18	0	1939.06	Q96P70	Q96P70	23	40	IPO9	Importin-9	yes	yes	2	0.0013653	88.552	By matching	By matching	By MS/MS	1	1
EAQDVKDVDQNLMDR	DRLKEAEREVMDLLREAQDVKDVDQNLMDR	EAQDVKDVDQNLMDRLQRVNNTLSSQISRL	R	E	A	D	R	L	1	1	1	4	0	2	1	0	0	0	1	1	1	0	0	0	0	0	0	2	0	0	15	1	1774.82	P11047	P11047	1088	1102	LAMC1	Laminin subunit gamma-1	yes	yes	2	0.011776	98.942		By MS/MS			1
EAQQALGSAAADATEAK	PAINQTITEANEKTREAQQALGSAAADATE	QQALGSAAADATEAKNKAHEAERIASAVQK	R	E	A	A	K	N	7	0	0	1	0	2	2	1	0	0	1	1	0	0	0	1	1	0	0	0	0	0	17	0	1630.78	P11047	P11047	1407	1423	LAMC1	Laminin subunit gamma-1	yes	yes	2	3.6731e-05	131.35	By matching	By matching	By MS/MS	1	1
EATDVIIIHSK	LYVFKGSSTVRFTCKEATDVIIIHSKKLNY	FTCKEATDVIIIHSKKLNYTLSQGHRVVLR	K	E	A	S	K	K	1	0	0	1	0	0	1	0	1	3	0	1	0	0	0	1	1	0	0	1	0	0	11	0	1224.67	P15144	P15144	115	125	ANPEP	Aminopeptidase N	yes	yes	2;3	0.00052236	150.35	By MS/MS	By MS/MS	By MS/MS	2	2
EATEYEIELYGISK	TLLAPERTRDITGLREATEYEIELYGISKG	REATEYEIELYGISKGRRSQTVSAIATTAM	R	E	A	S	K	G	1	0	0	0	0	0	4	1	0	2	1	1	0	0	0	1	1	0	2	0	0	0	14	0	1643.79	P24821	P24821	1682	1695	TNC	Tenascin	yes	yes	2	0.0025704	97.779			By MS/MS
EAVPEPVLLSR	STHSIYMFFNTSELREAVPEPVLLSRAELR	SELREAVPEPVLLSRAELRLLRLKLKVEQH	R	E	A	S	R	A	1	1	0	0	0	0	2	0	0	0	2	0	0	0	2	1	0	0	0	2	0	0	11	0	1208.68	P01137;P54831	P01137	142	152	TGFB1	Transforming growth factor beta-1;Latency-associated peptide	yes	no	2	0.015174	80.688	By matching	By MS/MS	By MS/MS	1	1
EAVTEILGIEPDREK	AAFVVYLETETLVTREAVTEILGIEPDREK	EAVTEILGIEPDREKGFHLDVEDYLSGVLI	R	E	A	E	K	G	1	1	0	1	0	0	4	1	0	2	1	1	0	0	1	0	1	0	0	1	0	0	15	1	1697.88	Q15631	Q15631	117	131	TSN	Translin	yes	yes	3	0.00039675	101.2	By matching	By MS/MS		1	1
EAYPEEAYIADLDAK	KVKWGDIEFPPPFGREAYPEEAYIADLDAK	EAYPEEAYIADLDAKSGASLKLTLLNPKGR	R	E	A	A	K	S	4	0	0	2	0	0	3	0	0	1	1	1	0	0	1	0	0	0	2	0	0	0	15	0	1696.78	P53396;Q91V92	P53396	245	259	ACLY;Acly	ATP-citrate synthase	yes	no	2	0.0019494	101.57			By MS/MS
EDAVLEYLK	ERIQVWHEEHRGMLREDAVLEYLKIAQDLE	HRGMLREDAVLEYLKIAQDLEMYGVNYFSI	R	E	D	L	K	I	1	0	0	1	0	0	2	0	0	0	2	1	0	0	0	0	0	0	1	1	0	0	9	0	1078.55	P26038;P26041;Q2HJ49;O35763;P26042	P26038	185	193	MSN;Msn	Moesin	yes	no	2	0.02774	95.815	By MS/MS	By matching	By MS/MS	1	1
EDDRHLCLAK	LAADEEGLWAVYATREDDRHLCLAKLDPQT	VYATREDDRHLCLAKLDPQTLDTEQQWDTP	R	E	D	A	K	L	1	1	0	2	1	0	1	0	1	0	2	1	0	0	0	0	0	0	0	0	0	0	10	1	1255.6	Q9NRN5	Q9NRN5	291	300	OLFML3	Olfactomedin-like protein 3	yes	yes	2;3	0.00039092	170.5	By MS/MS	By MS/MS	By MS/MS	2	2
EDDVGTGAGLLEIK	RACGARIVSRPEELREDDVGTGAGLLEIKK	REDDVGTGAGLLEIKKIGDEYFTFITDCKD	R	E	D	I	K	K	1	0	0	2	0	0	2	3	0	1	2	1	0	0	0	0	1	0	0	1	0	0	14	0	1415.71	P49368	P49368	340	353	CCT3	T-complex protein 1 subunit gamma	yes	yes	3	0.064437	39.424	By MS/MS	By MS/MS	By MS/MS	1	1
EDLIWELLNQAQEHFGK	QVPSHTVVARSMGGKEDLIWELLNQAQEHF	LIWELLNQAQEHFGKDKSKEFQLFSSPHGK	K	E	D	G	K	D	1	0	1	1	0	2	3	1	1	1	3	1	0	1	0	0	0	1	0	0	0	0	17	0	2069.02	P02787;A5A6I6	P02787	279	295	TF	Serotransferrin	yes	no	2;3	7.5138e-19	174.68	By MS/MS	By MS/MS	By MS/MS	2	2
EDLSPSITQR	ADLDTTDGLGKVYYREDLSPSITQRAAECV	KVYYREDLSPSITQRAAECVHRGFPEISFQ	R	E	D	Q	R	A	0	1	0	1	0	1	1	0	0	1	1	0	0	0	1	2	1	0	0	0	0	0	10	0	1144.57	P14543	P14543	124	133	NID1	Nidogen-1	yes	yes	2	1.4647e-07	189.7	By MS/MS	By MS/MS	By MS/MS	1	1
EDLTEIR	LLPHIRGNVGFVFTKEDLTEIRDMLLANKV	NVGFVFTKEDLTEIRDMLLANKVPAAARAG	K	E	D	I	R	D	0	1	0	1	0	0	2	0	0	1	1	0	0	0	0	0	1	0	0	0	0	0	7	0	874.44	P05388;P14869;Q8NHW5	P05388	93	99	RPLP0;Rplp0;RPLP0P6	60S acidic ribosomal protein P0;60S acidic ribosomal protein P0-like	yes	no	2	0.026474	110.61	By matching	By MS/MS	By MS/MS	1	1
EDPQTFYYAVAVVK	PNNLKPVVAEFYGSKEDPQTFYYAVAVVKK	KEDPQTFYYAVAVVKKDSGFQMNQLRGKKS	K	E	D	V	K	K	2	0	0	1	0	1	1	0	0	0	0	1	0	1	1	0	1	0	2	3	0	0	14	0	1628.81	P02787;A5A6I6	P02787	108	121	TF	Serotransferrin	yes	no	2;3	0.00013749	132.32	By MS/MS	By MS/MS	By MS/MS	2	2
EDPQTFYYAVAVVKK	PNNLKPVVAEFYGSKEDPQTFYYAVAVVKK	EDPQTFYYAVAVVKKDSGFQMNQLRGKKSC	K	E	D	K	K	D	2	0	0	1	0	1	1	0	0	0	0	2	0	1	1	0	1	0	2	3	0	0	15	1	1756.9	P02787;A5A6I6	P02787	108	122	TF	Serotransferrin	yes	no	3	0.0027702	71.692	By MS/MS	By MS/MS		1	1
EDTPNSVWEPAK	GWKLRYHGDPMPCPKEDTPNSVWEPAKAKY	CPKEDTPNSVWEPAKAKYVFRDVVQITCLD	K	E	D	A	K	A	1	0	1	1	0	0	2	0	0	0	0	1	0	0	2	1	1	1	0	1	0	0	12	0	1371.63	P09871	P09871	297	308	C1S	Complement C1s subcomponent;Complement C1s subcomponent heavy chain;Complement C1s subcomponent light chain	yes	yes	2	1.5697e-10	145.89		By MS/MS			1
EEAENTLQSFR	IMRLREKLQEEMLQREEAENTLQSFRQDVD	MLQREEAENTLQSFRQDVDNASLARLDLER	R	E	E	F	R	Q	1	1	1	0	0	1	3	0	0	0	1	0	0	1	0	1	1	0	0	0	0	0	11	0	1322.61	P08670;Q5R1W8	P08670	197	207	VIM	Vimentin	yes	no	2	1.7814e-27	230.1	By MS/MS	By MS/MS	By MS/MS	1	1
EEAENTLQSFRQDVDNASLAR	IMRLREKLQEEMLQREEAENTLQSFRQDVD	LQSFRQDVDNASLARLDLERKVESLQEEIA	R	E	E	A	R	L	3	2	2	2	0	2	3	0	0	0	2	0	0	1	0	2	1	0	0	1	0	0	21	1	2392.13	P08670;Q5R1W8	P08670	197	217	VIM	Vimentin	yes	no	3	3.1946e-06	106.86	By matching	By MS/MS	By MS/MS	1	1
EEEAIQLDGLNASQIR	KSREGSRTDDEVVQREEEAIQLDGLNASQI	EEAIQLDGLNASQIRELREKSEKFAFQAEV	R	E	E	I	R	E	2	1	1	1	0	2	3	1	0	2	2	0	0	0	0	1	0	0	0	0	0	0	16	0	1784.89	P14625	P14625	52	67	HSP90B1	Endoplasmin	yes	yes	2	2.663e-07	141.58		By MS/MS	By MS/MS		1
EEEIAALVIDNGSGMCK	______________________________	EIAALVIDNGSGMCKAGFAGDDAPRAVFPS	M	E	E	C	K	A	2	0	1	1	1	0	3	2	0	2	1	1	1	0	0	1	0	0	0	1	0	0	17	0	1834.84	P63261	P63261	2	18	ACTG1	Actin, cytoplasmic 2;Actin, cytoplasmic 2, N-terminally processed	yes	yes	2	3.3158e-87	290.13	By MS/MS	By MS/MS	By MS/MS	4	4
EEFASTCPDDEEIELAYEQVAK	AFRGVHRYLSNAYAREEFASTCPDDEEIEL	PDDEEIELAYEQVAKALK____________	R	E	E	A	K	A	3	0	0	2	1	1	6	0	0	1	1	1	0	1	1	1	1	0	1	1	0	0	22	0	2572.12	O00299	O00299	217	238	CLIC1	Chloride intracellular channel protein 1	yes	yes	3	1.3912e-05	101.38			By MS/MS
EEGPYEVEVTYDGVPVPGSPFPLEAVAPTKPSK	PGLGADNSVVRFLPREEGPYEVEVTYDGVP	SPFPLEAVAPTKPSKVKAFGPGLQGGSAGS	R	E	E	S	K	V	2	0	0	1	0	0	5	3	0	0	1	2	0	1	7	2	2	0	2	5	0	0	33	1	3484.73	P21333	P21333	1037	1069	FLNA	Filamin-A	yes	yes	3	0.0011444	51.9		By MS/MS	By MS/MS		1
EEIQSSISGVTAAYNR	DEPPNFVQNSMQLSREEIQSSISGVTAAYN	EIQSSISGVTAAYNREQLWLANEGLITRLQ	R	E	E	N	R	E	2	1	1	0	0	1	2	1	0	2	0	0	0	0	0	3	1	0	1	1	0	0	16	0	1723.84	P46940	P46940	723	738	IQGAP1	Ras GTPase-activating-like protein IQGAP1	yes	yes	2	0.00012253	124.12	By MS/MS	By matching	By MS/MS	1	1
EESDDEAAVEEEEEEKKPK	VEEPMEEEEAAKEEKEESDDEAAVEEEEEE	DEAAVEEEEEEKKPKTKKVEKTVWDWELMN	K	E	E	P	K	T	2	0	0	2	0	0	9	0	0	0	0	3	0	0	1	1	0	0	0	1	0	0	19	2	2218.96	P14625	P14625	304	322	HSP90B1	Endoplasmin	yes	yes	3	0.00060598	83.253		By MS/MS	By MS/MS		1
EESPLLIGQQSTVSDVPR	PGTEYVVSIVALNGREESPLLIGQQSTVSD	PLLIGQQSTVSDVPRDLEVVAATPTSLLIS	R	E	E	P	R	D	0	1	0	1	0	2	2	1	0	1	2	0	0	0	2	3	1	0	0	2	0	0	18	0	1954	P02751	P02751	1435	1452	FN1	Fibronectin;Anastellin;Ugl-Y1;Ugl-Y2;Ugl-Y3	yes	yes	2;3	7.3211e-45	229.75	By MS/MS	By MS/MS	By MS/MS	2	2
EEVVTVGNSVNEGLNQPTDDSCFDPYTVSHYAVGDEWER	VIVEALKDQQRHKVREEVVTVGNSVNEGLN	PYTVSHYAVGDEWERMSESGFKLLCQCLGF	R	E	E	E	R	M	1	1	3	4	1	1	5	3	1	0	1	0	0	1	2	3	3	1	2	6	0	0	39	0	4413.92	P02751	P02751	2185	2223	FN1	Fibronectin;Anastellin;Ugl-Y1;Ugl-Y2;Ugl-Y3	yes	yes	3;4	1.2113e-11	101.34		By MS/MS	By MS/MS		2
EFQLFSSPHGK	LLNQAQEHFGKDKSKEFQLFSSPHGKDLLF	DKSKEFQLFSSPHGKDLLFKDSAHGFLKVP	K	E	F	G	K	D	0	0	0	0	0	1	1	1	1	0	1	1	0	2	1	2	0	0	0	0	0	0	11	0	1275.62	P02787;A5A6I6	P02787	300	310	TF	Serotransferrin	yes	no	2;3	0.0003193	153.24	By MS/MS	By MS/MS	By MS/MS	2	2
EFTPPVQAAYQK	LGNVLVCVLAHHFGKEFTPPVQAAYQKVVA	FGKEFTPPVQAAYQKVVAGVANALAHKYH_	K	E	F	Q	K	V	2	0	0	0	0	2	1	0	0	0	0	1	0	1	2	0	1	0	1	1	0	0	12	0	1377.69	P68872;P68871	P68872	122	133	HBB	Hemoglobin subunit beta;LVV-hemorphin-7;Spinorphin	yes	no	2	0.0022708	106.42	By matching	By MS/MS	By MS/MS	1	1
EFVGNWNK	GHEFDFIHDVNKKHKEFVGNWNKNAVHVNL	DVNKKHKEFVGNWNKNAVHVNLFETPVEAQ	K	E	F	N	K	N	0	0	2	0	0	0	1	1	0	0	0	1	0	1	0	0	0	1	0	1	0	0	8	0	992.472	Q08431	Q08431	181	188	MFGE8	Lactadherin;Lactadherin short form;Medin	yes	yes	2	0.046972	89.673		By MS/MS	By MS/MS		1
EFYILWTK	VDMLDSDGSGKLGLKEFYILWTKIQKYQKI	SGKLGLKEFYILWTKIQKYQKIYREIDVDR	K	E	F	T	K	I	0	0	0	0	0	0	1	0	0	1	1	1	0	1	0	0	1	1	1	0	0	0	8	0	1098.58	P17655	P17655	596	603	CAPN2	Calpain-2 catalytic subunit	yes	yes	2	0.06064	85.813			By MS/MS
EGDLLAAQAR	VREEFKELKARNTKKEGDLLAAQARLKDLE	RNTKKEGDLLAAQARLKDLEALLNSKEAAL	K	E	G	A	R	L	3	1	0	1	0	1	1	1	0	0	2	0	0	0	0	0	0	0	0	0	0	0	10	0	1042.54	P48678	P48678	124	133	Lmna	Prelamin-A/C;Lamin-A/C	yes	yes	2	0.0088594	106.91		By MS/MS			1
EGDYVLFHHEGGVDVGDVDAK	HSQAEEFYVCIYATREGDYVLFHHEGGVDV	FHHEGGVDVGDVDAKAQKLLVGVDEKLNPE	R	E	G	A	K	A	1	0	0	4	0	0	2	4	2	0	1	1	0	1	0	0	0	0	1	4	0	0	21	0	2257.03	P53396;Q91V92	P53396	128	148	ACLY;Acly	ATP-citrate synthase	yes	no	3;4	7.3385e-05	90.968		By MS/MS			2
EGETITEVIHGEPIIK	TKVKIEGEPEFRLIKEGETITEVIHGEPII	GETITEVIHGEPIIKKYTKIIDGVPVEITE	K	E	G	I	K	K	0	0	0	0	0	0	4	2	1	4	0	1	0	0	1	0	2	0	0	1	0	0	16	0	1763.93	Q15063	Q15063	716	731	POSTN	Periostin	yes	yes	2;3	7.316e-79	293.31	By MS/MS	By MS/MS	By MS/MS	2	2
EGETITEVIHGEPIIKK	TKVKIEGEPEFRLIKEGETITEVIHGEPII	ETITEVIHGEPIIKKYTKIIDGVPVEITEK	K	E	G	K	K	Y	0	0	0	0	0	0	4	2	1	4	0	2	0	0	1	0	2	0	0	1	0	0	17	1	1892.03	Q15063	Q15063	716	732	POSTN	Periostin	yes	yes	2;3;4	3.5065e-103	297.64	By MS/MS	By MS/MS	By MS/MS	3	3
EGFFLTAQLK	NADDLSKITKIMRQKEGFFLTAQLKQDGKS	IMRQKEGFFLTAQLKQDGKSRGTLLALEGP	K	E	G	L	K	Q	1	0	0	0	0	1	1	1	0	0	2	1	0	2	0	0	1	0	0	0	0	0	10	0	1152.62	P35442	P35442	82	91	THBS2	Thrombospondin-2	yes	yes	2	0.0032508	128.38	By MS/MS	By MS/MS	By matching	1	1
EGGFLLLHTLLR	GDPASALSNMVAALREGGFLLLHTLLRGHP	ALREGGFLLLHTLLRGHPLGDIVAFLTSTE	R	E	G	L	R	G	0	1	0	0	0	0	1	2	1	0	5	0	0	1	0	0	1	0	0	0	0	0	12	0	1367.79	P49327	P49327	1338	1349	FASN	Fatty acid synthase;[Acyl-carrier-protein] S-acetyltransferase;[Acyl-carrier-protein] S-malonyltransferase;3-oxoacyl-[acyl-carrier-protein] synthase;3-oxoacyl-[acyl-carrier-protein] reductase;3-hydroxyacyl-[acyl-carrier-protein] dehydratase;Enoyl-[acyl-carrier-protein] reductase;Oleoyl-[acyl-carrier-protein] hydrolase	yes	yes	3	0.036709	53.967		By MS/MS			1
EGGGNNLYGEEMVQALK	EALAAPSRFVLKPQREGGGNNLYGEEMVQA	GGNNLYGEEMVQALKQLKDSEERASYILME	R	E	G	L	K	Q	1	0	2	0	0	1	3	4	0	0	2	1	1	0	0	0	0	0	1	1	0	0	17	0	1807.84	P48637	P48637	368	384	GSS	Glutathione synthetase	yes	yes	2	0.00068724	111.79	By MS/MS	By MS/MS		1	1
EGGLGPLNIPLLADVTR	DSQFTHLAWINTPRKEGGLGPLNIPLLADV	GLGPLNIPLLADVTRRLSEDYGVLKTDEGI	K	E	G	T	R	R	1	1	1	1	0	0	1	3	0	1	4	0	0	0	2	0	1	0	0	1	0	0	17	0	1733.97	P32119	P32119	93	109	PRDX2	Peroxiredoxin-2	yes	yes	2	0.0089067	72.891	By MS/MS	By MS/MS	By MS/MS	1	1
EGGSIPVTLTFQEATGK	RAMKTVFGVEPDLTREGGSIPVTLTFQEAT	GSIPVTLTFQEATGKNVMLLPVGSADDGAH	R	E	G	G	K	N	1	0	0	0	0	1	2	3	0	1	1	1	0	1	1	1	3	0	0	1	0	0	17	0	1733.88	Q96KP4	Q96KP4	414	430	CNDP2	Cytosolic non-specific dipeptidase	yes	yes	2	0.0006001	113.24	By MS/MS	By MS/MS	By MS/MS	1	1
EGILNDDIYCPPETAVLLASYAVQSK	LIQDITQRLFFLQVKEGILNDDIYCPPETA	PETAVLLASYAVQSKYGDFNKEVHKSGYLA	K	E	G	S	K	Y	3	0	1	2	1	1	2	1	0	2	3	1	0	0	2	2	1	0	2	2	0	0	26	0	2865.41	P26038;P26041;O35763;P26042	P26038	108	133	MSN;Msn	Moesin	yes	no	3	4.3563e-05	89.979	By MS/MS	By MS/MS	By MS/MS	1	1
EGILSDEIYCPPETAVLLGSYAVQAK	LIQDITQKLFFLQVKEGILSDEIYCPPETA	PETAVLLGSYAVQAKFGDYNKEVHKSGYLS	K	E	G	A	K	F	3	0	0	1	1	1	3	2	0	2	3	1	0	0	2	2	1	0	2	2	0	0	26	0	2822.4	P15311;P31977	P15311	108	133	EZR;Ezr	Ezrin	yes	no	3	0.00082413	69.071	By MS/MS		By MS/MS	1
EGIPALDNFLDKL	PSQVVAETRKRKGLKEGIPALDNFLDKL__	LKEGIPALDNFLDKL_______________	K	E	G	K	L	-	1	0	1	2	0	0	1	1	0	1	3	1	0	1	1	0	0	0	0	0	0	0	13	1	1443.76	P13639;P58252	P13639	846	858	EEF2;Eef2	Elongation factor 2	yes	no	2	0.0003685	128.81	By MS/MS	By MS/MS	By MS/MS	1	1
EGIREETVSLR	DVYTGDALRICIVTKEGIREETVSLRKD__	IVTKEGIREETVSLRKD_____________	K	E	G	L	R	K	0	2	0	0	0	0	3	1	0	1	1	0	0	0	0	1	1	0	0	1	0	0	11	1	1287.68	P20618	P20618	229	239	PSMB1	Proteasome subunit beta type-1	yes	yes	2	0.02298	110.84	By MS/MS	By MS/MS		1	1
EGLDLQVLEDSGR	KLADKKVIDCLYTCKEGLDLQVLEDSGRGV	CKEGLDLQVLEDSGRGVQIQAHPSQLVLTL	K	E	G	G	R	G	0	1	0	2	0	1	2	2	0	0	3	0	0	0	0	1	0	0	0	1	0	0	13	0	1429.7	O94985	O94985	563	575	CLSTN1	Calsyntenin-1;Soluble Alc-alpha;CTF1-alpha	yes	yes	2	1.0929e-31	229.82	By MS/MS	By MS/MS	By MS/MS	1	1
EGNKPVLFQGNTNPTDVVVAVFPK	KIDVSSNGEDWITIKEGNKPVLFQGNTNPT	GNTNPTDVVVAVFPKPLITRFVRIKPATWE	K	E	G	P	K	P	1	0	3	1	0	1	1	2	0	0	1	2	0	2	3	0	2	0	0	5	0	0	24	1	2569.35	O14786	O14786	374	397	NRP1	Neuropilin-1	yes	yes	3	2.1325e-11	124.4	By MS/MS	By MS/MS	By MS/MS	1	1
EGNKPVLFQGNTNPTDVVVAVFPKPLITR	KIDVSSNGEDWITIKEGNKPVLFQGNTNPT	TDVVVAVFPKPLITRFVRIKPATWETGISM	K	E	G	T	R	F	1	1	3	1	0	1	1	2	0	1	2	2	0	2	4	0	3	0	0	5	0	0	29	2	3149.72	O14786	O14786	374	402	NRP1	Neuropilin-1	yes	yes	3	6.6375e-06	96.338	By MS/MS	By MS/MS	By MS/MS	1	1
EGPAVVGQFIQDVK	SIAKCVAALTRACPKEGPAVVGQFIQDVKN	KEGPAVVGQFIQDVKNSRSTDSIRLLALLS	K	E	G	V	K	N	1	0	0	1	0	2	1	2	0	1	0	1	0	1	1	0	0	0	0	3	0	0	14	0	1485.78	Q86VP6	Q86VP6	813	826	CAND1	Cullin-associated NEDD8-dissociated protein 1	yes	yes	2	0.0032154	92.247	By MS/MS	By MS/MS	By matching	1	1
EGPVGVPGDPGEAGPIGPK	RGDPGEAGPQGDQGREGPVGVPGDPGEAGP	GVPGDPGEAGPIGPKGYRGDEGPPGSEGAR	R	E	G	P	K	G	1	0	0	1	0	0	2	6	0	1	0	1	0	0	5	0	0	0	0	2	0	0	19	0	1728.87	P12109	P12109	457	475	COL6A1	Collagen alpha-1(VI) chain	yes	yes	2	0.00048785	77.527	By MS/MS	By MS/MS	By MS/MS	1	1
EGPYDVVVLPGGNLGAQNLSESAAVK	DVVICPDASLEDAKKEGPYDVVVLPGGNLG	GNLGAQNLSESAAVKEILKEQENRKGLIAA	K	E	G	V	K	E	3	0	2	1	0	1	2	4	0	0	3	1	0	0	2	2	0	0	1	4	0	0	26	0	2583.32	Q99497	Q99497	64	89	PARK7	Protein deglycase DJ-1	yes	yes	2;3	0.00064592	72.302	By MS/MS	By MS/MS		2	2
EGTCPEAPTDECKPVK	MYLGYEYVTAIRNLREGTCPEAPTDECKPV	GTCPEAPTDECKPVKWCALSHHERLKCDEW	R	E	G	V	K	W	1	0	0	1	2	0	3	1	0	0	0	2	0	0	3	0	2	0	0	1	0	0	16	1	1816.8	P02787	P02787	347	362	TF	Serotransferrin	yes	yes	2	3.1365e-10	160.52	By MS/MS	By MS/MS	By MS/MS	1	1
EGVYTVFAPTNEAFR	VAAIQSAGLTETLNREGVYTVFAPTNEAFR	EGVYTVFAPTNEAFRALPPRERSRLLGDAK	R	E	G	F	R	A	2	1	1	0	0	0	2	1	0	0	0	0	0	2	1	0	2	0	1	2	0	0	15	0	1699.82	Q15582	Q15582	534	548	TGFBI	Transforming growth factor-beta-induced protein ig-h3	yes	yes	2;3	3.4029e-11	163.33	By MS/MS	By MS/MS	By MS/MS	2	2
EGYYGYTGAFR	LCMGSGLNLCEPNNKEGYYGYTGAFRCLVE	PNNKEGYYGYTGAFRCLVEKGDVAFVKHQT	K	E	G	F	R	C	1	1	0	0	0	0	1	3	0	0	0	0	0	1	0	0	1	0	3	0	0	0	11	0	1282.56	P02787;A5A6I6	P02787	531	541	TF	Serotransferrin	yes	no	2	2.4467e-05	169.44	By MS/MS	By MS/MS	By MS/MS	1	1
EHALLAYTLGVK	VGEFEAGISKNGQTREHALLAYTLGVKQLI	QTREHALLAYTLGVKQLIVGVNKMDSTEPP	R	E	H	V	K	Q	2	0	0	0	0	0	1	1	1	0	3	1	0	0	0	0	1	0	1	1	0	0	12	0	1313.73	Q5VTE0;P68104;P62630;P10126;Q05639;P62631	Q5VTE0	135	146	EEF1A1P5;EEF1A1;Eef1a1;EEF1A2;Eef1a2	Putative elongation factor 1-alpha-like 3;Elongation factor 1-alpha 1;Elongation factor 1-alpha 2	yes	no	3	0.00022201	113.22	By MS/MS	By MS/MS	By MS/MS	1	1
EHIKNPDWR	CCEDDIVPHVLPFIKEHIKNPDWRYRDAAV	VLPFIKEHIKNPDWRYRDAAVMAFGCILEG	K	E	H	W	R	Y	0	1	1	1	0	0	1	0	1	1	0	1	0	0	1	0	0	1	0	0	0	0	9	1	1193.59	Q14974;P52297	Q14974	373	381	KPNB1;kpnb1	Importin subunit beta-1;Importin subunit beta	yes	no	2;3	0.017197	139.74	By MS/MS	By MS/MS	By MS/MS	2	2
EHMQPTHPIR	ESSEKAYSEAHEISKEHMQPTHPIRLGLAL	HEISKEHMQPTHPIRLGLALNYSVFYYEIQ	K	E	H	I	R	L	0	1	0	0	0	1	1	0	2	1	0	0	1	0	2	0	1	0	0	0	0	0	10	0	1244.61	P61981	P61981	163	172	YWHAG	14-3-3 protein gamma;14-3-3 protein gamma, N-terminally processed	yes	yes	2;3	1.7471e-10	195.27	By MS/MS	By MS/MS	By MS/MS	4	4
EHVPQLLLLLTAGQSEDSYLQAANALTR	VYANHFTEAGGSRIREHVPQLLLLLTAGQS	QSEDSYLQAANALTRAGILTFCVGASQANK	R	E	H	T	R	A	4	1	1	1	0	3	2	1	1	0	7	0	0	0	1	2	2	0	1	1	0	0	28	0	3050.6	P12111	P12111	741	768	COL6A3	Collagen alpha-3(VI) chain	yes	yes	3;4	9.4188e-28	169.26	By MS/MS	By MS/MS	By MS/MS	2	2
EHYVDLK	LVGLKFMQASEDLLKEHYVDLKDRPFFAGL	QASEDLLKEHYVDLKDRPFFAGLVKYMHSG	K	E	H	L	K	D	0	0	0	1	0	0	1	0	1	0	1	1	0	0	0	0	0	0	1	1	0	0	7	0	902.45	P15531	P15531	50	56	NME1	Nucleoside diphosphate kinase A	yes	yes	2	0.050222	97.602		By MS/MS	By matching		1
EICPAGHGYTYASSDIR	SECEKCPLPGTEAFREICPAGHGYTYASSD	CPAGHGYTYASSDIRLSMRKAEEEELARPP	R	E	I	I	R	L	2	1	0	1	1	0	1	2	1	2	0	0	0	0	1	2	1	0	2	0	0	0	17	0	1895.85	Q14767	Q14767	722	738	LTBP2	Latent-transforming growth factor beta-binding protein 2	yes	yes	2;3	5.0049e-19	180.09	By MS/MS	By MS/MS	By MS/MS	2	2
EIIDLVLDR	DAANNYARGHYTIGKEIIDLVLDRIRKLAD	HYTIGKEIIDLVLDRIRKLADQCTGLQGFL	K	E	I	D	R	I	0	1	0	2	0	0	1	0	0	2	2	0	0	0	0	0	0	0	0	1	0	0	9	0	1084.61	Q9BQE3;A5A6J1;P68363;Q71U36	Q9BQE3	113	121	TUBA1C;TUBA1B;TUBA1A	Tubulin alpha-1C chain;Tubulin alpha-1B chain;Tubulin alpha-1A chain	yes	no	2	0.0011055	155.88	By MS/MS	By MS/MS	By MS/MS	1	1
EIIKPAEK	KGSKQGRNGAIHIFREIIKPAEKSLHEKLK	GAIHIFREIIKPAEKSLHEKLKQDKRFSTF	R	E	I	E	K	S	1	0	0	0	0	0	2	0	0	2	0	2	0	0	1	0	0	0	0	0	0	0	8	1	926.544	Q15063	Q15063	490	497	POSTN	Periostin	yes	yes	2	0.066199	125.47	By MS/MS	By MS/MS	By MS/MS	1	1
EILSVDCSTNNPSQAK	STGCLRMKDQCDKCREILSVDCSTNNPSQA	ILSVDCSTNNPSQAKLRRELDESLQVAERL	R	E	I	A	K	L	1	0	2	1	1	1	1	0	0	1	1	1	0	0	1	3	1	0	0	1	0	0	16	0	1761.82	P10909	P10909	307	322	CLU	Clusterin;Clusterin beta chain;Clusterin alpha chain	yes	yes	2	1.3407e-62	261.22	By MS/MS	By MS/MS	By MS/MS	1	1
EIPDEISILLLGVAHFK	WVQAQMKGKLARSTKEIPDEISILLLGVAH	PDEISILLLGVAHFKGQWVTKFDSRKTSLE	K	E	I	F	K	G	1	0	0	1	0	0	2	1	1	3	3	1	0	1	1	1	0	0	0	1	0	0	17	0	1893.06	P36955	P36955	198	214	SERPINF1	Pigment epithelium-derived factor	yes	yes	2;3	2.1636e-12	157.47	By MS/MS	By MS/MS	By MS/MS	2	3
EIPVLVTQISSTNHPVK	QATLLMDGRIIFGYKEIPVLVTQISSTNHP	PVLVTQISSTNHPVKVGLSDAFVVVHRIQQ	K	E	I	V	K	V	0	0	1	0	0	1	1	0	1	2	1	1	0	0	2	2	2	0	0	3	0	0	17	0	1861.03	Q6UX71	Q6UX71	261	277	PLXDC2	Plexin domain-containing protein 2	yes	yes	3	0.0057254	63.145	By MS/MS		By matching	1
EISLWFKPEELVDYK	RNIIHGSDSVKSAEKEISLWFKPEELVDYK	EISLWFKPEELVDYKSCAHDWVYE______	K	E	I	Y	K	S	0	0	0	1	0	0	3	0	0	1	2	2	0	1	1	1	0	1	1	1	0	0	15	1	1894.97	P22392	P22392	129	143	NME2	Nucleoside diphosphate kinase B	yes	yes	2;3	0.0011066	124.42	By MS/MS		By MS/MS	2
EISPDTTLLDLQNNDISELR	RVVQCSDLGLKSVPKEISPDTTLLDLQNND	TTLLDLQNNDISELRKDDFKGLQHLYALVL	K	E	I	L	R	K	0	1	2	3	0	1	2	0	0	2	4	0	0	0	1	2	2	0	0	0	0	0	20	0	2285.14	P21810	P21810	87	106	BGN	Biglycan	yes	yes	2;3	2.4207e-53	225.55	By MS/MS	By MS/MS	By MS/MS	2	2
EISPDTTLLDLQNNDISELRK	RVVQCSDLGLKSVPKEISPDTTLLDLQNND	TLLDLQNNDISELRKDDFKGLQHLYALVLV	K	E	I	R	K	D	0	1	2	3	0	1	2	0	0	2	4	1	0	0	1	2	2	0	0	0	0	0	21	1	2413.23	P21810	P21810	87	107	BGN	Biglycan	yes	yes	2;3;4	9.3418e-135	324.94	By MS/MS	By MS/MS	By MS/MS	3	3
EITALAPSTMK	GGTTMYPGIADRMQKEITALAPSTMKIKII	RMQKEITALAPSTMKIKIIAPPERKYSVWI	K	E	I	M	K	I	2	0	0	0	0	0	1	0	0	1	1	1	1	0	1	1	2	0	0	0	0	0	11	0	1160.61	P60710;P60709;P63261;P68133;P68032;P63267;P62736	P63261	316	326	Actb;ACTB;ACTG1;ACTA1;ACTC1;ACTG2;ACTA2	Actin, cytoplasmic 1;Actin, cytoplasmic 1, N-terminally processed;Actin, cytoplasmic 2;Actin, cytoplasmic 2, N-terminally processed;Actin, alpha skeletal muscle;Actin, alpha cardiac muscle 1;Actin, gamma-enteric smooth muscle;Actin, aortic smooth muscle	no	no	2	0.00051117	139.98	By MS/MS	By MS/MS	By MS/MS	8	7
EITGIGPSTTTETETIAK	VRIKIQHMELQLIKKEITGIGPSTTTETET	GIGPSTTTETETIAKYEIMDGAPVKGESIP	K	E	I	A	K	Y	1	0	0	0	0	0	3	2	0	3	0	1	0	0	1	1	6	0	0	0	0	0	18	0	1847.94	O75436	O75436	215	232	VPS26A	Vacuolar protein sorting-associated protein 26A	yes	yes	2	0.0042469	77.644		By MS/MS			1
EIVLADVIDNDSWR	LVDMKIEFGVDVTTKEIVLADVIDNDSWRL	KEIVLADVIDNDSWRLWPSGDRSQQKDKQS	K	E	I	W	R	L	1	1	1	3	0	0	1	0	0	2	1	0	0	0	0	1	0	1	0	2	0	0	14	0	1643.82	P22234	P22234	202	215	PAICS	Multifunctional protein ADE2;Phosphoribosylaminoimidazole-succinocarboxamide synthase;Phosphoribosylaminoimidazole carboxylase	yes	yes	2	0.011965	69.451	By MS/MS	By matching	By matching	1	1
EIYTHFTCATDTK	IQSKFEDLNKRKDTKEIYTHFTCATDTKNV	TKEIYTHFTCATDTKNVQFVFDAVTDVIIK	K	E	I	T	K	N	1	0	0	1	1	0	1	0	1	1	0	1	0	1	0	0	4	0	1	0	0	0	13	0	1585.71	P04899;P63096;P08754;Q60397	P04899	319	331	GNAI2;GNAI1;GNAI3	Guanine nucleotide-binding protein G(i) subunit alpha-2;Guanine nucleotide-binding protein G(i) subunit alpha-1;Guanine nucleotide-binding protein G(k) subunit alpha	yes	no	2	0.017566	83.045		By MS/MS	By MS/MS		1
EKAEGDVAALNR	AQGLQRELDGERERREKAEGDVAALNRRIQ	ERREKAEGDVAALNRRIQLVEEELDRAQER	R	E	K	N	R	R	3	1	1	1	0	0	2	1	0	0	1	1	0	0	0	0	0	0	0	1	0	0	12	1	1271.65	P67936	P67936	43	54	TPM4	Tropomyosin alpha-4 chain	yes	yes	2	0.010161	109.42			By MS/MS
EKLCYVALDFEQEMATAASSSSLEK	SFTTTAEREIVRDIKEKLCYVALDFEQEMA	EQEMATAASSSSLEKSYELPDGQVITIGNE	K	E	K	E	K	S	4	0	0	1	1	1	4	0	0	0	3	2	1	1	0	4	1	0	1	1	0	0	25	1	2806.3	P60710;P60709;Q6S8J3;P63261	P63261	214	238	Actb;ACTB;POTEE;ACTG1	Actin, cytoplasmic 1;Actin, cytoplasmic 1, N-terminally processed;POTE ankyrin domain family member E;Actin, cytoplasmic 2;Actin, cytoplasmic 2, N-terminally processed	no	no	2;3	2.3996e-29	175.71	By MS/MS	By MS/MS	By MS/MS	1	2
EKLIAPVAEEEATVPNNK	______________________________	IAPVAEEEATVPNNKITVVGVGQVGMACAI	K	E	K	N	K	I	3	0	2	0	0	0	4	0	0	1	1	2	0	0	2	0	1	0	0	2	0	0	18	1	1951.03	P07195	P07195	6	23	LDHB	L-lactate dehydrogenase B chain	yes	yes	2	0.0038244	101.39		By MS/MS	By matching		1
EKLQEEMLQR	EVERDNLAEDIMRLREKLQEEMLQREEAEN	IMRLREKLQEEMLQREEAENTLQSFRQDVD	R	E	K	Q	R	E	0	1	0	0	0	2	3	0	0	0	2	1	1	0	0	0	0	0	0	0	0	0	10	1	1302.66	P08670;Q5R1W8	P08670	187	196	VIM	Vimentin	yes	no	2	0.019126	124.23	By MS/MS	By MS/MS	By MS/MS	1	1
ELAEQLEFIK	DSLQTEAESLDNTVKELAEQLEFIKNSDIR	DNTVKELAEQLEFIKNSDIRGALDSITKYF	K	E	L	I	K	N	1	0	0	0	0	1	3	0	0	1	2	1	0	1	0	0	0	0	0	0	0	0	10	0	1218.65	P07942	P07942	1301	1310	LAMB1	Laminin subunit beta-1	yes	yes	2	0.00078911	153.08	By MS/MS	By MS/MS	By MS/MS	1	1
ELANILK	ALPPRERSRLLGDAKELANILKYHIGDEIL	SRLLGDAKELANILKYHIGDEILVSGGIGA	K	E	L	L	K	Y	1	0	1	0	0	0	1	0	0	1	2	1	0	0	0	0	0	0	0	0	0	0	7	0	799.48	Q15582	Q15582	564	570	TGFBI	Transforming growth factor-beta-induced protein ig-h3	yes	yes	1	0.058025	111.65	By matching	By MS/MS	By matching	1	1
ELASQPDVDGFLVGGASLKPEFVDIINAK	TRIIYGGSVTGATCKELASQPDVDGFLVGG	GASLKPEFVDIINAKQ______________	K	E	L	A	K	Q	3	0	1	3	0	1	2	3	0	2	3	2	0	2	2	2	0	0	0	3	0	0	29	1	3028.58	P60175;P60174;Q2QD07;P17751	P60175	220	248	TPI1;Tpi1	Triosephosphate isomerase	yes	no	3	2.2975e-13	130.78	By MS/MS	By MS/MS	By matching	1	1
ELDESLQVAER	VDCSTNNPSQAKLRRELDESLQVAERLTRK	KLRRELDESLQVAERLTRKYNELLKSYQWK	R	E	L	E	R	L	1	1	0	1	0	1	3	0	0	0	2	0	0	0	0	1	0	0	0	1	0	0	11	0	1287.63	P10909	P10909	326	336	CLU	Clusterin;Clusterin beta chain;Clusterin alpha chain	yes	yes	2	0.00056659	149.72	By MS/MS	By MS/MS	By MS/MS	1	1
ELDLSNNCLGDAGILQLVESVR	CSSLAATLLANHSLRELDLSNNCLGDAGIL	CLGDAGILQLVESVRQPGCLLEQLVLYDIY	R	E	L	V	R	Q	1	1	2	2	1	1	2	2	0	1	5	0	0	0	0	2	0	0	0	2	0	0	22	0	2414.21	Q8HZP9;P13489	Q8HZP9	402	423	RNH1	Ribonuclease inhibitor	yes	no	3	1.3486e-07	114.46		By MS/MS	By MS/MS		1
ELDSLQTEAESLDNTVK	VKLSDTTSQSNSTAKELDSLQTEAESLDNT	DSLQTEAESLDNTVKELAEQLEFIKNSDIR	K	E	L	V	K	E	1	0	1	2	0	1	3	0	0	0	3	1	0	0	0	2	2	0	0	1	0	0	17	0	1890.91	P07942	P07942	1284	1300	LAMB1	Laminin subunit beta-1	yes	yes	2	2.7017e-26	197.19			By MS/MS
ELEEIVQPIISK	SHQDADIEDFKAKKKELEEIVQPIISKLYG	KKKELEEIVQPIISKLYGSAGPPPTGEEDT	K	E	L	S	K	L	0	0	0	0	0	1	3	0	0	3	1	1	0	0	1	1	0	0	0	1	0	0	12	0	1396.78	P11021;P20029	P11021	622	633	HSPA5;Hspa5	78 kDa glucose-regulated protein	yes	no	2	0.00063402	110.38	By matching	By MS/MS	By MS/MS	1	1
ELEVQHPAAK	LEKLFVTNDAATILRELEVQHPAAKMIVMA	ATILRELEVQHPAAKMIVMASHMQEQEVGD	R	E	L	A	K	M	2	0	0	0	0	1	2	0	1	0	1	1	0	0	1	0	0	0	0	1	0	0	10	0	1120.59	P50990	P50990	75	84	CCT8	T-complex protein 1 subunit theta	yes	yes	2	1.2994e-06	180.45	By MS/MS	By MS/MS	By matching	1	1
ELGDHVTNLRK	FIETHYLNEQVKAIKELGDHVTNLRKMGAP	KAIKELGDHVTNLRKMGAPESGLAEYLFDK	K	E	L	R	K	M	0	1	1	1	0	0	1	1	1	0	2	1	0	0	0	0	1	0	0	1	0	0	11	1	1280.68	P02794	P02794	148	158	FTH1	Ferritin heavy chain;Ferritin heavy chain, N-terminally processed	yes	yes	2	0.016376	102.01	By matching	By MS/MS	By MS/MS	1	1
ELHINLIPNK	RYESLTDPSKLDSGKELHINLIPNKQDRTL	LDSGKELHINLIPNKQDRTLTIVDTGIGMT	K	E	L	N	K	Q	0	0	2	0	0	0	1	0	1	2	2	1	0	0	1	0	0	0	0	0	0	0	10	0	1189.68	P07900;A5A6K9;P30946;Q14568	P07900	75	84	HSP90AA1;HSP90AA2P	Heat shock protein HSP 90-alpha;Heat shock protein HSP 90-alpha A2	yes	no	2;3	0.00038859	156.51	By MS/MS	By MS/MS	By MS/MS	2	2
ELHINLIPNKQDR	RYESLTDPSKLDSGKELHINLIPNKQDRTL	GKELHINLIPNKQDRTLTIVDTGIGMTKAD	K	E	L	D	R	T	0	1	2	1	0	1	1	0	1	2	2	1	0	0	1	0	0	0	0	0	0	0	13	1	1588.87	P07900;A5A6K9;P30946	P07900	75	87	HSP90AA1	Heat shock protein HSP 90-alpha	yes	no	2;3	3.138e-15	158.02	By matching	By MS/MS	By MS/MS	1	2
ELHLDNNKLAR	RMIENGSLSFLPTLRELHLDNNKLARVPSG	PTLRELHLDNNKLARVPSGLPDLKLLQVVY	R	E	L	A	R	V	1	1	2	1	0	0	1	0	1	0	3	1	0	0	0	0	0	0	0	0	0	0	11	1	1321.71	P21810	P21810	281	291	BGN	Biglycan	yes	yes	2	0.025792	107.69	By MS/MS		By MS/MS	1
ELHLDNNKLTR	SAVDNGSLANTPHLRELHLDNNKLTRVPGG	PHLRELHLDNNKLTRVPGGLAEHKYIQVVY	R	E	L	T	R	V	0	1	2	1	0	0	1	0	1	0	3	1	0	0	0	0	1	0	0	0	0	0	11	1	1351.72	P07585	P07585	273	283	DCN	Decorin	yes	yes	2;3	0.0013763	143.4	By MS/MS	By MS/MS	By matching	2	1
ELIAQTR	KRPASNVSASIQRIRELIAQTRSVASKIQV	SASIQRIRELIAQTRSVASKIQVSMMFDGQ	R	E	L	T	R	S	1	1	0	0	0	1	1	0	0	1	1	0	0	0	0	0	1	0	0	0	0	0	7	0	829.466	Q16363	Q16363	820	826	LAMA4	Laminin subunit alpha-4	yes	yes	2	0.058493	94.401	By MS/MS			1
ELIPTEEALR	PYTEQTISLFQAMKKELIPTEEALRLLDAQ	QAMKKELIPTEEALRLLDAQLATGGIVDPR	K	E	L	L	R	L	1	1	0	0	0	0	3	0	0	1	2	0	0	0	1	0	1	0	0	0	0	0	10	0	1169.63	Q15149	Q15149	3926	3935	PLEC	Plectin	yes	yes	2	0.047098	83.783	By MS/MS	By matching	By matching	1	1
ELISNSSDALDK	LIINTFYSNKEIFLRELISNSSDALDKIRY	FLRELISNSSDALDKIRYESLTDPSKLDSG	R	E	L	D	K	I	1	0	1	2	0	0	1	0	0	1	2	1	0	0	0	3	0	0	0	0	0	0	12	0	1290.63	P07900;A5A6K9;P07901;P30946;Q90474;Q14568	P07900	47	58	HSP90AA1;Hsp90aa1;hsp90a.1;HSP90AA2P	Heat shock protein HSP 90-alpha;Heat shock protein HSP 90-alpha 1;Heat shock protein HSP 90-alpha A2	yes	no	2	0.00025931	125.75	By matching	By MS/MS	By matching	1	1
ELISNSSDALDKIR	LIINTFYSNKEIFLRELISNSSDALDKIRY	RELISNSSDALDKIRYESLTDPSKLDSGKE	R	E	L	I	R	Y	1	1	1	2	0	0	1	0	0	2	2	1	0	0	0	3	0	0	0	0	0	0	14	1	1559.82	P07900;A5A6K9;P07901;P30946;Q90474	P07900	47	60	HSP90AA1;Hsp90aa1;hsp90a.1	Heat shock protein HSP 90-alpha;Heat shock protein HSP 90-alpha 1	yes	no	2	1.7226e-27	189.58	By MS/MS	By MS/MS	By MS/MS	1	1
ELLALIQLER	RSVPRNLPATDPLQRELLALIQLEREFQRC	DPLQRELLALIQLEREFQRCCRQGNNHTCT	R	E	L	E	R	E	1	1	0	0	0	1	2	0	0	1	4	0	0	0	0	0	0	0	0	0	0	0	10	0	1196.71	Q16610	Q16610	334	343	ECM1	Extracellular matrix protein 1	yes	yes	2	0.0021906	141.48	By MS/MS	By MS/MS	By MS/MS	1	1
ELLAVPDNYK	SDFAKIINNTENLVRELLAVPDNYKVIFLQ	ENLVRELLAVPDNYKVIFLQGGGCGQFSAV	R	E	L	Y	K	V	1	0	1	1	0	0	1	0	0	0	2	1	0	0	1	0	0	0	1	1	0	0	10	0	1160.61	Q9Y617;P10658	Q9Y617	62	71	PSAT1	Phosphoserine aminotransferase	yes	no	2	0.0046288	119.21	By MS/MS	By MS/MS	By MS/MS	1	1
ELLDTVTAPQK	YYDLISSPDIHGTYKELLDTVTAPQKNLKS	GTYKELLDTVTAPQKNLKSASRIVFEKKLR	K	E	L	Q	K	N	1	0	0	1	0	1	1	0	0	0	2	1	0	0	1	0	2	0	0	1	0	0	11	0	1213.66	P36955	P36955	124	134	SERPINF1	Pigment epithelium-derived factor	yes	yes	2	0.0015849	130.75	By MS/MS	By MS/MS	By MS/MS	1	1
ELMGPWNKDEISTTDAIFVQR	IDDKGMAPALRHLYKELMGPWNKDEISTTD	NKDEISTTDAIFVQRDLKLVQGFMPHFFRL	K	E	L	Q	R	D	1	1	1	2	0	1	2	1	0	2	1	1	1	1	1	1	2	1	0	1	0	0	21	1	2449.19	P05121	P05121	104	124	SERPINE1	Plasminogen activator inhibitor 1	yes	yes	2;3	3.533e-80	270.75	By MS/MS	By MS/MS	By MS/MS	4	3
ELNYFAK	GVNLPQKAGGFLMKKELNYFAKALESPERP	AGGFLMKKELNYFAKALESPERPFLAILGG	K	E	L	A	K	A	1	0	1	0	0	0	1	0	0	0	1	1	0	1	0	0	0	0	1	0	0	0	7	0	883.444	A5A6K4;P00558	A5A6K4	193	199	PGK1	Phosphoglycerate kinase 1	yes	no	1	0.067114	94.662	By MS/MS	By matching		1	1
ELPAAVAPAGPASLAR	ALGLSGGSLVSMLARELPAAVAPAGPASLA	LPAAVAPAGPASLARWTLGFCDERLVPFDH	R	E	L	A	R	W	6	1	0	0	0	0	1	1	0	0	2	0	0	0	3	1	0	0	0	1	0	0	16	0	1489.83	O95336	O95336	57	72	PGLS	6-phosphogluconolactonase	yes	yes	2	0.01105	73.881	By MS/MS	By matching	By matching	1	1
ELPNIEER	ITNDPRLVFTVREFRELPNIEERIMNSFGP	FTVREFRELPNIEERIMNSFGPSAATPAPP	R	E	L	E	R	I	0	1	1	0	0	0	3	0	0	1	1	0	0	0	1	0	0	0	0	0	0	0	8	0	998.503	P12111	P12111	1601	1608	COL6A3	Collagen alpha-3(VI) chain	yes	yes	2	0.0183	111.65	By matching	By MS/MS	By matching	1	1
ELPPDQAEYCIAR	LAGDKNYITMDELRRELPPDQAEYCIARMA	RRELPPDQAEYCIARMAPYTGPDSVPGALD	R	E	L	A	R	M	2	1	0	1	1	1	2	0	0	1	1	0	0	0	2	0	0	0	1	0	0	0	13	0	1560.72	O43707;P12814	P12814	851	863	ACTN4;ACTN1	Alpha-actinin-4;Alpha-actinin-1	no	no	2	0.00019384	127.76	By MS/MS	By MS/MS	By MS/MS	1	1
ELPSLEQK	ISLSPEYVFSVSTFRELPSLEQKLLTPITT	FSVSTFRELPSLEQKLLTPITTLTSEQIQK	R	E	L	Q	K	L	0	0	0	0	0	1	2	0	0	0	2	1	0	0	1	1	0	0	0	0	0	0	8	0	942.502	P12111	P12111	1396	1403	COL6A3	Collagen alpha-3(VI) chain	yes	yes	2	0.01363	121.52	By MS/MS	By MS/MS	By MS/MS	1	1
ELQELVQYPVEHPDK	QVTWEDIGGLEDVKRELQELVQYPVEHPDK	ELQELVQYPVEHPDKFLKFGMTPSKGVLFY	R	E	L	D	K	F	0	0	0	1	0	2	3	0	1	0	2	1	0	0	2	0	0	0	1	2	0	0	15	0	1822.91	Q01853;P55072;Q7ZU99	Q01853	488	502	Vcp;VCP;vcp	Transitional endoplasmic reticulum ATPase	yes	no	2	0.042932	66.706	By MS/MS	By MS/MS	By MS/MS	1	1
ELSDFISYLQR	PANKKLNPKKYEGGRELSDFISYLQREATN	EGGRELSDFISYLQREATNPPVIQEEKPKK	R	E	L	Q	R	E	0	1	0	1	0	1	1	0	0	1	2	0	0	1	0	2	0	0	1	0	0	0	11	0	1369.69	P30101	P30101	472	482	PDIA3	Protein disulfide-isomerase A3	yes	yes	2	0.0046696	108.98	By MS/MS	By MS/MS	By matching	1	1
ELSDIAHR	______________________________	LTPEQKKELSDIAHRIVAPGKGILAADEST	K	E	L	H	R	I	1	1	0	1	0	0	1	0	1	1	1	0	0	0	0	1	0	0	0	0	0	0	8	0	939.477	P04075;A5A6I5;P00883	P04075	15	22	ALDOA	Fructose-bisphosphate aldolase A	yes	no	2	0.0010543	170.73	By MS/MS	By MS/MS	By MS/MS	1	1
ELSEALGQIFDSQR	CTNETRSTHTLDLSRELSEALGQIFDSQRG	RELSEALGQIFDSQRGCDLSISVNVQGEDA	R	E	L	Q	R	G	1	1	0	1	0	2	2	1	0	1	2	0	0	1	0	2	0	0	0	0	0	0	14	0	1591.78	Q08380	Q08380	138	151	LGALS3BP	Galectin-3-binding protein	yes	yes	2;3	3.3283e-45	257.09	By MS/MS	By MS/MS	By MS/MS	4	4
ELSEALTR	VLPLSQNQEFMPFVKELSEALTRHGVSHKV	EFMPFVKELSEALTRHGVSHKVDDSSGSIG	K	E	L	T	R	H	1	1	0	0	0	0	2	0	0	0	2	0	0	0	0	1	1	0	0	0	0	0	8	0	917.482	P41250;Q9CZD3	P41250	633	640	GARS;Gars	Glycine--tRNA ligase	yes	no	2	0.046839	89.752		By MS/MS	By MS/MS		1
ELSLAGNELGDEGAR	CGDLCRVLRAKESLKELSLAGNELGDEGAR	ELSLAGNELGDEGARLLCETLLEPGCQLES	K	E	L	A	R	L	2	1	1	1	0	0	3	3	0	0	3	0	0	0	0	1	0	0	0	0	0	0	15	0	1529.73	Q8HZP9;P13489	Q8HZP9	288	302	RNH1	Ribonuclease inhibitor	yes	no	2	1.9412e-13	171.92		By MS/MS	By MS/MS		1
ELSLHTNALQDLDGNVFR	SFISPGAFNGLTELRELSLHTNALQDLDGN	LHTNALQDLDGNVFRMLANLQNISLQNNRL	R	E	L	F	R	M	1	1	2	2	0	1	1	1	1	0	4	0	0	1	0	1	1	0	0	1	0	0	18	0	2041.02	Q8TF66	Q8TF66	345	362	LRRC15	Leucine-rich repeat-containing protein 15	yes	yes	3	0.046511	55.912	By matching	By MS/MS	By matching	1	1
ELSTTLNADEAVTR	RIPAVKEKISKFFGKELSTTLNADEAVTRG	KELSTTLNADEAVTRGCALQCAILSPAFKV	K	E	L	T	R	G	2	1	1	1	0	0	2	0	0	0	2	0	0	0	0	1	3	0	0	1	0	0	14	0	1518.75	P34932	P34932	361	374	HSPA4	Heat shock 70 kDa protein 4	yes	yes	2	6.9997e-07	149.94	By MS/MS	By MS/MS	By MS/MS	1	1
ELSYMVVSR	GSPFELVVSGNKRLKELSYMVVSRGQLVAV	GNKRLKELSYMVVSRGQLVAVGKQNSTMFS	K	E	L	S	R	G	0	1	0	0	0	0	1	0	0	0	1	0	1	0	0	2	0	0	1	2	0	0	9	0	1082.54	Q6YHK3	Q6YHK3	495	503	CD109	CD109 antigen	yes	yes	2	0.065107	76.605	By matching	By MS/MS	By MS/MS	1	1
ELTPQVVSAAR	KSTVEGIQASVKTARELTPQVVSAARILLR	KTARELTPQVVSAARILLRNPGNQAAYEHF	R	E	L	A	R	I	2	1	0	0	0	1	1	0	0	0	1	0	0	0	1	1	1	0	0	2	0	0	11	0	1169.64	P18206	P18206	670	680	VCL	Vinculin	yes	yes	2	0.0013158	138.98	By MS/MS	By MS/MS	By MS/MS	1	1
ELVALMSAIR	PSVKLTYTAEVSVPKELVALMSAIRDGETP	VSVPKELVALMSAIRDGETPDPEDPSRKIY	K	E	L	I	R	D	2	1	0	0	0	0	1	0	0	1	2	0	1	0	0	1	0	0	0	1	0	0	10	0	1101.62	P09960	P09960	166	175	LTA4H	Leukotriene A-4 hydrolase	yes	yes	2	0.057408	73.233		By MS/MS			1
ELVDEEADEAYELLSQAESWQR	MLEEIRSRQPFFTQRELVDEEADEAYELLS	DEAYELLSQAESWQRLHNETRTLFPVVLEQ	R	E	L	Q	R	L	3	1	0	2	0	2	6	0	0	0	3	0	0	0	0	2	0	1	1	1	0	0	22	0	2609.18	Q16363	Q16363	441	462	LAMA4	Laminin subunit alpha-4	yes	yes	2;3	4.5334e-08	119.37			By MS/MS
ELVSDANQHVK	CRENVIMSQILPCIKELVSDANQHVKSALA	PCIKELVSDANQHVKSALASVIMGLSPILG	K	E	L	V	K	S	1	0	1	1	0	1	1	0	1	0	1	1	0	0	0	1	0	0	0	2	0	0	11	0	1238.63	P30153	P30153	332	342	PPP2R1A	Serine/threonine-protein phosphatase 2A 65 kDa regulatory subunit A alpha isoform	yes	yes	2	0.001483	133.86	By MS/MS	By MS/MS	By MS/MS	1	1
ELWILNR	VNEADKLRAALACSKELWILNRYLSYTLNP	RAALACSKELWILNRYLSYTLNPDLIRKQD	K	E	L	N	R	Y	0	1	1	0	0	0	1	0	0	1	2	0	0	0	0	0	0	1	0	0	0	0	7	0	942.529	P15144	P15144	837	843	ANPEP	Aminopeptidase N	yes	yes	2	0.0046451	150.07	By MS/MS	By MS/MS	By MS/MS	1	1
ELWLYDNHISSLPDNVFSNLR	KELSPGIFGPMPNLRELWLYDNHISSLPDN	NHISSLPDNVFSNLRQLQVLILSRNQISFI	R	E	L	L	R	Q	0	1	3	2	0	0	1	0	1	1	4	0	0	1	1	3	0	1	1	1	0	0	21	0	2531.24	Q8TF66	Q8TF66	297	317	LRRC15	Leucine-rich repeat-containing protein 15	yes	yes	3	0.0016808	67.251	By MS/MS		By MS/MS	1
ELYHYSDSTVTSTSSR	PYVSANFTAHISPYKELYHYSDSTVTSTSS	LYHYSDSTVTSTSSRDYSLTFGAINQTWSY	K	E	L	S	R	D	0	1	0	1	0	0	1	0	1	0	1	0	0	0	0	5	3	0	2	1	0	0	16	0	1831.82	Q14112	Q14112	668	683	NID2	Nidogen-2	yes	yes	2;3	1.9911e-07	145.31	By MS/MS	By MS/MS	By MS/MS	3	2
EMDPVTQLYTMTSTLEYK	VLHPLEGAVVIIFKKEMDPVTQLYTMTSTL	PVTQLYTMTSTLEYKTTKADIQMPFTCSVT	K	E	M	Y	K	T	0	0	0	1	0	1	2	0	0	0	2	1	2	0	1	1	4	0	2	1	0	0	18	0	2149	Q13740	Q13740	191	208	ALCAM	CD166 antigen	yes	yes	2;3	0.0079305	70.332	By MS/MS	By MS/MS	By MS/MS	1	2
EMEENFAVEAANYQDTIGR	DALKGTNESLERQMREMEENFAVEAANYQD	NFAVEAANYQDTIGRLQDEIQNMKEEMARH	R	E	M	G	R	L	3	1	2	1	0	1	4	1	0	1	0	0	1	1	0	0	1	0	1	1	0	0	19	0	2185.96	P08670;Q5R1W8	P08670	346	364	VIM	Vimentin	yes	no	2;3	2.0898e-66	253.15	By MS/MS	By MS/MS	By MS/MS	2	3
EMQLDGYSIFAIGVADADYSELVSIGSKPSAR	ITDGRSQDDVNKISREMQLDGYSIFAIGVA	DYSELVSIGSKPSARHVFFVDDFDAFKKIE	R	E	M	A	R	H	4	1	0	3	0	1	2	3	0	3	2	1	1	1	1	5	0	0	2	2	0	0	32	1	3388.65	Q05707	Q05707	1156	1187	COL14A1	Collagen alpha-1(XIV) chain	yes	yes	3	0.0062706	46.783		By MS/MS			1
EMQPTHPIR	QSQQAYQEAFEISKKEMQPTHPIRLGLALN	FEISKKEMQPTHPIRLGLALNFSVFYYEIL	K	E	M	I	R	L	0	1	0	0	0	1	1	0	1	1	0	0	1	0	2	0	1	0	0	0	0	0	9	0	1107.55	P27348;P31946;P63104	P63104	159	167	YWHAQ;YWHAB;YWHAZ	14-3-3 protein theta;14-3-3 protein beta/alpha;14-3-3 protein beta/alpha, N-terminally processed;14-3-3 protein zeta/delta	no	no	2	0.0010304	147.29	By MS/MS	By MS/MS	By MS/MS	2	2
EMVSQLQR	RHRFGCISRKCPAIREMVSQLQRECYLKHD	RKCPAIREMVSQLQRECYLKHDLCAAAQEN	R	E	M	Q	R	E	0	1	0	0	0	2	1	0	0	0	1	0	1	0	0	1	0	0	0	1	0	0	8	0	989.496	O76061	O76061	130	137	STC2	Stanniocalcin-2	yes	yes	2	0.067744	84.699	By MS/MS	By matching	By MS/MS	1	1
ENAEAAFVICGTLYVVYNTRPASR	QTLDTEQQWDTPCPRENAEAAFVICGTLYV	CGTLYVVYNTRPASRARIQCSFDASGTLTP	R	E	N	S	R	A	4	2	2	0	1	0	2	1	0	1	1	0	0	1	1	1	2	0	2	3	0	0	24	1	2700.33	Q9NRN5	Q9NRN5	319	342	OLFML3	Olfactomedin-like protein 3	yes	yes	3	3.9433e-05	96.303		By MS/MS			1
ENIVEAIIHSPELIR	IAPYTIPEEDRHCIRENIVEAIIHSPELIR	ENIVEAIIHSPELIRVQLTTCIHHIIKHDY	R	E	N	I	R	V	1	1	1	0	0	0	3	0	1	4	1	0	0	0	1	1	0	0	0	1	0	0	15	0	1731.95	Q9EPL8;O95373	Q9EPL8	93	107	Ipo7;IPO7	Importin-7	yes	no	3	0.0014039	82.102	By MS/MS	By matching	By MS/MS	1	1
ENKEVVLQWFTENSK	EQALEKTKANIKWVKENKEVVLQWFTENSK	ENKEVVLQWFTENSK_______________	K	E	N	S	K	-	0	0	2	0	0	1	3	0	0	0	1	2	0	1	0	1	1	1	0	2	0	0	15	1	1849.92	P15144	P15144	953	967	ANPEP	Aminopeptidase N	yes	yes	3	7.9891e-08	148.7	By MS/MS	By MS/MS	By matching	1	1
ENNQVPAVVAFSQGSVGFLWK	YPEDGLQFHTTFSKKENNQVPAVVAFSQGS	AVVAFSQGSVGFLWKSNGAYNIFANDRESV	K	E	N	W	K	S	2	0	2	0	0	2	1	2	0	0	1	1	0	2	1	2	0	1	0	4	0	0	21	0	2276.16	P14543	P14543	211	231	NID1	Nidogen-1	yes	yes	2;3	0.00039779	92.939	By MS/MS	By MS/MS	By matching	2	2
ENPGSWFSEFK	PDKKSEGARITSWPKENPGSWFSEFKRGKL	SWPKENPGSWFSEFKRGKLLSYVDAEGNPV	K	E	N	F	K	R	0	0	1	0	0	0	2	1	0	0	0	1	0	2	1	2	0	1	0	0	0	0	11	0	1326.59	P20908	P20908	1698	1708	COL5A1	Collagen alpha-1(V) chain	yes	yes	2	0.0062605	99.815	By MS/MS	By MS/MS	By matching	1	1
ENSLLFDPLSSSSSNK	FNAGAMENWGLVTYRENSLLFDPLSSSSSN	NSLLFDPLSSSSSNKERVVTVIAHELAHQW	R	E	N	N	K	E	0	0	2	1	0	0	1	0	0	0	3	1	0	1	1	6	0	0	0	0	0	0	16	0	1723.83	P15144	P15144	364	379	ANPEP	Aminopeptidase N	yes	yes	2	1.0592e-07	150.49	By MS/MS	By MS/MS	By MS/MS	1	1
ENYAELLEDAFLK	GLAPSQGRPGLSLVKENYAELLEDAFLKNV	VKENYAELLEDAFLKNVTAQICIDKKCPDY	K	E	N	L	K	N	2	0	1	1	0	0	3	0	0	0	3	1	0	1	0	0	0	0	1	0	0	0	13	0	1553.76	P12109	P12109	791	803	COL6A1	Collagen alpha-1(VI) chain	yes	yes	2	9.9881e-07	158.08	By MS/MS	By MS/MS	By MS/MS	1	1
EPCGGLEDAVNEAK	YLIVVTDGHPLEGYKEPCGGLEDAVNEAKH	KEPCGGLEDAVNEAKHLGVKVFSVAITPDH	K	E	P	A	K	H	2	0	1	1	1	0	3	2	0	0	1	1	0	0	1	0	0	0	0	1	0	0	14	0	1487.66	P12109	P12109	167	180	COL6A1	Collagen alpha-1(VI) chain	yes	yes	2	0.013787	67.456	By matching	By matching	By MS/MS	1	1
EPCGGQNTVPGVR	WLSDGSVQYPITKPREPCGGQNTVPGVRNY	PREPCGGQNTVPGVRNYGFWDKDKSRYDVF	R	E	P	V	R	N	0	1	1	0	1	1	1	3	0	0	0	0	0	0	2	0	1	0	0	2	0	0	13	0	1369.64	P10915	P10915	224	236	HAPLN1	Hyaluronan and proteoglycan link protein 1	yes	yes	2	0.0021026	104.42	By matching	By matching	By MS/MS	1	1
EPFTISVWMR	QAVRIPDGVVSVSPKEPFTISVWMRHGPFG	SVSPKEPFTISVWMRHGPFGRKKETILCSS	K	E	P	M	R	H	0	1	0	0	0	0	1	0	0	1	0	0	1	1	1	1	1	1	0	1	0	0	10	0	1264.63	O94985	O94985	384	393	CLSTN1	Calsyntenin-1;Soluble Alc-alpha;CTF1-alpha	yes	yes	2	0.006677	113.26	By matching	By MS/MS	By matching	1	1
EPGEGLAVTVSLIGAYK	ASSLVVTATVKSMVREPGEGLAVTVSLIGA	GEGLAVTVSLIGAYKTGGLDLPSPPTGASL	R	E	P	Y	K	T	2	0	0	0	0	0	2	3	0	1	2	1	0	0	1	1	1	0	1	2	0	0	17	0	1702.91	Q15113	Q15113	349	365	PCOLCE	Procollagen C-endopeptidase enhancer 1	yes	yes	2;3	2.0653e-12	158.2	By MS/MS	By MS/MS	By matching	1	2
EPGLCTWQSLR	SEKGFQSRHLACLPREPGLCTWQSLRSQIA	CLPREPGLCTWQSLRSQIA___________	R	E	P	L	R	S	0	1	0	0	1	1	1	1	0	0	2	0	0	0	1	1	1	1	0	0	0	0	11	0	1345.64	P01033	P01033	193	203	TIMP1	Metalloproteinase inhibitor 1	yes	yes	2	0.0013924	136.63	By MS/MS	By MS/MS		1	1
EPQDTYHYLPFSLPHR	SSIIDELFQDRFFTREPQDTYHYLPFSLPH	PQDTYHYLPFSLPHRRPHFFFPKSRIVRSL	R	E	P	H	R	R	0	1	0	1	0	1	1	0	2	0	2	0	0	1	3	1	1	0	2	0	0	0	16	0	1998.96	P10909	P10909	199	214	CLU	Clusterin;Clusterin beta chain;Clusterin alpha chain	yes	yes	3	0.0021168	70.197	By MS/MS	By MS/MS	By MS/MS	1	1
EQDAPVAGLQPVER	SYPAAAAAKVYSLFREQDAPVAGLQPVERA	REQDAPVAGLQPVERAQPGWGSPRRPTEAE	R	E	Q	E	R	A	2	1	0	1	0	2	2	1	0	0	1	0	0	0	2	0	0	0	0	2	0	0	14	0	1507.76	Q14767	Q14767	74	87	LTBP2	Latent-transforming growth factor beta-binding protein 2	yes	yes	2	0.0010045	104.04		By MS/MS			1
EQFLDGDGWTSR	GLLGLAVAEPAVYFKEQFLDGDGWTSRWIE	YFKEQFLDGDGWTSRWIESKHKSDFGKFVL	K	E	Q	S	R	W	0	1	0	2	0	1	1	2	0	0	1	0	0	1	0	1	1	1	0	0	0	0	12	0	1409.62	P27797	P27797	25	36	CALR	Calreticulin	yes	yes	2	0.00023465	128.81	By matching	By MS/MS	By MS/MS	1	1
EQINQLTSYIDASNVYGSTEHEAR	GSGMTSLLMNSVYPREQINQLTSYIDASNV	IDASNVYGSTEHEARSIRDLASHRGLLRQG	R	E	Q	A	R	S	2	1	2	1	0	2	3	1	1	2	1	0	0	0	0	3	2	0	2	1	0	0	24	0	2724.26	Q92626	Q92626	901	924	PXDN	Peroxidasin homolog	yes	yes	3	7.3763e-06	102.67	By MS/MS			1
EQLAIAEFAR	LSIYLENYATSMGSREQLAIAEFARSLLVI	SMGSREQLAIAEFARSLLVIPNTLAVNAAQ	R	E	Q	A	R	S	3	1	0	0	0	1	2	0	0	1	1	0	0	1	0	0	0	0	0	0	0	0	10	0	1146.6	P17987;P11983	P17987	434	443	TCP1;Tcp1	T-complex protein 1 subunit alpha	yes	no	2	0.016197	100.02	By MS/MS	By MS/MS	By MS/MS	1	1
EQLWLANEGLITR	EIQSSISGVTAAYNREQLWLANEGLITRLQ	NREQLWLANEGLITRLQARCRGYLVRQEFR	R	E	Q	T	R	L	1	1	1	0	0	1	2	1	0	1	3	0	0	0	0	0	1	1	0	0	0	0	13	0	1541.82	P46940	P46940	739	751	IQGAP1	Ras GTPase-activating-like protein IQGAP1	yes	yes	2	0.0054009	80.69	By MS/MS	By matching	By MS/MS	1	1
EQMQPTHPIR	EASEAAYKEAFEISKEQMQPTHPIRLGLAL	FEISKEQMQPTHPIRLGLALNFSVFYYEIQ	K	E	Q	I	R	L	0	1	0	0	0	2	1	0	1	1	0	0	1	0	2	0	1	0	0	0	0	0	10	0	1235.61	Q04917	Q04917	163	172	YWHAH	14-3-3 protein eta	yes	yes	2	0.0078951	109.71	By MS/MS		By MS/MS	1
EQNYSDDVLANMISEPR	VAEEIQDEVDELLQKEQNYSDDVLANMISE	NYSDDVLANMISEPRISYGNDALMPSLTET	K	E	Q	P	R	I	1	1	2	2	0	1	2	0	0	1	1	0	1	0	1	2	0	0	1	1	0	0	17	0	1979.89	P53601;P05067;P12023	P53601	569	585	APP;App	Amyloid beta A4 protein;N-APP;Soluble APP-alpha;Soluble APP-beta;C99;Beta-amyloid protein 42;Beta-amyloid protein 40;C83;P3(42);P3(40);C80;Gamma-secretase C-terminal fragment 59;Gamma-secretase C-terminal fragment 57;Gamma-secretase C-terminal fragment 50;C31	yes	no	2	1.832e-27	207.39	By matching	By MS/MS	By MS/MS	1	2
EQPSSIVHR	SENRCLCPASNPLCREQPSSIVHRYMTITS	SNPLCREQPSSIVHRYMTITSERSVPADVF	R	E	Q	H	R	Y	0	1	0	0	0	1	1	0	1	1	0	0	0	0	1	2	0	0	0	1	0	0	9	0	1051.54	O95967	O95967	338	346	EFEMP2	EGF-containing fibulin-like extracellular matrix protein 2	yes	yes	2	0.028148	95.531	By MS/MS	By MS/MS		1	1
EQQLSANIIEELR	IELVGQPPQEVGRIREQQLSANIIEELRQF	IREQQLSANIIEELRQFQRLTRSYFNMVLI	R	E	Q	L	R	Q	1	1	1	0	0	2	3	0	0	2	2	0	0	0	0	1	0	0	0	0	0	0	13	0	1541.8	O60687	O60687	394	406	SRPX2	Sushi repeat-containing protein SRPX2	yes	yes	2	7.7365e-05	136.5	By matching	By MS/MS	By MS/MS	1	1
EQWPQCPTIK	MFTEDLKLPASFDAREQWPQCPTIKEIRDQ	SFDAREQWPQCPTIKEIRDQGSCGSCWAFG	R	E	Q	I	K	E	0	0	0	0	1	2	1	0	0	1	0	1	0	0	2	0	1	1	0	0	0	0	10	0	1285.61	P07858	P07858	88	97	CTSB	Cathepsin B;Cathepsin B light chain;Cathepsin B heavy chain	yes	yes	2	0.066165	66.435	By matching	By matching	By MS/MS	1	1
ERQEAEEAKEALLQASR	QERKRAQSEAEKLAKERQEAEEAKEALLQA	QEAEEAKEALLQASRDQKKTQEQLALEMAE	K	E	R	S	R	D	4	2	0	0	0	2	5	0	0	0	2	1	0	0	0	1	0	0	0	0	0	0	17	2	1956.99	P26038;P26041;O35763	P26038	392	408	MSN;Msn	Moesin	yes	no	3	0.00036618	98.035	By MS/MS	By MS/MS	By MS/MS	1	1
ESADPLGAWLQDAR	QRELEQLGRQLRYYRESADPLGAWLQDARR	RESADPLGAWLQDARRRQEQIQAMPLADSQ	R	E	S	A	R	R	3	1	0	2	0	1	1	1	0	0	2	0	0	0	1	1	0	1	0	0	0	0	14	0	1527.73	Q15149	Q15149	1351	1364	PLEC	Plectin	yes	yes	2	8.3408e-10	172.17	By MS/MS	By MS/MS	By matching	1	1
ESALLFDAEK	FQSGAMENWGLTTYRESALLFDAEKSSASS	LTTYRESALLFDAEKSSASSKLGITMTVAH	R	E	S	E	K	S	2	0	0	1	0	0	2	0	0	0	2	1	0	1	0	1	0	0	0	0	0	0	10	0	1121.56	Q9NZ08	Q9NZ08	329	338	ERAP1	Endoplasmic reticulum aminopeptidase 1	yes	yes	2	0.016197	100.02	By matching	By MS/MS	By matching	1	1
ESCNLFVLK	ELAVQYLNTFYGCPKESCNLFVLKDTLKKM	FYGCPKESCNLFVLKDTLKKMQKFFGLPQT	K	E	S	L	K	D	0	0	1	0	1	0	1	0	0	0	2	1	0	1	0	1	0	0	0	1	0	0	9	0	1108.56	P08253	P08253	63	71	MMP2	72 kDa type IV collagenase;PEX	yes	yes	2	0.027113	96.253	By MS/MS	By MS/MS	By MS/MS	1	1
ESEAVEWQQK	LTARISQLEMARQKKESEAVEWQQKAQMVQ	ARQKKESEAVEWQQKAQMVQEDLEKTRAEL	K	E	S	Q	K	A	1	0	0	0	0	2	3	0	0	0	0	1	0	0	0	1	0	1	0	1	0	0	10	0	1232.57	P26038;P26041;Q2HJ49	P26038	439	448	MSN;Msn	Moesin	yes	no	2	0.00043481	156.01	By matching	By MS/MS	By matching	1	1
ESEQGVYTCTAQGIWK	CHEPYYKMQTRAGSRESEQGVYTCTAQGIW	SEQGVYTCTAQGIWKNEQKGEKIPRCLPVC	R	E	S	W	K	N	1	0	0	0	1	2	2	2	0	1	0	1	0	0	0	1	2	1	1	1	0	0	16	0	1855.84	P00736	P00736	421	436	C1R	Complement C1r subcomponent;Complement C1r subcomponent heavy chain;Complement C1r subcomponent light chain	yes	yes	2	5.5637e-05	132.32	By MS/MS	By MS/MS	By MS/MS	1	1
ESFEESWTPNYK	PGRDGFKGEKGECLRESFEESWTPNYKQCS	CLRESFEESWTPNYKQCSWSSLNYGIDLGK	R	E	S	Y	K	Q	0	0	1	0	0	0	3	0	0	0	0	1	0	1	1	2	1	1	1	0	0	0	12	0	1515.65	Q96CG8	Q96CG8	96	107	CTHRC1	Collagen triple helix repeat-containing protein 1	yes	yes	2	4.6468e-06	163.16	By MS/MS	By MS/MS	By MS/MS	1	1
ESHPGLFPPTFGAVAPFLADLDTTDGLGK	VTTNGIIATSEPPAKESHPGLFPPTFGAVA	APFLADLDTTDGLGKVYYREDLSPSITQRA	K	E	S	G	K	V	3	0	0	3	0	0	1	4	1	0	4	1	0	3	4	1	3	0	0	1	0	0	29	0	2969.48	P14543	P14543	91	119	NID1	Nidogen-1	yes	yes	3	3.9204e-06	97.059	By MS/MS	By MS/MS	By MS/MS	1	1
ESIESEIRR	DLTEICQRACKLAIRESIESEIRRERERQT	CKLAIRESIESEIRRERERQTNPSAMEVEE	R	E	S	R	R	E	0	2	0	0	0	0	3	0	0	2	0	0	0	0	0	2	0	0	0	0	0	0	9	1	1117.57	Q01853;P55072	Q01853	701	709	Vcp;VCP	Transitional endoplasmic reticulum ATPase	yes	no	2	0.00051441	147.04		By MS/MS	By MS/MS		1
ESKPLTAQQTTK	GVTYYFKVFAVSHGRESKPLTAQQTTKLDA	HGRESKPLTAQQTTKLDAPTNLQFVNETDS	R	E	S	T	K	L	1	0	0	0	0	2	1	0	0	0	1	2	0	0	1	1	3	0	0	0	0	0	12	1	1330.71	P02751	P02751	985	996	FN1	Fibronectin;Anastellin;Ugl-Y1;Ugl-Y2;Ugl-Y3	yes	yes	2	0.00071928	141.29	By MS/MS	By matching	By MS/MS	1	1
ESLLNHFLYEVAR	TLDPEEKCQAYESNRESLLNHFLYEVARRN	NRESLLNHFLYEVARRNPFVFAPTLLTVAV	R	E	S	A	R	R	1	1	1	0	0	0	2	0	1	0	3	0	0	1	0	1	0	0	1	1	0	0	13	0	1589.82	P43652	P43652	156	168	AFM	Afamin	yes	yes	3	0.0063948	73.219		By MS/MS	By MS/MS		1
ESSETPDQFMTADETR	GEASKSQEMVHLVNKESSETPDQFMTADET	SSETPDQFMTADETRNLQNVDMKIGV____	K	E	S	T	R	N	1	1	0	2	0	1	3	0	0	0	0	0	1	1	1	2	3	0	0	0	0	0	16	0	1842.76	P16070	P16070	716	731	CD44	CD44 antigen	yes	yes	2	0.0096956	76.073		By MS/MS	By MS/MS		1
ESTITLQQAEYEFLSFVR	CKEHHGKSGLTKAVKESTITLQQAEYEFLS	ITLQQAEYEFLSFVRQQTPPGLCPLAGNSV	K	E	S	V	R	Q	1	1	0	0	0	2	3	0	0	1	2	0	0	2	0	2	2	0	1	1	0	0	18	0	2160.07	Q9Y3B8	Q9Y3B8	112	129	REXO2	Oligoribonuclease, mitochondrial	yes	yes	2	0.00064709	102.62	By MS/MS	By matching		1	1
ESTLNMVVR	QSVVSANDVSDVIKRESTLNMVVRRGNEDI	SDVIKRESTLNMVVRRGNEDIMITVIPEEI	R	E	S	V	R	R	0	1	1	0	0	0	1	0	0	0	1	0	1	0	0	1	1	0	0	2	0	0	9	0	1047.54	Q92743;F1N152	Q92743	455	463	HTRA1	Serine protease HTRA1	yes	no	2	0.005448	125.5	By MS/MS	By MS/MS	By MS/MS	2	2
ESYNVQLQLPAR	LYPANGLQFLGTRPKESYNVQLQLPARVGF	RPKESYNVQLQLPARVGFCRGEADDLKSEG	K	E	S	A	R	V	1	1	1	0	0	2	1	0	0	0	2	0	0	0	1	1	0	0	1	1	0	0	12	0	1416.74	Q14112	Q14112	213	224	NID2	Nidogen-2	yes	yes	2	9.6515e-05	145.72	By MS/MS	By MS/MS	By MS/MS	1	1
ESYVETELIFALAK	EELVKYLQMARKKARESYVETELIFALAKT	RESYVETELIFALAKTNRLAELEEFINGPN	R	E	S	A	K	T	2	0	0	0	0	0	3	0	0	1	2	1	0	1	0	1	1	0	1	1	0	0	14	0	1611.84	Q00610	Q00610	1166	1179	CLTC	Clathrin heavy chain 1	yes	yes	2	0.00043027	89.548	By MS/MS	By MS/MS	By matching	1	1
ETADTDTADQVMASFK	LGVVTFQAFIDFMSRETADTDTADQVMASF	TADTDTADQVMASFKILAGDKNYITMDELR	R	E	T	F	K	I	3	0	0	3	0	1	1	0	0	0	0	1	1	1	0	1	3	0	0	1	0	0	16	0	1728.75	P12814	P12814	819	834	ACTN1	Alpha-actinin-1	yes	yes	2	6.3068e-16	189.33	By MS/MS	By MS/MS	By MS/MS	1	1
ETALLIDPK	FAAGAMENWGLVTYRETALLIDPKNSCSSS	GLVTYRETALLIDPKNSCSSSRQWVALVVG	R	E	T	P	K	N	1	0	0	1	0	0	1	0	0	1	2	1	0	0	1	0	1	0	0	0	0	0	9	0	998.565	P55786;A6NEC2	P55786	328	336	NPEPPS;NPEPPSL1	Puromycin-sensitive aminopeptidase;Puromycin-sensitive aminopeptidase-like protein	yes	no	2	0.035533	85.67	By MS/MS	By matching	By matching	1	1
ETFASTASQLHSNVVNYVQQIVAPK	HAMMGGSEVAQTLAKETFASTASQLHSNVV	HSNVVNYVQQIVAPKGS_____________	K	E	T	P	K	G	3	0	2	0	0	3	1	0	1	1	1	1	0	1	1	3	2	0	1	4	0	0	25	0	2730.4	Q9H4A4	Q9H4A4	624	648	RNPEP	Aminopeptidase B	yes	yes	3	8.174e-12	122.01	By MS/MS	By MS/MS	By MS/MS	1	1
ETGEHLVHVK	KRLRNGHVGISFVPKETGEHLVHVKKNGQH	SFVPKETGEHLVHVKKNGQHVASSPIPVVI	K	E	T	V	K	K	0	0	0	0	0	0	2	1	2	0	1	1	0	0	0	0	1	0	0	2	0	0	10	0	1147.6	P21333	P21333	2015	2024	FLNA	Filamin-A	yes	yes	2	4.3347e-15	175.44	By MS/MS	By MS/MS	By MS/MS	1	1
ETLDAQTFHTR	AFESNNFIYFLTVQRETLDAQTFHTRIIRF	TVQRETLDAQTFHTRIIRFCSINSGLHSYM	R	E	T	T	R	I	1	1	0	1	0	1	1	0	1	0	1	0	0	1	0	0	3	0	0	0	0	0	11	0	1317.63	P08581	P08581	267	277	MET	Hepatocyte growth factor receptor	yes	yes	2	2.7659e-06	138.66	By MS/MS	By MS/MS		1	1
ETLPAEQDLTTK	CNLNELVKHGLRALRETLPAEQDLTTKNVS	ALRETLPAEQDLTTKNVSIGIVGKDLEFTI	R	E	T	T	K	N	1	0	0	1	0	1	2	0	0	0	2	1	0	0	1	0	3	0	0	0	0	0	12	0	1344.68	P25786;O42265	P25786	197	208	PSMA1	Proteasome subunit alpha type-1	yes	no	2	0.00027539	123.75	By MS/MS	By MS/MS	By MS/MS	1	1
ETNLDSLPLVDTHSK	RISLPLPNFSSLNLRETNLDSLPLVDTHSK	ETNLDSLPLVDTHSKRTLLIKTVETRDGQV	R	E	T	S	K	R	0	0	1	2	0	0	1	0	1	0	3	1	0	0	1	2	2	0	0	1	0	0	15	0	1667.84	P08670;Q5R1W8	P08670	425	439	VIM	Vimentin	yes	no	2	0.01597	65.295	By matching	By matching	By MS/MS	1	1
ETPFLSNPGTNLVFEDEITALQPEVDK	PVGDEVVGIVGYTSKETPFLSNPGTNLVFE	VFEDEITALQPEVDKLKTLNVNKIIALGHS	K	E	T	D	K	L	1	0	2	2	0	1	4	1	0	1	3	1	0	2	3	1	3	0	0	2	0	0	27	0	3002.48	P21589	P21589	180	206	NT5E	5-nucleotidase	yes	yes	3	0.010018	45.269			By MS/MS
ETPFLSNPGTNLVFEDEITALQPEVDKLK	PVGDEVVGIVGYTSKETPFLSNPGTNLVFE	EDEITALQPEVDKLKTLNVNKIIALGHSGF	K	E	T	L	K	T	1	0	2	2	0	1	4	1	0	1	4	2	0	2	3	1	3	0	0	2	0	0	29	1	3243.66	P21589	P21589	180	208	NT5E	5-nucleotidase	yes	yes	3	1.8805e-06	101.74	By MS/MS	By MS/MS	By MS/MS	1	1
ETQYVDYDFPTDFPAIAPFLADIDTSHGR	YVGTNGIISTQDFPRETQYVDYDFPTDFPA	AIAPFLADIDTSHGRGRVLYREDTSPAVLG	R	E	T	G	R	G	3	1	0	5	0	1	1	1	1	2	1	0	0	3	3	1	3	0	2	1	0	0	29	0	3300.53	Q14112	Q14112	91	119	NID2	Nidogen-2	yes	yes	3	7.2285e-09	112.99	By matching	By MS/MS	By MS/MS	1	1
ETSGNLEQLLLAVVK	YMTISGFQIEETIDRETSGNLEQLLLAVVK	ETSGNLEQLLLAVVKSIRSIPAYLAETLYY	R	E	T	V	K	S	1	0	1	0	0	1	2	1	0	0	4	1	0	0	0	1	1	0	0	2	0	0	15	0	1612.9	P08758	P08758	228	242	ANXA5	Annexin A5	yes	yes	2	5.4433e-07	145.91	By MS/MS	By MS/MS	By MS/MS	1	1
ETTDTDTADQVIASFK	SGLVTFQAFIDFMSRETTDTDTADQVIASF	TTDTDTADQVIASFKVLAGDKNFITAEELR	R	E	T	F	K	V	2	0	0	3	0	1	1	0	0	1	0	1	0	1	0	1	4	0	0	1	0	0	16	0	1740.81	O43707	O43707	838	853	ACTN4	Alpha-actinin-4	yes	yes	2	2.788e-15	184.03		By MS/MS	By MS/MS		1
ETVAYLQAHALTTEGIFR	QEKNPEQEPIPIVLRETVAYLQAHALTTEG	AYLQAHALTTEGIFRRSANTQVVREVQQKY	R	E	T	F	R	R	3	1	0	0	0	1	2	1	1	1	2	0	0	1	0	0	3	0	1	1	0	0	18	0	2019.04	Q07960	Q07960	265	282	ARHGAP1	Rho GTPase-activating protein 1	yes	yes	3	0.023671	48.112	By MS/MS	By matching		1	1
ETVITMSGDDHPR	TRHTVDQTRPGAFERETVITMSGDDHPRAF	ERETVITMSGDDHPRAFVLDECQNLMFWTN	R	E	T	P	R	A	0	1	0	2	0	0	1	1	1	1	0	0	1	0	1	1	2	0	0	1	0	0	13	0	1456.66	Q07954	Q07954	2323	2335	LRP1	Prolow-density lipoprotein receptor-related protein 1;Low-density lipoprotein receptor-related protein 1 85 kDa subunit;Low-density lipoprotein receptor-related protein 1 515 kDa subunit;Low-density lipoprotein receptor-related protein 1 intracellular domain	yes	yes	2	0.038216	56.404	By matching	By MS/MS	By matching	1	1
ETVQTTEDQILKR	AAVQAAVSNLVRVGKETVQTTEDQILKRDM	GKETVQTTEDQILKRDMPPAFIKVENACTK	K	E	T	K	R	D	0	1	0	1	0	2	2	0	0	1	1	1	0	0	0	0	3	0	0	1	0	0	13	1	1559.82	P18206	P18206	60	72	VCL	Vinculin	yes	yes	2	1.432e-10	187.97	By MS/MS	By MS/MS	By MS/MS	1	1
EVCSEQAETGPCR	TTTTTTTESVEEVVREVCSEQAETGPCRAM	VREVCSEQAETGPCRAMISRWYFDVTEGKC	R	E	V	C	R	A	1	1	0	0	2	1	3	1	0	0	0	0	0	0	1	1	1	0	0	1	0	0	13	0	1521.62	P53601;P05067;P12023	P53601	289	301	APP;App	Amyloid beta A4 protein;N-APP;Soluble APP-alpha;Soluble APP-beta;C99;Beta-amyloid protein 42;Beta-amyloid protein 40;C83;P3(42);P3(40);C80;Gamma-secretase C-terminal fragment 59;Gamma-secretase C-terminal fragment 57;Gamma-secretase C-terminal fragment 50;C31	yes	no	2	1.9309e-08	173.32	By MS/MS	By matching	By MS/MS	1	1
EVDIGIPDATGR	NSIDPALRRFGRFDREVDIGIPDATGRLEI	FDREVDIGIPDATGRLEILQIHTKNMKLAD	R	E	V	G	R	L	1	1	0	2	0	0	1	2	0	2	0	0	0	0	1	0	1	0	0	1	0	0	12	0	1241.63	Q01853;P55072;Q7ZU99	Q01853	366	377	Vcp;VCP;vcp	Transitional endoplasmic reticulum ATPase	yes	no	2	7.4818e-05	148.32	By MS/MS	By MS/MS	By MS/MS	1	1
EVDSGNDIYGNPIK	CNADVVIRAKAVSEKEVDSGNDIYGNPIKR	KEVDSGNDIYGNPIKRIQYEIKQIKMFKGP	K	E	V	I	K	R	0	0	2	2	0	0	1	2	0	2	0	1	0	0	1	1	0	0	1	1	0	0	14	0	1519.72	P16035	P16035	54	67	TIMP2	Metalloproteinase inhibitor 2	yes	yes	2	0.0017594	104.79	By MS/MS	By MS/MS	By MS/MS	1	1
EVDSGNDIYGNPIKR	CNADVVIRAKAVSEKEVDSGNDIYGNPIKR	EVDSGNDIYGNPIKRIQYEIKQIKMFKGPE	K	E	V	K	R	I	0	1	2	2	0	0	1	2	0	2	0	1	0	0	1	1	0	0	1	1	0	0	15	1	1675.82	P16035	P16035	54	68	TIMP2	Metalloproteinase inhibitor 2	yes	yes	2;3	2.3688e-48	243.13	By MS/MS	By MS/MS	By MS/MS	2	2
EVDVFVSMGYHK	KIRIKWTKLTSDYLKEVDVFVSMGYHKKTY	YLKEVDVFVSMGYHKKTYGGYQGRVFLKGG	K	E	V	H	K	K	0	0	0	1	0	0	1	1	1	0	0	1	1	1	0	1	0	0	1	3	0	0	12	0	1409.66	P10915	P10915	91	102	HAPLN1	Hyaluronan and proteoglycan link protein 1	yes	yes	2;3	4.6468e-06	163.16	By MS/MS	By MS/MS	By MS/MS	3	3
EVDVFVSMGYHKK	KIRIKWTKLTSDYLKEVDVFVSMGYHKKTY	LKEVDVFVSMGYHKKTYGGYQGRVFLKGGS	K	E	V	K	K	T	0	0	0	1	0	0	1	1	1	0	0	2	1	1	0	1	0	0	1	3	0	0	13	1	1537.76	P10915	P10915	91	103	HAPLN1	Hyaluronan and proteoglycan link protein 1	yes	yes	2	0.050083	66.92	By matching	By MS/MS	By matching	1	1
EVDYLETQNPALPCVEFDEK	TEADTISGRVDRLEREVDYLETQNPALPCV	ETQNPALPCVEFDEKVTGGPGTKGKGRRNE	R	E	V	E	K	V	1	0	1	2	1	1	4	0	0	0	2	1	0	1	2	0	1	0	1	2	0	0	20	0	2395.09	Q9NRN5	Q9NRN5	93	112	OLFML3	Olfactomedin-like protein 3	yes	yes	2	1.5334e-66	256.57		By MS/MS	By MS/MS		1
EVDYLETQNPALPCVEFDEKVTGGPGTK	TEADTISGRVDRLEREVDYLETQNPALPCV	CVEFDEKVTGGPGTKGKGRRNEKYDMVTDC	R	E	V	T	K	G	1	0	1	2	1	1	4	3	0	0	2	2	0	1	3	0	3	0	1	3	0	0	28	1	3092.46	Q9NRN5	Q9NRN5	93	120	OLFML3	Olfactomedin-like protein 3	yes	yes	3	0.0003028	75.174		By MS/MS			1
EVEELMEDTQHK	LSYPQEEATLNEMFREVEELMEDTQHKLRS	MFREVEELMEDTQHKLRSAVEEMEAEEAAA	R	E	V	H	K	L	0	0	0	1	0	1	4	0	1	0	1	1	1	0	0	0	1	0	0	1	0	0	12	0	1486.66	Q9UBP4;Q9QUN9	Q9UBP4	53	64	DKK3;Dkk3	Dickkopf-related protein 3	yes	no	2	0.0018905	92.201		By MS/MS			1
EVFNILQAAYVSKPGAQLAR	ECILTEKRKKRSTKKEVFNILQAAYVSKPG	LQAAYVSKPGAQLARQIGASLNDDILFGVF	K	E	V	A	R	Q	4	1	1	0	0	2	1	1	0	1	2	1	0	1	1	1	0	0	1	2	0	0	20	1	2174.18	P08581	P08581	312	331	MET	Hepatocyte growth factor receptor	yes	yes	3	6.3996e-06	106.71	By MS/MS	By MS/MS	By MS/MS	1	1
EVGPPLPQEAVPLQK	LQQEKLLPAQLPAEKEVGPPLPQEAVPLQK	EVGPPLPQEAVPLQKELPSLQHPNEQKEGT	K	E	V	Q	K	E	1	0	0	0	0	2	2	1	0	0	2	1	0	0	4	0	0	0	0	2	0	0	15	0	1600.88	Q16610	Q16610	101	115	ECM1	Extracellular matrix protein 1	yes	yes	2	1.5764e-07	153.34	By MS/MS	By MS/MS	By MS/MS	1	1
EVGTPHGIILDSVDAAFICPGSSR	GGYTLVSGYPKRLEKEVGTPHGIILDSVDA	LDSVDAAFICPGSSRLHIMAGRRLWWLDLK	K	E	V	S	R	L	2	1	0	2	1	0	1	3	1	3	1	0	0	1	2	3	1	0	0	2	0	0	24	0	2497.23	P02790	P02790	348	371	HPX	Hemopexin	yes	yes	2;3	5.5934e-49	213.49	By MS/MS	By MS/MS	By MS/MS	2	2
EVGVYEALKDDSWLK	QYPDVNHAKVKLQGKEVGVYEALKDDSWLK	EVGVYEALKDDSWLKGEFVTTVQQRGAAVI	K	E	V	L	K	G	1	0	0	2	0	0	2	1	0	0	2	2	0	0	0	1	0	1	1	2	0	0	15	1	1750.88	P40925;P14152	P40925	206	220	MDH1;Mdh1	Malate dehydrogenase, cytoplasmic	yes	no	2	1.4788e-27	220.66	By MS/MS	By MS/MS	By MS/MS	1	1
EVGVYEALKDDSWLKGEFVTTVQQR	QYPDVNHAKVKLQGKEVGVYEALKDDSWLK	DSWLKGEFVTTVQQRGAAVIKARKLSSAMS	K	E	V	Q	R	G	1	1	0	2	0	2	3	2	0	0	2	2	0	1	0	1	2	1	1	4	0	0	25	2	2896.46	P40925	P40925	206	230	MDH1	Malate dehydrogenase, cytoplasmic	yes	yes	4	0.0023471	58.284		By MS/MS			1
EVIEYAR	SYNPVTHIYTAQDVKEVIEYARLRGIRVLA	IYTAQDVKEVIEYARLRGIRVLAEFDTPGH	K	E	V	A	R	L	1	1	0	0	0	0	2	0	0	1	0	0	0	0	0	0	0	0	1	1	0	0	7	0	878.45	P06865;P29416	P06865	241	247	HEXA;Hexa	Beta-hexosaminidase subunit alpha	yes	no	2	0.042107	100.74		By MS/MS	By matching		1
EVIFSDITENSATVSWR	QTVSAIATTAMGSPKEVIFSDITENSATVS	IFSDITENSATVSWRAPTAQVESFRITYVP	K	E	V	W	R	A	1	1	1	1	0	0	2	0	0	2	0	0	0	1	0	3	2	1	0	2	0	0	17	0	1952.95	P24821	P24821	1715	1731	TNC	Tenascin	yes	yes	2	0.0019222	90.412	By MS/MS			1
EVITAVRK	TVRPEFYFNTHPTKREVITAVRKMKPLDGS	NTHPTKREVITAVRKMKPLDGSALYTGSAL	R	E	V	R	K	M	1	1	0	0	0	0	1	0	0	1	0	1	0	0	0	0	1	0	0	2	0	0	8	1	914.555	P12111	P12111	507	514	COL6A3	Collagen alpha-3(VI) chain	yes	yes	2	0.021706	130.64	By MS/MS	By MS/MS	By matching	1	1
EVIVGPDTTSYSLADLSPSTHYTAK	TGYLLVYESVDGTVKEVIVGPDTTSYSLAD	YSLADLSPSTHYTAKIQALNGPLRSNMIQT	K	E	V	A	K	I	2	0	0	2	0	0	1	1	1	1	2	1	0	0	2	4	4	0	2	2	0	0	25	0	2651.3	P24821	P24821	1930	1954	TNC	Tenascin	yes	yes	3	0.00028513	82.342	By matching	By MS/MS	By matching	1	1
EVLPAIR	ARQNVDHSQEAAKAKEVLPAIRGYVHYFFG	SQEAAKAKEVLPAIRGYVHYFFGCRDCASH	K	E	V	I	R	G	1	1	0	0	0	0	1	0	0	1	1	0	0	0	1	0	0	0	0	1	0	0	7	0	796.481	O00391	O00391	434	440	QSOX1	Sulfhydryl oxidase 1	yes	yes	2	0.015848	121.87	By MS/MS	By MS/MS	By MS/MS	1	1
EVPLSALTNILSAQLISHWK	HGDTLSMFIAAPYEKEVPLSALTNILSAQL	ALTNILSAQLISHWKGNMTRLPRLLVLPKF	K	E	V	W	K	G	2	0	1	0	0	1	1	0	1	2	4	1	0	0	1	3	1	1	0	1	0	0	20	0	2219.23	P05121	P05121	267	286	SERPINE1	Plasminogen activator inhibitor 1	yes	yes	2;3	1.3197e-66	257.04	By MS/MS	By MS/MS	By MS/MS	2	2
EVPVASGSGFIVSEDGLIVTNAHVVTNK	VVHIELFRKLPFSKREVPVASGSGFIVSED	EDGLIVTNAHVVTNKHRVKVELKNGATYEA	R	E	V	N	K	H	2	0	2	1	0	0	2	3	1	2	1	1	0	1	1	3	2	0	0	6	0	0	28	0	2838.48	Q92743;F1N152	Q92743	198	225	HTRA1	Serine protease HTRA1	yes	no	2;3	9.9653e-28	169.01	By MS/MS	By MS/MS	By MS/MS	2	3
EVQVFEITENSAK	ATKPATTKPMVKMSREVQVFEITENSAKLH	SREVQVFEITENSAKLHWERAEPPGPYFYD	R	E	V	A	K	L	1	0	1	0	0	1	3	0	0	1	0	1	0	1	0	1	1	0	0	2	0	0	13	0	1492.74	P12111	P12111	2994	3006	COL6A3	Collagen alpha-3(VI) chain	yes	yes	2	1.1653e-43	259.08	By MS/MS	By MS/MS	By MS/MS	1	1
EVTGIITQGAR	YGNDQWLQVDLGSSKEVTGIITQGARNFGS	GSSKEVTGIITQGARNFGSVQFVASYKVAY	K	E	V	A	R	N	1	1	0	0	0	1	1	2	0	2	0	0	0	0	0	0	2	0	0	1	0	0	11	0	1143.62	Q08431	Q08431	298	308	MFGE8	Lactadherin;Lactadherin short form;Medin	yes	yes	2	0.00013689	155.84	By MS/MS	By MS/MS	By MS/MS	1	1
EVTSDSGSIVVSGLTPGVEYVYTIQVLR	FKLGVRPSQGGEAPREVTSDSGSIVVSGLT	LTPGVEYVYTIQVLRDGQERDAPIVNKVVT	R	E	V	L	R	D	0	1	0	1	0	1	2	3	0	2	2	0	0	0	1	4	3	0	2	6	0	0	28	0	2967.54	P02751	P02751	1130	1157	FN1	Fibronectin;Anastellin;Ugl-Y1;Ugl-Y2;Ugl-Y3	yes	yes	2;3;4	3.9103e-46	202.46	By MS/MS	By MS/MS	By MS/MS	7	8
EVTSDSGSIVVSGLTPGVEYVYTIQVLRDGQER	FKLGVRPSQGGEAPREVTSDSGSIVVSGLT	EYVYTIQVLRDGQERDAPIVNKVVTPLSPP	R	E	V	E	R	D	0	2	0	2	0	2	3	4	0	2	2	0	0	0	1	4	3	0	2	6	0	0	33	1	3552.79	P02751	P02751	1130	1162	FN1	Fibronectin;Anastellin;Ugl-Y1;Ugl-Y2;Ugl-Y3	yes	yes	3	5.8503e-08	101.3		By MS/MS			1
EVVELAQGYDNVR	FFYIHVDKRSDYLHREVVELAQGYDNVRVT	HREVVELAQGYDNVRVTPWRMVTIWGGASL	R	E	V	V	R	V	1	1	1	1	0	1	2	1	0	0	1	0	0	0	0	0	0	0	1	3	0	0	13	0	1490.74	Q9H1B5	Q9H1B5	276	288	XYLT2	Xylosyltransferase 2	yes	yes	2	0.058376	58.889		By MS/MS			1
EVVLQWFTENSK	LEKTKANIKWVKENKEVVLQWFTENSK___	ENKEVVLQWFTENSK_______________	K	E	V	S	K	-	0	0	1	0	0	1	2	0	0	0	1	1	0	1	0	1	1	1	0	2	0	0	12	0	1478.74	P15144	P15144	956	967	ANPEP	Aminopeptidase N	yes	yes	2	1.6643e-08	150.61	By matching	By MS/MS	By MS/MS	1	1
EVWFFGLQYQDTK	GKQLFDQVVKTIGLREVWFFGLQYQDTKGF	LREVWFFGLQYQDTKGFSTWLKLNKKVTAQ	R	E	V	T	K	G	0	0	0	1	0	2	1	1	0	0	1	1	0	2	0	0	1	1	1	1	0	0	13	0	1659.79	P26038;P26041;O35763;P26042	P26038	41	53	MSN;Msn	Moesin	yes	no	2	4.9589e-23	218.49	By MS/MS	By MS/MS	By matching	1	1
EVYTFASEPNDVFFK	YFFVVLGIGRKVNIKEVYTFASEPNDVFFK	EVYTFASEPNDVFFKLVDKSTELNEEPLMR	K	E	V	F	K	L	1	0	1	1	0	0	2	0	0	0	0	1	0	3	1	1	1	0	1	2	0	0	15	0	1791.84	P12111	P12111	2782	2796	COL6A3	Collagen alpha-3(VI) chain	yes	yes	2	7.4375e-07	142.08	By MS/MS	By MS/MS	By MS/MS	1	1
EWEEAELQAK	QLEIRHRNRMDRVKKEWEEAELQAKNLPKA	DRVKKEWEEAELQAKNLPKAERQTLIQHFQ	K	E	W	A	K	N	2	0	0	0	0	1	4	0	0	0	1	1	0	0	0	0	0	1	0	0	0	0	10	0	1231.57	Q06481;P15943	Q06481	411	420	APLP2;Aplp2	Amyloid-like protein 2	yes	no	2	0.057488	68.224	By matching		By MS/MS	1
EWEGGWGGAQEEER	PQLLGFGHGARGAEREWEGGWGGAQEEERE	REWEGGWGGAQEEEREREALMLKHLQEALG	R	E	W	E	R	E	1	1	0	0	0	1	5	4	0	0	0	0	0	0	0	0	0	2	0	0	0	0	14	0	1618.66	Q9Y240	Q9Y240	28	41	CLEC11A	C-type lectin domain family 11 member A	yes	yes	2	1.0898e-17	196.88		By MS/MS	By MS/MS		1
EWFLQAAK	TFTTQETITNAETAKEWFLQAAKDPSAVAK	TNAETAKEWFLQAAKDPSAVAKHFVALSTN	K	E	W	A	K	D	2	0	0	0	0	1	1	0	0	0	1	1	0	1	0	0	0	1	0	0	0	0	8	0	991.513	P06744	P06744	227	234	GPI	Glucose-6-phosphate isomerase	yes	yes	2	0.022453	104.11	By MS/MS	By MS/MS	By MS/MS	1	1
EWFWDLATGTMK	GECQAEGVLFFQGDREWFWDLATGTMKERS	GDREWFWDLATGTMKERSWPAVGNCSSALR	R	E	W	M	K	E	1	0	0	1	0	0	1	1	0	0	1	1	1	1	0	0	2	2	0	0	0	0	12	0	1483.68	P02790	P02790	167	178	HPX	Hemopexin	yes	yes	2	1.1807e-07	173.37	By MS/MS	By MS/MS	By MS/MS	2	1
EYAGYLLYSER	ACAHGMLAEDGASCREYAGYLLYSERTILK	ASCREYAGYLLYSERTILKSIHLSDERNLN	R	E	Y	E	R	T	1	1	0	0	0	0	2	1	0	0	2	0	0	0	0	1	0	0	3	0	0	0	11	0	1362.65	Q07954	Q07954	2196	2206	LRP1	Prolow-density lipoprotein receptor-related protein 1;Low-density lipoprotein receptor-related protein 1 85 kDa subunit;Low-density lipoprotein receptor-related protein 1 515 kDa subunit;Low-density lipoprotein receptor-related protein 1 intracellular domain	yes	yes	2	0.010339	100.25	By matching	By MS/MS	By MS/MS	1	1
EYFSWEGAFQHVGK	RKLDPGSEETQTLVREYFSWEGAFQHVGKA	REYFSWEGAFQHVGKAFNQGKIFK______	R	E	Y	G	K	A	1	0	0	0	0	1	2	2	1	0	0	1	0	2	0	1	0	1	1	1	0	0	14	0	1683.77	P26641	P26641	415	428	EEF1G	Elongation factor 1-gamma	yes	yes	2;3	0.00025605	126.39	By MS/MS	By MS/MS	By MS/MS	2	1
EYQDLLNVK	DEIQNMKEEMARHLREYQDLLNVKMALDIE	MARHLREYQDLLNVKMALDIEIATYRKLLE	R	E	Y	V	K	M	0	0	1	1	0	1	1	0	0	0	2	1	0	0	0	0	0	0	1	1	0	0	9	0	1120.58	P08670;Q5R1W8;P31001;P17661;Q8HZR5;Q16352;P07196;P07197;P12036;P16884	P08670	382	390	VIM;Des;DES;INA;NEFL;NEFM;NEFH;Nefh	Vimentin;Desmin;Alpha-internexin;Neurofilament light polypeptide;Neurofilament medium polypeptide;Neurofilament heavy polypeptide	yes	no	2	0.036716	89.55	By matching	By MS/MS	By MS/MS	1	1
EYQLNDSAAYYLNDLER	LWADHGVQACFGRSREYQLNDSAAYYLNDL	QLNDSAAYYLNDLERIAQSDYIPTQQDVLR	R	E	Y	E	R	I	2	1	2	2	0	1	2	0	0	0	3	0	0	0	0	1	0	0	3	0	0	0	17	0	2075.94	P04899	P04899	146	162	GNAI2	Guanine nucleotide-binding protein G(i) subunit alpha-2	yes	yes	2	0.0012381	102.52			By MS/MS
FAAATGATPIAGR	SVISSRNTGQRAVLKFAAATGATPIAGRFT	LKFAAATGATPIAGRFTPGTFTNQIQAAFR	K	F	A	G	R	F	5	1	0	0	0	0	0	2	0	1	0	0	0	1	1	0	2	0	0	0	0	0	13	0	1202.64	P14206;P08865	P14206	90	102	Rpsa;RPSA	40S ribosomal protein SA	yes	no	2	0.0002474	123.75	By MS/MS	By MS/MS	By matching	1	1
FADDQLIIDFDNFVR	GFKMPCQLHQVIVARFADDQLIIDFDNFVR	FADDQLIIDFDNFVRCLVRLETLFKIFKQL	R	F	A	V	R	C	1	1	1	4	0	1	0	0	0	2	1	0	0	3	0	0	0	0	0	1	0	0	15	0	1826.88	P17655	P17655	650	664	CAPN2	Calpain-2 catalytic subunit	yes	yes	2	0.00014619	128.67		By MS/MS	By MS/MS		1
FAEAFEAIPR	YGETCPGLEQYAIKKFAEAFEAIPRALAEN	YAIKKFAEAFEAIPRALAENSGVKANEVIS	K	F	A	P	R	A	3	1	0	0	0	0	2	0	0	1	0	0	0	2	1	0	0	0	0	0	0	0	10	0	1149.58	P50990	P50990	441	450	CCT8	T-complex protein 1 subunit theta	yes	yes	2	0.0035502	124.23	By MS/MS	By MS/MS	By matching	1	1
FAESFEVTVTK	LDPPLIALDKDAPLRFAESFEVTVTKEGEI	APLRFAESFEVTVTKEGEICGFKIHGQNVP	R	F	A	T	K	E	1	0	0	0	0	0	2	0	0	0	0	1	0	2	0	1	2	0	0	2	0	0	11	0	1256.63	O94985	O94985	70	80	CLSTN1	Calsyntenin-1;Soluble Alc-alpha;CTF1-alpha	yes	yes	2	0.024472	87.298		By matching	By MS/MS		1
FAFQAEVNR	LNASQIRELREKSEKFAFQAEVNRMMKLII	REKSEKFAFQAEVNRMMKLIINSLYKNKEI	K	F	A	N	R	M	2	1	1	0	0	1	1	0	0	0	0	0	0	2	0	0	0	0	0	1	0	0	9	0	1080.54	P14625	P14625	76	84	HSP90B1	Endoplasmin	yes	yes	2	0.0016102	152.47	By MS/MS	By MS/MS	By MS/MS	1	1
FAGVFHVEK	VPLSLAQIDLNITCRFAGVFHVEKNGRYSI	LNITCRFAGVFHVEKNGRYSISRTEAADLC	R	F	A	E	K	N	1	0	0	0	0	0	1	1	1	0	0	1	0	2	0	0	0	0	0	2	0	0	9	0	1032.54	P16070	P16070	30	38	CD44	CD44 antigen	yes	yes	2	0.0098746	114.5	By MS/MS	By MS/MS	By MS/MS	1	1
FAIQDISVEETSAK	NVKMTLGMIWTIILRFAIQDISVEETSAKE	RFAIQDISVEETSAKEGLLLWCQRKTAPYK	R	F	A	A	K	E	2	0	0	1	0	1	2	0	0	2	0	1	0	1	0	2	1	0	0	1	0	0	14	0	1536.77	O43707;Q08043;P12814;P35609	P12814	134	147	ACTN4;ACTN3;ACTN1;ACTN2	Alpha-actinin-4;Alpha-actinin-3;Alpha-actinin-1;Alpha-actinin-2	no	no	2	4.3361e-25	218.18	By MS/MS	By MS/MS	By MS/MS	1	1
FANYIDKVR	TRTNEKVELQELNDRFANYIDKVRFLEQQN	QELNDRFANYIDKVRFLEQQNKILLAELEQ	R	F	A	V	R	F	1	1	1	1	0	0	0	0	0	1	0	1	0	1	0	0	0	0	1	1	0	0	9	1	1124.6	P08670;Q5R1W8	P08670	114	122	VIM	Vimentin	yes	no	2;3	0.005682	127.56	By MS/MS	By MS/MS	By MS/MS	2	2
FAQGSSLSFAAVDR	YWLLDGAPVQDTERRFAQGSSLSFAAVDRL	RFAQGSSLSFAAVDRLQDSGTFQCVARDDV	R	F	A	D	R	L	3	1	0	1	0	1	0	1	0	0	1	0	0	2	0	3	0	0	0	1	0	0	14	0	1454.72	Q13308;Q8BKG3	Q13308	79	92	PTK7;Ptk7	Inactive tyrosine-protein kinase 7	yes	no	2	5.5058e-13	142.08	By MS/MS	By MS/MS	By MS/MS	1	1
FCGQLGSPLGNPPGK	YDYVKISADKKSLGRFCGQLGSPLGNPPGK	FCGQLGSPLGNPPGKKEFMSQGNKMLLTFH	R	F	C	G	K	K	0	0	1	0	1	1	0	4	0	0	2	1	0	1	3	1	0	0	0	0	0	0	15	0	1527.75	P00736	P00736	88	102	C1R	Complement C1r subcomponent;Complement C1r subcomponent heavy chain;Complement C1r subcomponent light chain	yes	yes	2	0.0029641	90.306	By MS/MS	By MS/MS		1	1
FCGTFRPAPLVAPGNQVTLR	EVFAGSGTSGQRLGRFCGTFRPAPLVAPGN	RPAPLVAPGNQVTLRMTTDEGTGGRGFLLW	R	F	C	L	R	M	2	2	1	0	1	1	0	2	0	0	2	0	0	2	3	0	2	0	0	2	0	0	20	1	2200.16	Q15113	Q15113	111	130	PCOLCE	Procollagen C-endopeptidase enhancer 1	yes	yes	2;3	8.6861e-05	94.384	By MS/MS	By MS/MS	By MS/MS	2	2
FDEHQSKPEILNLVK	IAVAQYSDDVKVESRFDEHQSKPEILNLVK	FDEHQSKPEILNLVKRMKIKTGKALNLGYA	R	F	D	V	K	R	0	0	1	1	0	1	2	0	1	1	2	2	0	1	1	1	0	0	0	1	0	0	15	1	1795.95	P12111	P12111	890	904	COL6A3	Collagen alpha-3(VI) chain	yes	yes	2;3;4	1.5273e-13	176.51	By MS/MS	By MS/MS	By MS/MS	3	3
FDGALNVDLTEFQTNLVPYPR	RLISQIVSSITASLRFDGALNVDLTEFQTN	VDLTEFQTNLVPYPRIHFPLATYAPVISAE	R	F	D	P	R	I	1	1	2	2	0	1	1	1	0	0	3	0	0	2	2	0	2	0	1	2	0	0	21	0	2408.2	Q9BQE3;A5A6J1;P68363;Q71U36;P0DPH8;P0DPH7;Q6PEY2;P68366;Q9NY65;Q9JJZ2;Q8WQ47	Q9BQE3	244	264	TUBA1C;TUBA1B;TUBA1A;TUBA3E;TUBA4A;TUBA8;Tuba8	Tubulin alpha-1C chain;Tubulin alpha-1B chain;Tubulin alpha-1A chain;Tubulin alpha-3E chain;Tubulin alpha-4A chain;Tubulin alpha-8 chain	yes	no	2	8.7835e-06	113.72	By MS/MS	By MS/MS	By MS/MS	1	1
FDGGVEAIATR	SYNRTFMKLGPEAFRFDGGVEAIATRQNEK	EAFRFDGGVEAIATRQNEKYYILRPEVMET	R	F	D	T	R	Q	2	1	0	1	0	0	1	2	0	1	0	0	0	1	0	0	1	0	0	1	0	0	11	0	1134.57	P33908;O02773	P33908	526	536	MAN1A1	Mannosyl-oligosaccharide 1,2-alpha-mannosidase IA	yes	no	2	0.0078655	102.52	By matching	By MS/MS	By matching	1	1
FDGILGMAYPR	GEATKQPGITFIAAKFDGILGMAYPRISVN	IAAKFDGILGMAYPRISVNNVLPVFDNLMQ	K	F	D	P	R	I	1	1	0	1	0	0	0	2	0	1	1	0	1	1	1	0	0	0	1	0	0	0	11	0	1238.61	P07339	P07339	195	205	CTSD	Cathepsin D;Cathepsin D light chain;Cathepsin D heavy chain	yes	yes	2	0.0022434	120.15	By matching	By MS/MS	By MS/MS	1	1
FDLEPDTYCR	IIAPPDQVIALTFEKFDLEPDTYCRYDSVS	LTFEKFDLEPDTYCRYDSVSVFNGAVSDDS	K	F	D	C	R	Y	0	1	0	2	1	0	1	0	0	0	1	0	0	1	1	0	1	0	1	0	0	0	10	0	1314.56	Q15113	Q15113	205	214	PCOLCE	Procollagen C-endopeptidase enhancer 1	yes	yes	2	0.014641	101.11	By matching	By MS/MS	By matching	1	1
FDPVRGEVPPR	WLGRYYCFQGNQFLRFDPVRGEVPPRYPRD	QFLRFDPVRGEVPPRYPRDVRDYFMPCPGR	R	F	D	P	R	Y	0	2	0	1	0	0	1	1	0	0	0	0	0	1	3	0	0	0	0	2	0	0	11	1	1267.67	P02790	P02790	209	219	HPX	Hemopexin	yes	yes	3	0.047723	53.569	By MS/MS	By MS/MS	By MS/MS	1	1
FDYIPPVNADDLSK	FRGPDPGVPAYRFVRFDYIPPVNADDLSKI	RFDYIPPVNADDLSKITKIMRQKEGFFLTA	R	F	D	S	K	I	1	0	1	3	0	0	0	0	0	1	1	1	0	1	2	1	0	0	1	1	0	0	14	0	1592.77	P35442	P35442	60	73	THBS2	Thrombospondin-2	yes	yes	2	0.037293	69.261	By MS/MS	By MS/MS	By MS/MS	1	1
FEELNADLFR	LYEGIDFYTSITRARFEELNADLFRGTLDP	ITRARFEELNADLFRGTLDPVEKALRDAKL	R	F	E	F	R	G	1	1	1	1	0	0	2	0	0	0	2	0	0	2	0	0	0	0	0	0	0	0	10	0	1252.61	P63017;P11142;P54652	P63017	302	311	Hspa8;HSPA8;HSPA2	Heat shock cognate 71 kDa protein;Heat shock-related 70 kDa protein 2	yes	no	2	0.0027167	135.79	By matching	By MS/MS	By MS/MS	1	1
FEELNMDLFR	FYEGEDFSETLTRAKFEELNMDLFRSTMKP	LTRAKFEELNMDLFRSTMKPVQKVLEDSDL	K	F	E	F	R	S	0	1	1	1	0	0	2	0	0	0	2	0	1	2	0	0	0	0	0	0	0	0	10	0	1312.61	P11021;P20029	P11021	327	336	HSPA5;Hspa5	78 kDa glucose-regulated protein	yes	no	2	0.032583	78.934	By MS/MS			1
FEGGVVIAADMLGSYGSLAR	TQNPMVTGTSVLGVKFEGGVVIAADMLGSY	VIAADMLGSYGSLARFRNISRIMRVNNSTM	K	F	E	A	R	F	3	1	0	1	0	0	1	4	0	1	2	0	1	1	0	2	0	0	1	2	0	0	20	0	2012	P28070	P28070	61	80	PSMB4	Proteasome subunit beta type-4	yes	yes	2	0.0033643	79.771	By matching	By MS/MS		1	1
FEMGHVR	IFQNLDGALDEVVLKFEMGHVRARNLAYDT	ALDEVVLKFEMGHVRARNLAYDTLPVLIHG	K	F	E	V	R	A	0	1	0	0	0	0	1	1	1	0	0	0	1	1	0	0	0	0	0	1	0	0	7	0	874.412	Q02809	Q02809	221	227	PLOD1	Procollagen-lysine,2-oxoglutarate 5-dioxygenase 1	yes	yes	2	0.019442	118.06	By MS/MS	By MS/MS	By MS/MS	1	1
FEPGQSYAGVVQYSHSQMQEHVSLR	VVKVIDRLSRDELVKFEPGQSYAGVVQYSH	VQYSHSQMQEHVSLRSPSIRNVQELKEAIK	K	F	E	L	R	S	1	1	0	0	0	4	2	2	2	0	1	0	1	1	1	4	0	0	2	3	0	0	25	0	2863.33	P12109	P12109	653	677	COL6A1	Collagen alpha-1(VI) chain	yes	yes	2;3;4	1.4653e-49	215.75	By MS/MS	By MS/MS	By MS/MS	6	5
FEVGDIMLIR	DTLVVTNAAGGLNPKFEVGDIMLIRDHINL	GLNPKFEVGDIMLIRDHINLPGFSGQNPLR	K	F	E	I	R	D	0	1	0	1	0	0	1	1	0	2	1	0	1	1	0	0	0	0	0	1	0	0	10	0	1191.63	P00491	P00491	124	133	PNP	Purine nucleoside phosphorylase	yes	yes	2	0.032028	88.948	By MS/MS	By MS/MS	By MS/MS	1	1
FFETCDLDNDKYIALDEWAGCFGIK	PLRAPLIPMEHCTTRFFETCDLDNDKYIAL	KYIALDEWAGCFGIKQKDIDKDLVI_____	R	F	F	I	K	Q	2	0	1	4	2	0	2	2	0	2	2	2	0	3	0	0	1	1	1	0	0	0	25	1	3026.35	P09486	P09486	269	293	SPARC	SPARC	yes	yes	3	0.00034496	82.593		By MS/MS	By MS/MS		1
FFGLPQTGDLDQNTIETMR	CNLFVLKDTLKKMQKFFGLPQTGDLDQNTI	PQTGDLDQNTIETMRKPRCGNPDVANYNFF	K	F	F	M	R	K	0	1	1	2	0	2	1	2	0	1	2	0	1	2	1	0	3	0	0	0	0	0	19	0	2182.04	P08253	P08253	80	98	MMP2	72 kDa type IV collagenase;PEX	yes	yes	2;3	5.7484e-16	166.6	By MS/MS	By MS/MS	By MS/MS	2	4
FFLQGIQLNTILPDAR	TVLLFQFGMNASSSRFFLQGIQLNTILPDA	FLQGIQLNTILPDARDPAFKAANGSLRALQ	R	F	F	A	R	D	1	1	1	1	0	2	0	1	0	2	3	0	0	2	1	0	1	0	0	0	0	0	16	0	1845.01	P11279	P11279	299	314	LAMP1	Lysosome-associated membrane glycoprotein 1	yes	yes	2	0.0039269	72.089	By matching	By MS/MS	By matching	1	1
FFNANQWADIFQASGAK	PSFKYEDFGPLFTAKFFNANQWADIFQASG	NANQWADIFQASGAKYIVLTSKHHEGFTLW	K	F	F	A	K	Y	4	0	2	1	0	2	0	1	0	1	0	1	0	3	0	1	0	1	0	0	0	0	17	0	1913.91	Q9BTY2	Q9BTY2	111	127	FUCA2	Plasma alpha-L-fucosidase	yes	yes	2	0.00050202	114.87	By MS/MS	By matching	By MS/MS	1	1
FGANAILGVSLAVCK	DKLMIEMDGTENKSKFGANAILGVSLAVCK	FGANAILGVSLAVCKAGAVEKGVPLYRHIA	K	F	G	C	K	A	3	0	1	0	1	0	0	2	0	1	2	1	0	1	0	1	0	0	0	2	0	0	15	0	1518.82	P06733;Q9XSJ4;I0J1J1;P21550;P13929	P06733	106	120	ENO1;Eno3;ENO3	Alpha-enolase;Beta-enolase	no	no	2	4.4327e-05	135.99	By MS/MS	By MS/MS	By MS/MS	1	1
FGAVFLWDSGSSVGEITGHNK	EDSKRIAVVGEGREKFGAVFLWDSGSSVGE	WDSGSSVGEITGHNKVINSVDIKQSRPYRL	K	F	G	N	K	V	1	0	1	1	0	0	1	4	1	1	1	1	0	2	0	3	1	1	0	2	0	0	21	0	2207.06	O75083	O75083	127	147	WDR1	WD repeat-containing protein 1	yes	yes	3	6.7557e-09	136.49	By MS/MS	By MS/MS	By MS/MS	1	1
FGEENIEVYHSYFWPLEWTIPSR	EYGACGLSEEKAVEKFGEENIEVYHSYFWP	YHSYFWPLEWTIPSRDNNKCYAKIICNTKD	K	F	G	S	R	D	0	1	1	0	0	0	4	1	1	2	1	0	0	2	2	2	1	2	2	1	0	0	23	0	2898.37	Q16881	Q16881	544	566	TXNRD1	Thioredoxin reductase 1, cytoplasmic	yes	yes	3	0.0026571	58.974	By matching	By MS/MS	By MS/MS	1	1
FGFEVGPACFMG	IVDIMFNDFGEASQKFGFEVGPACFMG___	SQKFGFEVGPACFMG_______________	K	F	G	M	G	-	1	0	0	0	1	0	1	3	0	0	0	0	1	3	1	0	0	0	0	1	0	0	12	0	1317.55	P20908	P20908	1827	1838	COL5A1	Collagen alpha-1(V) chain	yes	yes	2	0.057972	72.485	By MS/MS	By MS/MS	By MS/MS	1	1
FGFPEGSVELYAEK	KGRRIRELTAVVQKRFGFPEGSVELYAEKV	RFGFPEGSVELYAEKVATRGLCAIAQAESL	R	F	G	E	K	V	1	0	0	0	0	0	3	2	0	0	1	1	0	2	1	1	0	0	1	1	0	0	14	0	1571.75	P23396	P23396	77	90	RPS3	40S ribosomal protein S3	yes	yes	2	0.010258	83.182	By matching	By MS/MS		1	1
FGFSLPYVQYFGGVSALSK	RCFSQPRHISVAMDKFGFSLPYVQYFGGVS	LPYVQYFGGVSALSKQQFLTINGFPNNYWG	K	F	G	S	K	Q	1	0	0	0	0	1	0	3	0	0	2	1	0	3	1	3	0	0	2	2	0	0	19	0	2066.05	P15291	P15291	276	294	B4GALT1	Beta-1,4-galactosyltransferase 1;Lactose synthase A protein;N-acetyllactosamine synthase;Beta-N-acetylglucosaminylglycopeptide beta-1,4-galactosyltransferase;Beta-N-acetylglucosaminyl-glycolipid beta-1,4-galactosyltransferase;Processed beta-1,4-galactosyltransferase 1	yes	yes	2;3	0.0030054	81.904	By MS/MS	By MS/MS	By MS/MS	2	2
FGGEHVPNSPFQVTALAGDQPSVQPPLR	FYTAPQPGKYVICVRFGGEHVPNSPFQVTA	TALAGDQPSVQPPLRSQQLAPQYTYAQGGQ	R	F	G	L	R	S	2	1	1	1	0	3	1	3	1	0	2	0	0	2	5	2	1	0	0	3	0	0	28	0	2944.48	P21333	P21333	1726	1753	FLNA	Filamin-A	yes	yes	3	0.00031541	70.983	By MS/MS	By matching		1	1
FGGGGDAGSKGPMVSAQESQAQAILQQAR	GLPGPPGTMLMLPFRFGGGGDAGSKGPMVS	SAQESQAQAILQQARLALRGPAGPMGLTGR	R	F	G	A	R	L	5	1	0	1	0	5	1	6	0	1	1	1	1	1	1	3	0	0	0	1	0	0	29	1	2845.38	P20908	P20908	526	554	COL5A1	Collagen alpha-1(V) chain	yes	yes	3	1.2933e-19	145.52	By MS/MS			1
FGGPAGLWTK	GYTISQVRSMKILKRFGGPAGLWTKDPLGQ	KILKRFGGPAGLWTKDPLGQTEKIYVLDGT	R	F	G	T	K	D	1	0	0	0	0	0	0	3	0	0	1	1	0	1	1	0	1	1	0	0	0	0	10	0	1032.54	Q9NRN5	Q9NRN5	151	160	OLFML3	Olfactomedin-like protein 3	yes	yes	2	0.0087944	107.1	By MS/MS	By MS/MS	By MS/MS	1	1
FGPYYTEPVIAGLDPK	YTLMSMVANLLYEKRFGPYYTEPVIAGLDP	GPYYTEPVIAGLDPKTFKPFICSLDLIGCP	R	F	G	P	K	T	1	0	0	1	0	0	1	2	0	1	1	1	0	1	3	0	1	0	2	1	0	0	16	0	1765.89	P49720	P49720	100	115	PSMB3	Proteasome subunit beta type-3	yes	yes	2	0.0024318	91.914	By MS/MS	By MS/MS		1	1
FGTINIVHPK	VTGAWSAKAAEEAKKFGTINIVHPKLGSYT	EEAKKFGTINIVHPKLGSYTKIPDPSTWNL	K	F	G	P	K	L	0	0	1	0	0	0	0	1	1	2	0	1	0	1	1	0	1	0	0	1	0	0	10	0	1124.63	Q9Y617	Q9Y617	118	127	PSAT1	Phosphoserine aminotransferase	yes	yes	2;3	0.0046288	119.21	By MS/MS	By MS/MS	By MS/MS	2	2
FGVEQDVDMVFASFIR	VDLPAVSEKDIQDLKFGVEQDVDMVFASFI	GVEQDVDMVFASFIRKASDVHEVRKVLGEK	K	F	G	I	R	K	1	1	0	2	0	1	1	1	0	1	0	0	1	3	0	1	0	0	0	3	0	0	16	0	1858.89	P14618;P52480	P14618	231	246	PKM;Pkm	Pyruvate kinase PKM	yes	no	2;3	4.7648e-06	135.47	By MS/MS	By MS/MS	By MS/MS	5	5
FHTSRPESFAIYK	LHLGKAFDITYVRLKFHTSRPESFAIYKRT	LKFHTSRPESFAIYKRTREDGPWIPYQYYS	K	F	H	Y	K	R	1	1	0	0	0	0	1	0	1	1	0	1	0	2	1	2	1	0	1	0	0	0	13	1	1581.79	P11047;Q1LVF0;Q9Y6N6	P11047	152	164	LAMC1;lamc1;LAMC3	Laminin subunit gamma-1;Laminin subunit gamma-3	yes	no	3	0.056003	48.229	By MS/MS	By MS/MS	By matching	1	1
FHVEEEGKGK	ANPAAGSVILLENLRFHVEEEGKGKDASGN	LENLRFHVEEEGKGKDASGNKVKAEPAKIE	R	F	H	G	K	D	0	0	0	0	0	0	3	2	1	0	0	2	0	1	0	0	0	0	0	1	0	0	10	1	1158.57	A5A6K4;P00558;P09041	A5A6K4	124	133	PGK1;Pgk2	Phosphoglycerate kinase 1;Phosphoglycerate kinase 2	yes	no	2	0.018344	126.24	By MS/MS	By matching		1	1
FIAVGYVDDTQFVR	YFYTAMSRPGRGEPRFIAVGYVDDTQFVRF	RFIAVGYVDDTQFVRFDSDAASPRGEPRAP	R	F	I	V	R	F	1	1	0	2	0	1	0	1	0	1	0	0	0	2	0	0	1	0	1	3	0	0	14	0	1628.82	P30492;Q95604;P30383;Q29940;P10319;P18464;P18465;P30464;P30484;P30490;P30491;P30495;P30498;P30493;P30685;P30508;Q29960;P30510;P13746;P16188;P05534;P04439;P30443;P30455;P30377;P30504;P30447;P30378;P30376;P30375;P13749	P30492	46	59	HLA-B;HLA-C;HLA-A	HLA class I histocompatibility antigen, B-54 alpha chain;HLA class I histocompatibility antigen, Cw-17 alpha chain;HLA class I histocompatibility antigen, B-59 alpha chain;HLA class I histocompatibility antigen, B-58 alpha chain;HLA class I histocompatibility antigen, B-51 alpha chain;HLA class I histocompatibility antigen, B-57 alpha chain;HLA class I histocompatibility antigen, B-15 alpha chain…	no	no	2	0.0029567	94.465		By matching	By MS/MS		1
FICTTSAIQNR	AKAISEQTGKELLYKFICTTSAIQNRFKYA	LLYKFICTTSAIQNRFKYARVTPDTDWARL	K	F	I	N	R	F	1	1	1	0	1	1	0	0	0	2	0	0	0	1	0	1	2	0	0	0	0	0	11	0	1309.64	P53396	P53396	18	28	ACLY	ATP-citrate synthase	yes	yes	2	0.024442	87.308	By MS/MS	By MS/MS	By matching	1	1
FIDNLRDR	PYGALVDKVKSFTKRFIDNLRDRYYRCDRN	VKSFTKRFIDNLRDRYYRCDRNLVWNAGAL	R	F	I	D	R	Y	0	2	1	2	0	0	0	0	0	1	1	0	0	1	0	0	0	0	0	0	0	0	8	1	1047.55	P12109	P12109	69	76	COL6A1	Collagen alpha-1(VI) chain	yes	yes	3	0.029144	72.485		By MS/MS	By MS/MS		1
FIINDWVK	STVKQVDFSEVERARFIINDWVKTHTKGMI	SEVERARFIINDWVKTHTKGMISNLLGKGA	R	F	I	V	K	T	0	0	1	1	0	0	0	0	0	2	0	1	0	1	0	0	0	1	0	1	0	0	8	0	1033.56	P05121	P05121	157	164	SERPINE1	Plasminogen activator inhibitor 1	yes	yes	2	0.015688	117.17	By MS/MS	By MS/MS	By MS/MS	1	1
FIIPNVVK	ESRLNLVQRNVNIFKFIIPNVVKYSPNCKL	RNVNIFKFIIPNVVKYSPNCKLLIVSNPVD	K	F	I	V	K	Y	0	0	1	0	0	0	0	0	0	2	0	1	0	1	1	0	0	0	0	2	0	0	8	0	928.575	P00338;Q5R1W9	P00338	119	126	LDHA	L-lactate dehydrogenase A chain	yes	no	2	0.042697	92.191	By MS/MS	By MS/MS	By MS/MS	1	1
FIIPQIVK	ESRLNLVQRNVNVFKFIIPQIVKYSPDCII	RNVNVFKFIIPQIVKYSPDCIIIVVSNPVD	K	F	I	V	K	Y	0	0	0	0	0	1	0	0	0	3	0	1	0	1	1	0	0	0	0	1	0	0	8	0	956.606	P07195;A5A6N7	P07195	120	127	LDHB	L-lactate dehydrogenase B chain	yes	no	2	0.019561	108.98	By MS/MS	By MS/MS	By MS/MS	1	1
FITHAPPGEFNEVFNDVR	DDRVSDEEKVRIAAKFITHAPPGEFNEVFN	HAPPGEFNEVFNDVRLLLNNDNLLREGAAH	K	F	I	V	R	L	1	1	2	1	0	0	2	1	1	1	0	0	0	3	2	0	1	0	0	2	0	0	18	0	2088.01	P52907	P52907	20	37	CAPZA1	F-actin-capping protein subunit alpha-1	yes	yes	3	0.008807	55.437		By MS/MS	By MS/MS		1
FITIFGTR	LFQAGELKWGTDEEKFITIFGTRSVSHLRK	WGTDEEKFITIFGTRSVSHLRKVFDKYMTI	K	F	I	T	R	S	0	1	0	0	0	0	0	1	0	2	0	0	0	2	0	0	2	0	0	0	0	0	8	0	953.533	P08758	P08758	194	201	ANXA5	Annexin A5	yes	yes	2	0.01724	113.89		By MS/MS	By MS/MS		1
FKDIFQEIYDK	YLSTKNTILKKYDGRFKDIFQEIYDKQYKS	YDGRFKDIFQEIYDKQYKSQFEAQKIWYEH	R	F	K	D	K	Q	0	0	0	2	0	1	1	0	0	2	0	2	0	2	0	0	0	0	1	0	0	0	11	1	1444.72	O75874	O75874	223	233	IDH1	Isocitrate dehydrogenase [NADP] cytoplasmic	yes	yes	2;3	0.0025229	111.94	By MS/MS	By MS/MS	By MS/MS	1	2
[truncated: 2,412 more rows]
[truncated: 19 more columns]

## Sheet: DEP
Protein IDs	Protein names	Gene names	Fasta headers	Intensity control	Intensity Q16	Intensity Q17	FC_control VS Q16		FC_control VS Q17
[truncated: 382 more rows]
