# Supplementary material for: Antibacterial efficacy of a chitosan-based hydrogel loaded with epsilon poly-L-lysine and poly(I:C) extracellular vesicles for the control of polymicrobial extremity wound infections in a porcine polytrauma model
Source: Mil Med Res. 2026 Mar 23;13(1):100011. doi: 10.1016/j.mmr.2026.100011 (PMC13054572; doi:10.1016/j.mmr.2026.100011)
Supplement: Supplementary file 3 — Supplementary materialAdditional file 3. Data from polytrauma and control pigs [file mmc3.xlsx]

## Sheet: Sheet1
Pig ID	Date	BW	Sex	Period numbering	Period label during experiment	by whole Group (1=polytrauma; 2=control)	total blood loss (ml)	total blood loss (%)	liver blood loss (ml)	HR (bpm)	MAP (mmHg)	PAP (mmHg)	LVP (mmHg)	CVP (mmHg)	PAWP (mmHg)	(CO/wt)* 1000 (ml/min/kg)	SVR (mmHg/ (L/min/kg))	PVR (mmHg/ (L/min/kg))	PVR/SVR (ratio)	SV (ml/kg/beat)	O2 sat (%)	ACT	PiCCO tdCI (L/min/kg)	PiCCO CI (L/min/kg)	PiCCO CO (L/min)	PiCCO SVI (ml/kg/beat)	Temp (°C)	FiO2 (%)	pH	pCO2 (mm Hg)	pO2 (mm Hg)	Hct (%)	HCO3 (mmol/L)	TCO2 (mmol/L)	ABE (mmol/L)	pO2(A-a,T) (mm Hg)	FShunt(T) (%)	pO2(A,T) (mm Hg)	pO2(a,T)/FO2(I) (mm Hg)	Glu (mg/dL)	Lac (mmol/L)	Hb (g/dL)	FO2Hb (%)	FCO2Hb (%)	FMetHb (%)	O2 ct (mmol/L)	sO2 (%)	FHHb (%)	Na (mmol/L)
23A45-2	2023-11-14	21.9	M	1	P1 (baseline) (1228)	1				113	65	23	34	9	8	147.032	380.87	102.019	0.267857	1.30117	88	89	5.06	4.75	3.75	44	38.7	21	7.421	37.4	103	24.2	24.5	22.2	0	2.7	-3.9	105.8	491	118	2	7.8	94.5	2.6	2.7	4.7	99.8	0.2	137
23A45-2	2023-11-14	21.9	M	1.2	post lung injury (1420)	1				130	62	29	36
23A45-2	2023-11-14	21.9	M	2	P2 (trauma) (1358)	1				111	73	25	38	8	6	164.384	395.417	115.583	0.292308	1.48093		85	4.44	4.41	3.29	40	38.8	21	7.399	39.3	90	25.7	24	22	-0.5	13.5	3.8	103.5	428	120	2.3	8.3	90.3	2.4	2.7	4.7	95.2	4.6	136
23A45-2	2023-11-14	21.9	M	2.1	H1 (1520)	1				142	44	15	24	8													37.8	21	7.43	34.3	105	25.3	23.5	21	-1.1	4.7	-3.5	109.6	500	135	2.6	8.1	94.8	2.6	2.8	4.9	100.2	-0.2	134
23A45-2	2023-11-14	21.9	M	2.2	H2 (1535)	1				147	53	17	33	7							89						37.8	21	7.394	36.2	94.4	24.7	22.4	20.4	-2.4	13.2	0.1	107.5	449	153	3.8	7.9	93.2	2.6	2.6	4.7	98.3	1.6	134
23A45-2	2023-11-14	21.9	M	2.3	H3 (1540)	1				151	57	19	34	6							89						37.8	21	7.385	35.6	97.8	24.3	21.6	19.7	-3.3	10.4	0	108.3	466	138	3.9	7.8	93.1	2.6	2.7	4.6	98.3	1.6	135
23A45-2	2023-11-14	21.9	M	2.4	H4 (1550)	1				161	54	20	34	8							87						37.8	21	7.366	36.8	96.6	24.5	21.2	19.5	-3.8	10.2	0	106.8	460	132	4.3	7.9	92.8	2.6	2.8	4.6	98.1	1.8	135
23A45-2	2023-11-14	21.9	M	2.5	H5 (1600)	1				168	54	20	34	9							85						37.8	21	7.351	37.4	88.5	24.3	20.7	19.2	-4.5	17.7	1.2	106.2	421	126	4.4	7.8	92.4	2.6	2.7	4.6	97.6	2.3	135
23A45-2	2023-11-14	21.9	M	3	P3 (shock) (1612)	1	459.5	35	41.9	172	53	20	34	8	3	125.571	358.364	135.382	0.377778	0.730063	85	126	4.14	4.32	3.07	24	38.6	21	7.33	37.9		25	19.9	18.3	-5.5			105.1		133	5.3	8	92.1	2.4	3.1		97.5	2.4	136
23A45-2	2023-11-14	21.9	M	4	P4 (inflammation) (1755)	1				142	41	18	27	5	7	70.7763	508.645	155.419	0.305556	0.498424	88	87	2.47				38.3	30	7.344	33.8	149	23.6	19	17	-6.6	25.3	0.2	174.1	496	123	5.6	7.6	96.5	2.3	2.9	4.6	101.8	-1.7	135
23A45-2	2023-11-14	21.9	M	5		1
23A45-3	2023-11-21	28.2	M	1	P1 (baseline) (1300)	1				79	56	17	31	7	5	79.7872	614.133	150.4	0.244898	1.00996	99	101	4.69	5.12	3.96	64	38.3	21	7.501	31.6	124	26.1	26.1	22.5	1.9		-4.1	112.1	590	132	1.9	8.4	96.8	2.6	2.6	5.1		-2	137
23A45-3	2023-11-21	28.2	M	1.2	post lung injury (1353)	1				90	39	31	32	7
23A45-3	2023-11-21	28.2	M	2	P2 (trauma) (1421)	1				82	56	17	34	6	4	93.9716	532.075	138.34	0.26	1.146		128	3.82	3.82	3.22	47	37.3	21	7.489	30.8	118	25.8	24.9	21.6	0.5		-3.3	113.5	564	113	1.4	8.3	96.7	2.6	2.6	5	102	-1.9	137
23A45-3	2023-11-21	28.2	M	2.1	H1 (1536)	1				89	37	12		7							99						37.3	21	7.484	31.7	116	26.5	25.2	21.9	0.8		-3.5	112.4	552	120	1.7	8.5	96.9	2.5	2.5	5.2	102	-1.9	135
23A45-3	2023-11-21	28.2	M	2.2	H2 (1545)	1				93	46	14	27	7							100						37.3	21	7.464	33.4	107	28	25	21.9	0.6	3.3	-3.6	110.6	511	116	1.6	9	96.6	2.5	2.2	5.5	101.4	-1.3	136
23A45-3	2023-11-21	28.2	M	2.3	H3 (1557)	1				102	52	14	29	7							100						37.3	21	7.457	33.6	102	27.9	24.7	21.7	0.2	8	-3.3	110.3	487	111	1.5	9	96.1	2.5	2.4	5.4	101	-1	136
23A45-3	2023-11-21	28.2	M	2.4	H4 (1607)	1				106	54	15	30	6													37.3	21	7.449	34	102	28.3	24.4	21.5	0	8.2	-3.5	109.9	484	114	1.6	9.1	95.9	2.5	2.4	5.5	100.8	-0.8	136
23A45-3	2023-11-21	28.2	M	2.5	H5 (1617)	1				110	55	16	30	6													37.3	21	7.437	34.8	104	28.3	24.2	21.4	-0.4	4.6	-3.9	109	497	111	1.6	9.1	96.2	2.5	2.3	5.5	101	-1	136
23A45-3	2023-11-21	28.2	M	3	P3 (shock) (1627)	1	507.7	30	27.1	111	55	16	30	6	5	90.0709	544.016	122.126	0.22449	0.81145			3.57	3.57	3.01	31	38.3	21	7.41	37.6	105	28.2	24	21.5	-0.5	0.3	-5.4	105.2	500	109	1.7	9.1	95.8	2.5	2.3	5.5	100.6	-0.6	136
23A45-3	2023-11-21	28.2	M	4	P4 (inflammation) (1845)	1				130	52	21	32	4	5	88.2979	543.614	181.205	0.333333	0.679214		141	3.12	3.12	2.63	26	38	21	7.414	34.4	111	25.7	22.7	20.1	-2.1		-4.3	109.2	528	95	1.5	8.3	96	2.5	2.6	5	101.2	-1.1	139
23A45-3	2023-11-21	28.2	M	5	P5 (Stabilization) (1950)	1				101	55	19	34	5	6	96.8085	516.484	134.286	0.26	0.9585	99	87	3.2	3.18	2.7	33	37.4	30	7.42	34.3	163	21.1	22.8	20.9	-1.9	11.1	-0.4	174	543	87	1.4	6.7	97.5	2.6	2.7	4.2			139
23A45-5	2023-12-19	30.3	M	1	P1 (baseline) (1155)	1				78	78	15	40	6	5	125.743	572.598	79.5276	0.138889	1.61208	90	151	4.49	4.72	3.93	58	37.8	21	7.472	35.3	116	22.1	26.4	24	2.2		-3.5	108.8	551	121	2.1	7.1	95.9	2.5	2.6	4.3	101.1	-1	135
23A45-5	2023-12-19	30.3	M	1.2	post lung injury (1249)	1				81	70	20	37	5
23A45-5	2023-12-19	30.3	M	2	P2 (trauma) (1306)	1				78	71	17	39	7	4	129.373	494.694	100.485	0.203125	1.65863	93	97	5.04	5.02	4.41	60	37.1	21	7.501	33.5	99.2	22.8	27.2	24.5	3	11.8	-2	111	472	130	1.9	7.3	95	2.7	2.6	4.4	100.3	-0.3	135
23A45-5	2023-12-19	30.3	M	2.1	H1 (1427)	1				126	52	12	28	3							87						37.8	21	7.477	35.4	94.7	23.4	26.8	24.3	2.6	13.7	-1.9	108.4	451	146	1.5	7.5	94.3	2.6	2.8	4.5	99.7	0.3	132
23A45-5	2023-12-19	30.3	M	2.2	H2 (1437)	1				123	57	13	30	3							88						37.8	21	7.466	35.4	93.7	24.3	26.1	23.5	1.9	14.7	-1.8	108.4	446	136	1.5	7.8	94.2	2.7	2.7	4.7	99.6	0.4	138
23A45-5	2023-12-19	30.3	M	2.3	H3 (1447)	1				125	61	13	32	3							88						38.1	21	7.456	36.8	99	25.2	26.3	23.7	2	7.6	-2.7	106.6	471	136	1.6	8.1	94.3	2.6	2.7	4.9	99.6	0.4	133
23A45-5	2023-12-19	30.3	M	2.4	H4 (1458)	1				131	62	15	33	3							88						38.4	21	7.444	38.2	98.1	25.1	26.3	23.9	2	6.7	-4	104.9	467	132	1.6	8.1	95	2.5	2.7	4.9	100.2	-0.2	132
23A45-5	2023-12-19	30.3	M	2.5	H5 (1508)	1				139	66	16	34	3							89						38.4	21	7.443	37.4	107	24.6	25.7	23.3	1.5		-4.4	105.8	511	129	1.5	7.9	95.7	2.6	2.6	4.8	101	-0.9	133
23A45-5	2023-12-19	30.3	M	3	P3 (shock) (1518)	1	774.2	42.6	109.1	139	64	16	35	3	1	111.551	546.834	134.467	0.245902	0.802526	91	129	4.06	4.01	3.55	29	38.1	21	7.46	37	102	24.4	26.6	24.1	2.4	4.2	-3.6	106.4	487	126	1.4	7.8	95.2	2.7	2.9	4.7	100.8	-0.8	136
23A45-5	2023-12-19	30.3	M	4	P4 (inflammation) (1655)	1				122	66	17	31	4	2	94.0594	659.158	159.474	0.241935	0.770979	97	119	3.66	3.66	3.2	32	38.6	21	7.462	35.9	106	22.2	26.1	23.7	1.9	0.9	-3.5	107.3	507	113	1	7.1	95.3	2.7	2.8	4.3	100.8	-0.8	136
23A45-5	2023-12-19	30.3	M	5	P5 (Stabilization) (1826)	1				98	60	17	29	4	3	93.7294	597.465	149.366	0.25	0.956422	98	110	3.44	3.44	3.01	36	38.1	21	7.469	35.6	101	21.2	26.3	24	2.1	6.9	-2.7	108.1	482	107	0.8	6.8	95.3	2.9	2.3	4.1	100.5	-0.5	137
23A45-6	2024-01-09	28.9	M	1	P1 (baseline) (1200)	1				78	86	19	42	6	9	109.689	729.338	91.1672	0.125	1.40626		105	3.74	3.73	3.14	48	39.4	21	7.442	35.7	112	25.6	24.9	21.9	0.5		-5.4	106	535	124	1.9	8.2	95.9	1.9	2.8	5	100.6	-0.6	137
23A45-6	2024-01-09	28.9	M	1.2	post lung injury (1242)	1				108	79	32	43	3
23A45-6	2024-01-09	28.9	M	2	P2 (trauma) (1330)	1				77	67	27	34	3	7	93.4256	685.037	214.074	0.3125	1.21332		113	3.83	3.93	3.22	51	38.6	21	7.438	35.8	92.9	24.9	24.6	22	0.2	13.2	0.4	106.1	443	138	1.2	8	92.8	2.3	3.1	4.7	98.1	1.8	138
23A45-6	2024-01-09	28.9	M	2.1	H1 (1442)	1				122	31	14	21	3													38	21	7.456	32.8	91.3	24.6	24.1	21.2	-0.4	18.6	0.6	109.8	435	206	1.6	7.9	93.5	2	3.1	4.7	98.5	1.4	135
23A45-6	2024-01-09	28.9	M	2.2	H2 (1452)	1				115	42	17	26	4													38.2	21	7.404	34.7	87.1	23.7	22.2	20	-2.6	20.6	2	107.7	415	218	2.6	7.6	93.3	1.5	2.8	4.5	97.5	2.4	139
23A45-6	2024-01-09	28.9	M	2.3	H3 (1500)	1				131	43	17	27	4													38	21	7.374	35	90.2	24.7	20.9	18.8	-4.2	17.3	1.2	107.5	430	212	3.1	7.9	93.6	1.4	2.8	4.7	97.7	2.2	139
23A45-6	2024-01-09	28.9	M	2.4	H4 (1410)	1				141	49	18	30	3													38	21	7.355	36.7	95.9	26	20.6	18.8	-4.5	9.6	1	105.4	457	211	3.4	8.4	92.6	1.8	3.1	4.9	97.4	2.5	137
23A45-6	2024-01-09	28.9	M	2.5	H5 (1508)	1				154	48	20	32	4													38.2	21	7.332	37.1	92.3	25.8	19.7	18	-5.7	12.6	2.6	104.8	439	177	3.2	8.3	92.2	1.9	3	4.9	97	2.9	139
23A45-6	2024-01-09	28.9	M	3	P3 (shock) (1535)	1	866.9	50	64.46	174	50	21	40	2	6	82.0069	585.316	182.911	0.3125	0.471304	79	139	3.62	3.57	3.04	20	38.5	21	7.31	39.9	93.6	26.5	19.6	18.3	-5.8	8.2	2.3	101.8	446	154	3.4	8.5	92.2	1.2	2.6	5	95.8	4	140
23A45-6	2024-01-09	28.9	M	4	P4 (inflammation) (1729)	1				146	43	24	29	4	5	82.699	471.59	229.749	0.487179	0.566431	81	118	3.66	3.66	3.07	27	37.8	21	7.36	36.6	97.2	23	20.8	19.2	-4.3	8.9	-0.7	106.1	463	112	2.7	7.4	93.9	1.5	3.1	4.4	98.4	1.5	141
23A45-6	2024-01-09	28.9	M	5	P5 (Stabilization) (1856)	1				137	46	24	30	1	5	94.4637	476.374	201.136	0.422222	0.689516	80	116	3.91	3.91	3.28	28	38.1	21	7.365	36.2	97.4	21.3	20.9	19.3	-4.2	9.1	0.9	106.5	464	101	2.3	6.8	93.2	1.5	2.9	4.1	97.5	2.4	140
23A45-8	2024-01-24	26.3	F	1	P1 (baseline) (1259)	1				64	67	18	32	8	9	71.8631	821.005	125.238	0.152542	1.12286	38.3	102	2.82	4.06	2.17	64	38.4	21	7.421	31.4	117	19.7	21.4	19	-3.6		-3.3	112	559	105	1.7	6.3	96.6	2.2	2.5	3.9	101.4	-1.3	135
23A45-8	2024-01-24	26.3	F	1.2	post lung injury (1344)	1				81	64	32	60	7
23A45-8	2024-01-24	26.3	F	2	P2 (trauma) (1431)	1				62	58	19	28	8	10	78.7072	635.266	114.348	0.18	1.26947	38	118	3.27	3.17	2.52	54	38	40	7.403	34.9	208	19.4	22.2	20.5	-2.6	35	1.5	242.6	519	113	1.4	6.2	98.4	2	2.7	3.9			134
23A45-8	2024-01-24	26.3	F	2.1	H1 (1545)	1				60	34	15	14	4							37.4						37.5	21	7.448	29.2	113	18.4	21.6	19.2	-3.4	1.8	-2.2	114.8	538	119	1.7	5.9	97.4	2.2	2.1	3.6	101.8	-1.7	134
23A45-8	2024-01-24	26.3	F	2.2	H2 (1552)	1				59	33	15	15	4							37.3						37.4	30	7.424	29.2	160	18.6	20.4	18.2	-4.8	18.3	0.2	178.4	534	138	2.7	5.9	97.5	2.5	2.7	3.7			135
23A45-8	2024-01-24	26.3	F	2.3	H3 (1606)	1				59	39	15	18	4							37.5						37.5	30	7.402	30.9	153	18.1	20.2	18.3	-5	23.6	0.5	176.6	510	118	2.8	5.7	98.2	2.1	2.3	3.6			133
23A45-8	2024-01-24	26.3	F	2.4	H4 (1616)	1				63	41	16	20	4							37.7						37.6	30	7.382	32.1	154	17.6	19.8	18.2	-5.5	21.3	0.3	175.2	513	108	3	5.6	98.7	2	2.1	3.5			134
23A45-8	2024-01-24	26.3	F	2.5	H5 (1626)	1				67	43	17	20	4							37.9						37.8	30	7.365	32.8	155	17.6	19.4	17.8	-6.1	19.1	0.2	174.3	517	95	3	5.6	98.6	1.9	2.1	3.5			134
23A45-8	2024-01-24	26.3	F	3	P3 (shock) (1633)	1	630.4	39.9	84.6	72	44	17	21	3	6	69.962	586.033	157.228	0.268293	0.971694	37.9	105	2.79	3.26	2.15	46	38	30	7.353	34.8	153	17.6	19.6	18.3	-5.7	18.6	0.1	172	511	103	2.6	5.6	98.3	2.1	2.2	3.5			135
23A45-8	2024-01-24	26.3	F	4	P4 (inflammation) (1800)	1				59	40	18	23	5	8	57.7947	605.592	173.026	0.285714	0.979571	38.1	147	2.74	2.78	2.11	50	38.1	30	7.37	31.6	155	15.6	19	17.4	-6.5	20.1	0.4	175.3	517	83	2.3	4.9	97.2	2.5	2.9	3.1			136
23A45-8	2024-01-24	26.3	F	5	P5 (Stabilization) (1946)	1				66	35	10	21	5	8	57.0342	526	35.0667	0.0666667	0.864155	38.7	158	2.56	2.98	1.97	40	38.7	30	7.366	31.2	156	15.3	18.6	16.9	-6.9	19.6	0.4	175.7	520	52	3.1	4.8	98.4	2.1	2.2	3.1			133
23A45-9	2024-01-29	25.8	M	1	P1 (baseline) (1145)	2				84	59	18	36	8	7	129.07	395.135	85.2252	0.215686	1.53654	86	114	5.2	5.03	3.82	58	38.8	21	7.451	34.4	106	21.4	24.6	22.1	0.2	2	-3.4	108.3	506	84	1.3	6.8	96.8	2.7	2	4.2	101.6	-1.5	135
23A45-9	2024-01-29	25.8	M	2	P2 (no trauma) (1325)	2				77	56	18	33	10	7	100.775	456.462	109.154	0.23913	1.30877	87	98	4.01	4.11	2.95	52	38.5	21	7.436	35.8	101	21.6	24.5	22.3	0	6	-3.4	106.7	480	76	1	6.9	95.9	2.7	2	4.2	100.6	-0.6	134
23A45-9	2024-01-29	25.8	M	2.1		2
23A45-9	2024-01-29	25.8	M	2.2		2
23A45-9	2024-01-29	25.8	M	2.3		2
23A45-9	2024-01-29	25.8	M	2.4		2
23A45-9	2024-01-29	25.8	M	2.5		2
23A45-9	2024-01-29	25.8	M	3	P3 (no shock) (1435)	2				79	53	21	34	8	8	99.2248	453.516	131.016	0.288889	1.25601	90	98	4.16	4.2	3.06	54	38.2	21	7.433	36.5	116	22.1	24.7	22.6	0.2		-4.4	105.9	551	74	1	7.1	96.2	2.9	2.4	4.3	101.6	-1.5	135
23A45-9	2024-01-29	25.8	M	4	P4 (no inflammation) (1605)	2				84	63	19	32	6	8	119.38	477.468	92.1429	0.192982	1.42119	89	89	4.76	4.79	3.5	59	38.3	21	7.414	36.5	102	21	23.5	21.7	-1.1	3.6	-3.6	106	488	75	0.9	6.7	96.3	2.6	2.1	4.1	101.1	-1	138
23A45-9	2024-01-29	25.8	M	5	P5 (Stabilization) (1742)	2				81	63	20	36	6	8	116.279	490.2	103.2	0.210526	1.43554	93	113	4.35	4.26	3.2	51	38.9	21	7.424	37.5	103	21.3	24.6	22.6	0.2	1.5	-4	104.6	491	74	0.8	6.8	95.4	2.8	2.4	4.1	100.6	-0.6	138
23A45-10	2024-01-29	28.2	M	1	P1 (baseline) (1230)	2				87	69	21	36	5	7	126.596	505.546	110.588	0.21875	1.45512	92	69	5.36	5.26	4.29	60	39	21	7.416	39.4	97.8	24.3	25.1	23	0.8	4.6	-4.4	102.4	466	104	1.3	7.8	95	2.5	2.2	4.7	99.7	0.3	136
23A45-10	2024-01-29	28.2	M	2	P2 (no trauma) (1405)	2				76	53	20	41	6	7	114.894	409.074	113.148	0.276596	1.51176	95	113	5.08	4.83	3.24	60	38.4	21	7.491	27.3	109	21.4	22.8	19.3	-2	7.5	-2	116.3	518	93	1	6.8	97.2	2.6	2.2	4.2		-2	136
23A45-10	2024-01-29	28.2	M	2.1		2
23A45-10	2024-01-29	28.2	M	2.2		2
23A45-10	2024-01-29	28.2	M	2.3		2
23A45-10	2024-01-29	28.2	M	2.4		2
23A45-10	2024-01-29	28.2	M	2.5		2
23A45-10	2024-01-29	28.2	M	3	P3 (no shock) (1535)	2				71	57	22	30	5	7	116.312	447.073	128.963	0.288462	1.6382	93	100	4.83	4.51	3.86	62	38	21	7.446	33.8	103	24.2	24.1	21.4	-0.4	6	-3.3	109.2	492	101	1.1	7.8	96.3	2.5	2.4	4.7	101.3	-1.2	138
23A45-10	2024-01-29	28.2	M	4	P4 (no inflammation) (1700)	2				66	59	23	31	6	7	123.759	428.252	129.284	0.301887	1.87513	93	125	5.34	5.84	4.27	87	38	21	7.411	36.3	100	23.9	23.4	21.3	-1.3	6.1	-3.8	106.5	478	76	0.8	7.6	96.1	2.4	2.3	4.6	100.8	-0.8	139
23A45-10	2024-01-29	28.2	M	5	P5 (Stabilization) (1824)	2				66	59	22	28	5	7	58.156	928.537	257.927	0.277778	0.881152	92	118	4.6	5.05	3.68	73	39.1	21	7.4	37.3	102	23.2	23.2	21.1	-1.4	3.1	-4.3	104.8	484	79	0.8	7.4	94.9	2.5	2.4	4.5	99.8	0.2	138
23A45-11	2024-02-07	25.3	M	1	P1 (baseline) (1147)	2				99	62	22	31	7	8	123.32	445.994	113.526	0.254545	1.24566	73	128	4.23	4.26	3.16	45	39.1	21	7.466	34.9	107	25.7	25.8	22.6	1.6	2.3	-4	109.3	510	91	1.1	8.3	96.2	2.2	2.7	5	101.2	-1.1	136
23A45-11	2024-02-07	25.3	M	2	P2 (no trauma) (1248)	2				87	66	23	33	8	10	114.625	506	113.414	0.224138	1.31752	81	145	4.99	4.85	3.72	57	37.8	21	7.443	34.7	116	25.7	24.4	21.8	0		-4.2	110	555	108	0.7	8.3	95.9	2.6	2.8	5	101.4	-1.3	135
23A45-11	2024-02-07	25.3	M	2.1		2
23A45-11	2024-02-07	25.3	M	2.2		2
23A45-11	2024-02-07	25.3	M	2.3		2
23A45-11	2024-02-07	25.3	M	2.4		2
23A45-11	2024-02-07	25.3	M	2.5		2
23A45-11	2024-02-07	25.3	M	3	P3 (no shock) (1446)	2				86	67	22	32	8	10	112.253	525.599	106.901	0.20339	1.30527	97	105	4.7	4.82	3.51	57	38.5	21	7.475	32.9	105	24.8	25.2	22	0.9	6.3	-3.1	111.6	502	74	0.5	8	95.7	2.3	2.8	4.8	100.8	-0.8	135
23A45-11	2024-02-07	25.3	M	4	P4 (no inflammation) (1608)	2				84	70	23	33	7	9	120.158	524.309	116.513	0.222222	1.43045	96	97	4.42	4.44	3.3	55	38	21	7.486	31.3	101	25.2	25	21.6	0.6	13.1	-2.4	113.6	479	75	0.5	8.1	96	2.3	2.8	4.9	101.2	-1.1	136
23A45-11	2024-02-07	25.3	M	5	P5 (Stabilization) (1743)	2				84	70	22	33	6	7	108.3	590.949	138.504	0.234375	1.28929	96	114	4.8	4.61	3.58	54	38.1	21	7.473	29.2	102	23.6	23	19.7	-1.7	14.2	-2	116	485	61	0.5	7.6	95.4	2.2	2.6	4.6	100.2	-0.2	136
23A45-12	2024-02-07	24.9	M	1	P1 (baseline) (1300)	2				115	56	19	34	8	8	106.426	451.019	103.358	0.229167	0.925441	91	128	4.31	4.28	3.22	38	39.2	21	7.385	36.7	99.9	25.2	22.2	19.8	-2.7	7.2	-3.3	107	476	97	1.5	8.1	94.7	2.1	2.5	4.9	99.3	0.7	133
23A45-12	2024-02-07	24.9	M	2	P2 (no trauma) (1420)	2				123	61	20	38	8	9	91.9679	576.288	119.607	0.207547	0.747706	94	97	3.83	3.64	2.86	26	38	30	7.419	31	97.5	25.7	21.3	18.4	-3.7	80.6	7	178.1	325	111	0.7	8.3	93.2	2.5	2.5	4.9	98.1	1.8	134
23A45-12	2024-02-07	24.9	M	2.1		2
23A45-12	2024-02-07	24.9	M	2.2		2
23A45-12	2024-02-07	24.9	M	2.3		2
23A45-12	2024-02-07	24.9	M	2.4		2
23A45-12	2024-02-07	24.9	M	2.5		2
23A45-12	2024-02-07	24.9	M	3	P3 (no shock) (1624)	2				128	54	23	33	13	9	83.9357	488.469	166.794	0.341463	0.655748	92	129	3.39	3.39	2.53	26	38.7	21	7.411	32.8	88.7	26.2	21.7	18.8	-3.2	22.8	2.9	111.5	422	83	1.2	8.4	92.9	2.2	2.3	5	97.3	2.6	132
23A45-12	2024-02-07	24.9	M	4	P4 (no inflammation) (1809)	2				133	57	21	38	7	8	94.3775	529.787	137.745	0.26	0.709605	92	105	3.4	3.52	2.54	27	37.8	21	7.424	31.9	89.6	24.4	21.9	19.3	-2.9	23.5	2.8	113.1	427	55	0.7	7.8	93.2	2.2	2.3	4.6	97.6	2.3	133
23A45-12	2024-02-07	24.9	M	5	P5 (Stabilization) (1936)	2				143	54	19	37	8	8	102.41	449.176	107.412	0.23913	0.716151	91	124	3.63	3.71	2.71	29	37.3	21	7.45	29.2	97.8	23.7	21.8	18.9	-3.1	18.7	-1.7	116.6	466	37	0.6	7.6	95.8	2.1	2.2	4.6	100.1	-0.1	135
23A45-13	2024-02-13	22.4	M	1	P1 (baseline) (1059)	1				122	72	15	42	7	4	208.036	312.446	52.8755	0.169231	1.70521	91	140	6.77	4.49	4.66	56	38.3	21	7.361	31.8	113	27.9	19	16.3	-6.6		-0.7	111.9	537	197	5.2	9	95.5	-0.4	0.9	5.4	96	4	137
23A45-13	2024-02-13	22.4	M	1.2	post lung injury (1150)	1				131	62	17	37	6
23A45-13	2024-02-13	22.4	M	2	P2 (trauma) (1201)	1				120	63	17	36	7	3	158.036	354.35	88.5876	0.25	1.31696	89	114	5.75	6.11	3.96	54	38.9	21	7.346	35.6	84.6	26.5	19.8	17.6	-5.5	22.7	6.7	107.3	403	182	4.6	8.5	90.9	1.9	1.9	4.9	94.5	5.3	134
23A45-13	2024-02-13	22.4	M	2.1	H1 (1329)	1				181	41	11	28	5							86						38.5	21	7.409	30.1	88.1	26.8	20.5	17.2	-4.8	25.4	0.8	113.6	420	166	3.3	8.6	94.4	2.3	1.9	5.2	98.5	1.4	133
23A45-13	2024-02-13	22.4	M	2.2	H2 (1341)	1				193	46	13	45	5							85						38.4	21	7.365	31.4	83.3	26.2	18.9	16.3	-6.6	28.8	11.2	112.1	397	204	4.2	8.4	91.9	-0.8	0.3	4.9	91.4	8.6	132
23A45-13	2024-02-13	22.4	M	2.3	H3 (1350)	1				194	50	14	51	6							88						38.4	21	7.337	32.3	92.3	26.1	18.1	15.8	-7.7	18.7	4.6	111	440	228	4.8	8.4	91.8	2.1	1.9	4.9	95.6	4.2	132
23A45-13	2024-02-13	22.4	M	2.4	H4 (1400)	1				192	51	15	52	6							90						38.4	21	7.319	31.4	88.4	24.9	17	14.9	-9	23.6	9	112	421	232	4.8	8	92.1	-0.7	0.3	4.6	91.7	8.3	133
23A45-13	2024-02-13	22.4	M	2.5	H5 (1410)	1				190	51	17	53	6							90						38.4	21	7.303	32.3	89.7	24.8	16.7	14.7	-9.5	21.3	4.3	110.9	427	242	5.2	8	92.4	2.1	2	4.7	96.4	3.5	132
23A45-13	2024-02-13	22.4	M	3	P3 (shock) (1517)	1	554.5	41.3	118.7	146	45	20	28	7	5	142.857	266	105	0.394737	0.978474	84	141	4.63	4.44	3.19	27	38.6	40	7.171	37.2	134	24.5	13.5	12.7	-14	105.1	5	239.3	335	242	7.5	7.9	95.5	2.1	2.4	4.8	100	0	134
23A45-13	2024-02-13	22.4	M	4	P4 (inflammation) (1745)	1				145	54	21	29	7	7	100	470	140	0.297872	0.689655	94	136	3.7	3.92	2.55	28	38.9	30	7.362	32.2	125	23.6	19.2	16.7	-6.4	49.1	1.6	174.2	417	86	1.5	7.6	97.1	2.2	2.1	4.6	101.5	-1.4	136
23A45-13	2024-02-13	22.4	M	5
23A45-14	2024-02-13	23.2	F	1	P1 (baseline) (1220)	2				102	66	13	23	9	4	152.155	374.618	59.1501	0.157895	1.49172	94	87	4.97	3.52	3.6	38	38.5	21	7.44	33.7	105	25.7	23.7	20.8	-0.9	4.5	-2.2	109.6	500	100	2.1	8.3	94.3	1.7	3.3	5	99.3	0.7	135
23A45-14	2024-02-13	23.2	F	2	P2 (no trauma) (1345)	2				83	62	14	19	7	4	102.155	538.397	97.8903	0.181818	1.23079	96	107	3.75	3.88	2.72	48	38.6	21	7.455	31.8	119	24.6	23.5	20.4	-1.1		-4	111.3	565	89	1	7.9	94.6	2.1	3.6	4.8	100.3	-0.3	135
23A45-14	2024-02-13	23.2	F	2.1		2
23A45-14	2024-02-13	23.2	F	2.2		2
23A45-14	2024-02-13	23.2	F	2.3		2
23A45-14	2024-02-13	23.2	F	2.4		2
23A45-14	2024-02-13	23.2	F	2.5		2
23A45-14	2024-02-13	23.2	F	3	P3 (no shock) (1525)	2				89	69	16	24	7	4	131.466	471.607	91.2787	0.193548	1.47714	94	97	6.46	6.35	4.68	64	38.4	21	7.458	31.4	106	23.7	23.5	20.4	-1.2	5.5	-2.6	111.9	507	80	0.7	7.6	94.8	1.7	3.3	4.6	99.8	0.2	135
23A45-14	2024-02-13	23.2	F	4	P4 (no inflammation) (1655)	2				87	70	16	24	7	4	118.966	529.565	100.87	0.190476	1.36742	94	123	4.4	4.15	3.19	48	38.7	21	7.49	28.9	121	23.4	23.8	20.2	-0.8		-3.1	114.4	578	74	0.7	7.5	94.2	2.2	3.5	4.5	99.9	0.1	136
23A45-14	2024-02-13	23.2	F	5	P5 (Stabilization) (1842)	2				84	65	14	22	7	5	99.569	582.511	90.3896	0.155172	1.18534	93	134	4.47	4.28	3.24	50	38.2	21	7.521	25.8	128	22.1	23.5	19.6	-1.1		-2.9	118.5	610	70	0.7	7.1	96.1	1.9	3.3	4.3	101.4	-1.3	136
23A45-15	2024-02-27	28.1	F	1	P1 (baseline) (1120)	1				84	66	17	32	6	7	122.064	491.545	81.9242	0.166667	1.45314	71	103	4.89	4.58	4	56	38.8	21	7.412	38.9	101	23.1	24.6	22.7	0.2	3.8	-1.3	104.7	481	134	1.6	7.4	93.1	2.8	2.7	4.4	98.5	1.4	140
23A45-15	2024-02-27	28.1	F	1.2	post lung injury (1150)	1
23A45-15	2024-02-27	28.1	F	2	P2 (trauma) (1219)	1				75	56	19	28	7	6	99.6441	491.75	130.464	0.265306	1.32859	77	107	3.85	3.9	3.15	53	38.3	21	7.437	37.7	83.1	23.8	25.5	23.3	1.2	23.1	1.5	106.2	396	138	1.9	7.6	92.4	2.8	2.8	4.5	97.9	2	138
23A45-15	2024-02-27	28.1	F	2.1	H1 (1341)	1				84	35	12	17	3							79						37.7	21	7.451	37.5	102	23.5	26.4	24.2	2.1	4.8	-3.4	106.8	486	147	1.5	7.5	95.7	2.4	2.1	4.6	100.2	-0.2	137
23A45-15	2024-02-27	28.1	F	2.2	H2 (1350)	1				99	35	12	18	3							81						37.6	21	7.438	37.4	114	22.9	25.5	23.5	1.1		-4.1	106.9	544	148	1.9	7.3	96.8	2.4	2.1	4.5	101.4	-1.3	137
23A45-15	2024-02-27	28.1	F	2.3	H3 (1400)	1				105	41	13	21	3							99						37.7	21	7.403	40.1	89.9	23.9	24.7	23.2	0.3	14	0.6	103.9	428	146	2.4	7.7	93.5	2.4	2.1	4.6	97.9	2	138
23A45-15	2024-02-27	28.1	F	2.4	H4 (1411)	1				104	42	15	23	4							99						37.6	21	7.402	39.6	103	22.6	24.4	23	-0.1	1.5	-3.1	104.4	490	139	2.4	7.2	95	2.4	2.1	4.4	99.5	0.5	138
23A45-15	2024-02-27	28.1	F	2.5	H5 (1410)	1				104	42	15	22	4							100						37.8	21	7.386	41.2	91.3	24.2	24.2	22.9	-0.3	11.1	0	102.4	435	126	2.3	7.8	93.6	2.2	2.2	4.6	97.9	2	138
23A45-15	2024-02-27	28.1	F	3	P3 (shock) (1430)	1	843	50	143.4	109	45	16	23	5	5	88.968	449.6	123.64	0.275	0.81622	98	138	3.32	3.35	2.71	34	38	21	7.422	36.9	112	24.6	24.3	22.1	-0.2		-4.6	107.1	535	137	2.5	7.9	96.3	2.3	2	4.8	100.6	-0.6	139
23A45-15	2024-02-27	28.1	F	4	P4 (inflammation) (1600)	1				87	42	19	19	6	5	89.3238	403.028	156.733	0.388889	1.02671	76	131	3.29	3.55	2.69	42	38.3	21	7.406	39.9	105	19.9	24.7	23.4	0.3		-4	103.6	502	115	1.9	6.3	95.8	2.5	2.3	3.9	100.6	-0.6	139
23A45-15	2024-02-27	28.1	F	5	P5 (Stabilization) (1744)	1				83	35	18	20	8	5	80.0712	337.2	162.356	0.481481	0.964713	81	161	3.29	3.3	2.69	41	38.6	21	7.387	35.3	108	15.9	21.5	20.1	-3.5	1	-2.7	108.7	513	87	2.5	5	95.9	2.4	2.2	3.1	100.5	-0.5	140
23A45-16	2024-03-13	31.4	F	1	P1 (baseline) (1202)	1				123	62	23	40	10	13	125.796	413.367	79.4937	0.192308	1.02273	82	80	4.3	4.31	3.83	36	38.6	21	7.398	33.4	112	24.9	21.4	18.8	-3.7		-4.4	110.2	532	164	3.4	8	95.5	2.6	2.3	4.8	100.4	-0.4	138
23A45-16	2024-03-13	31.4	F	1.2	post lung injury (1150)	1
23A45-16	2024-03-13	31.4	F	2	P2 (trauma) (1342)	1				108	61	25	39	11	12	117.516	425.474	110.623	0.26	1.08811	90	90	4.23	4.21	3.76	39	38.5	21	7.422	32.1	107	26.3	22	19	-2.9	4.8	-3.8	111.5	508	190	2.5	8.5	94.7	2.8	2.5	5.1	100	0	138
23A45-16	2024-03-13	31.4	F	2.1	H1 (1440)	1				157	40	17	22	4							99						38.5	21	7.418	30.9	107	27.3	21.3	18	-3.8	5.5	-3.9	112.8	511	230	2.5	8.8	95.2	2.7	2.4	5.3	100.3	-0.3	136
23A45-16	2024-03-13	31.4	F	2.2	H2 (1450)	1				162	50	20	32	6							95						38.4	21	7.37	34.9	106	27.7	20.7	18.2	-4.5	1.8	-3	108.3	507	253	3.3	8.9	94	2.6	2.5	5.3	99.1	0.9	136
23A45-16	2024-03-13	31.4	F	2.3	H3 (1500)	1				145	48	20	31	6							95						38.5	21	7.363	34.6	104	27.3	20.2	17.8	-5.1	4.7	-3.1	108.6	495	247	3.5	8.8	94.4	2.7	2.1	5.3	99.2	0.8	136
23A45-16	2024-03-13	31.4	F	2.4	H4 (1510)	1				144	50	22	32	6							95						38.5	21	7.36	34.3	107	27.2	20	17.5	-5.4	1.7	-2.8	108.9	510	238	3.5	8.8	94	2.7	2.3	5.2	99	1	136
23A45-16	2024-03-13	31.4	F	2.5	H5 (1520)	1				144	51	24	31	5							94						38.6	21	7.363	33.5	106	27.1	19.8	17.2	-5.6	3.7	-2.8	109.7	505	230	3.4	8.7	94.2	2.7	2.2	5.2	99.1	0.9	137
23A45-16	2024-03-13	31.4	F	3	P3 (shock) (1530)	1	942	50	176.14	145	51	23	31	5	8	97.7707	470.489	153.42	0.326087	0.674281	95	105	3.94	3.96	3.5	27	38.8	21	7.363	33.9	101	27	19.9	17.4	-5.4	7.8	-1.1	109.2	483	223	3.2	8.7	93.5	2.7	2.3	5.2	98.4	1.5	137
23A45-16	2024-03-13	31.4	F	4	P4 (inflammation) (1720)	1				112	40	24	27	6	9	72.9299	466.201	205.677	0.441176	0.65116	90	126	3.35	3.36	2.98	32	37.9	21	7.383	31.9		25	20	17.5	-5.3					182	3.3	8	96.4	2.6	2.2		101.3	-1.2	136
23A45-16	2024-03-13	31.4	F	5	P5 (Stabilization) (1807)	1				82	30	22	22	9	12	48.0892	436.689	207.947	0.47619	0.586453	100	134	1.9	2.09	1.69	26	37.4	50	7.327	29.2	240	21.6	16.5	14.5	-9.8	82.1	4.2	321.8	479	158	5.4	6.9	98.4	2.6	2.4	4.4			137
23A45-17	2024-03-19	29.3	F	1	P1 (baseline) (1037)	1				83	69	13	47	6	4	93.8567	671.236	95.8909	0.142857	1.1308	93	107	3.61	3.79	2.98	47	38.8	21	7.446	35	122	23.3	24.7	22	0.2		-4.7	108.6	582	150	2.1	7.5	96.5	2.7	2.6	4.5	101.9	-1.8	137
23A45-17	2024-03-19	29.3	F	1.2	post lung injury (1150)	1
23A45-17	2024-03-19	29.3	F	2	P2 (trauma) (1154)	1				77	57	16	41	5	4	94.8805	548.058	126.475	0.230769	1.23221	89	114	3.97	3.62	3.28	48	38.4	21	7.462	32	119	22.2	23.9	21.1	-0.6		-3.5	112.2	565	208	2.6	7.1	96.9	2.7	2.5	4.3			135
23A45-17	2024-03-19	29.3	F	2.1	H1 (1319 - 15min no 10min)	1				76	40	12	33	4							79						38	21	7.467	30.4	119	21.9	23.3	20.4	-1.4		-3	114.1	565	241	3.2	7	96.6	2.8	2.7	4.2			134
23A45-17	2024-03-19	29.3	F	2.2	H2 (1324)	1				80	41	11	33	3							81						37.8	21	7.468	30.6	115	21.9	23.5	20.7	-1.1		-2.7	114	547	238	3.1	7	96.6	2.8	2.8	4.2			133
23A45-17	2024-03-19	29.3	F	2.3	H3 (1334)	1				92	39	10	33	3							84						38.1	21	7.467	29.9	136	22.6	23.1	20	-1.6		-4.2	114.6	648	238	3.5	7.2	97.2	2.8	2.6	4.4			133
23A45-17	2024-03-19	29.3	F	2.4	H4 (1344)	1				103	43	12	34	3							82						38.3	21	7.458	30	123	23.8	22.7	19.5	-2.1		-3.6	114.3	584	230	3.4	7.6	96.8	2.9	2.5	4.6			133
23A45-17	2024-03-19	29.3	F	2.5	H5 (1354)	1				116	42	12	35	2							85						38.5	21	7.437	31.4	109	24.5	22.4	19.3	-2.4	3.8	-3.3	112.6	518	232	3.5	7.9	96	3	2.5	4.7	101.6	-1.5	133
23A45-17	2024-03-19	29.3	F	3	P3 (shock) (1404)	1	791	45	94.5	121	46	13	37	3	5	78.4983	547.783	101.913	0.186047	0.648746	85	101	3.04	3.32	2.51	26	38.7	21	7.44	31.7	111	24.6	22.6	19.5	-2.1	0.9	-3.6	112.2	530	225	3.6	7.9	96.6	2.9	2.3	4.8	101.9	-1.8	133
23A45-17	2024-03-19	29.3	F	4	P4 (inflammation) (1544)	1				120	39	19	35	2	4	68.942	536.683	217.574	0.405405	0.574516	84	116	2.6	2.36	1.87	21	38.2	21	7.449	30.9		23.3	22.7	19.8	-2	113.3				147	2.6	7.4	96.5	2.9	2.6			-2	134
23A45-17	2024-03-19	29.3	F	5	P5 (Stabilization) (1703)	1				99	38	17	34	4	7	65.529	518.854	152.604	0.294118	0.661909	85	153	1.97	1.51	1.63	19	38.7	21	7.435	31.3	161	20.4	22.1	19.5	-2.8		-6	112.6	765	94	2.9	6.5	97.4	2.9	2.7	4			134
not in		pig 23A45-1 = model development
analyses:		pig 23A45-4 = ill (diarrhea)
		pig 23A45-7 = ventilator-associated complications
[truncated: 31 more columns]
